# Supplementary material for: Literature-Informed Analysis of a Genome-Wide Association Study of Gestational Age in Norwegian Women and Children Suggests Involvement of Inflammatory Pathways
Source: PLoS One. 2016 Aug 4;11(8):e0160335. doi: 10.1371/journal.pone.0160335 (PMC4973994; doi:10.1371/journal.pone.0160335)
Supplement: S1 File — Best_emp_P—the most extreme empirical p-value from three genetic models, Eff/Ref—the effect allele and the reference allele, Genetic model—the most significant genetic model for that SNP. Only SNPs with best_emp_P values ≤10−3 are shown. (ZIP) [file pone.0160335.s003.zip]

Archive with 3 entries (2 files):
- S1_File_all_results.xlsx
- __MACOSX/
- __MACOSX/._S1_File_all_results.xlsx
