# Supplementary material for: Literature-Informed Analysis of a Genome-Wide Association Study of Gestational Age in Norwegian Women and Children Suggests Involvement of Inflammatory Pathways
Source: PLoS One. 2016 Aug 4;11(8):e0160335. doi: 10.1371/journal.pone.0160335 (PMC4973994; doi:10.1371/journal.pone.0160335)
Supplement: S1 File — Best_emp_P—the most extreme empirical p-value from three genetic models, Eff/Ref—the effect allele and the reference allele, Genetic model—the most significant genetic model for that SNP. Only SNPs with best_emp_P values ≤10−3 are shown. (ZIP) [file pone.0160335.s003.zip › S1_File_all_results.xlsx]

## Sheet: ALL_mothers
Rank in GWAS	SNP	Chr	Position	GWAS results			N of individuals in genotypic groups			mean GestAge in genotypic groups
				best_emp_P	Eff/Ref alleles	Genetic model	Eff_Eff	Eff_Ref	Ref_Ref	Eff_Eff	Eff_Ref	Ref_Ref
1	rs305080	16	85941774	4.59e-06	A/G	REC	165	733	845	271	264	262
2	rs1627020	11	15192049	8.11e-06	A/G	DOM	46	462	1234	269	267	262
3	rs7624656	3	142585802	1.04e-05	G/A	REC	15	289	1436	236	264	264
4	rs4539307	11	2573121	1.22e-05	A/G	REC	79	622	1041	254	265	264
5	rs2804561	10	29318734	1.26e-05	A/C	ADD	1	90	1651	183	256	264
6	rs17031627	2	106335289	1.41e-05	A/G	DOM	13	236	1494	261	258	265
7	rs391525	16	85944439	1.43e-05	G/A	REC	156	747	840	270	264	262
8	rs2769064	9	77523690	1.45e-05	A/G	DOM	281	862	600	264	266	261
9	rs7015160	8	87389038	1.63e-05	G/A	DOM	4	117	1621	254	256	264
10	rs1907159	4	141953830	1.66e-05	A/G	ADD	27	341	1375	255	260	265
11	rs2412627	4	56027573	1.7e-05	A/G	ADD	63	574	1101	258	261	265
12	rs728340	1	30893321	1.9e-05	A/C	REC	135	729	877	256	266	263
13	rs1160027	17	53818102	1.92e-05	A/C	DOM	131	641	966	262	261	266
14	rs7426655	3	196345149	2.15e-05	C/A	DOM	25	338	1380	267	259	265
15	rs2131159	12	53208670	2.38e-05	G/A	ADD	447	824	472	266	264	261
16	rs1478101	21	27743561	2.43e-05	G/A	ADD	42	489	1212	254	262	265
17	rs12138039	1	156918137	2.48e-05	A/G	DOM	9	236	1496	260	259	264
18	rs6780596	3	148679329	2.55e-05	C/A	ADD	257	850	635	260	263	266
19	rs935214	15	58554685	2.75e-05	A/G	REC	11	262	1470	234	264	264
20	rs12499842	4	165576740	2.98e-05	A/G	DOM	110	605	1025	262	267	262
21	rs11185384	1	104690071	2.99e-05	A/G	REC	121	692	930	256	264	265
22	rs1536800	9	5055434	3.25e-05	A/G	DOM	99	686	958	266	266	262
23	rs11149619	16	84080524	3.26e-05	A/G	ADD	312	887	544	260	263	266
24	rs1035097	7	154023803	3.49e-05	A/G	ADD	47	459	1237	270	266	262
25	rs4654828	1	23283076	3.53e-05	A/G	DOM	159	783	800	265	266	262
26	rs6704827	2	42015775	3.62e-05	A/C	DOM	313	825	605	263	262	266
27	rs13100776	3	3884057	3.64e-05	A/C	REC	13	367	1363	237	265	264
28	rs1124602	9	130342992	3.72e-05	A/G	REC	119	663	958	256	265	264
29	rs6939786	6	90662400	3.87e-05	A/G	DOM	21	362	1357	264	268	263
30	rs1730642	13	103828640	3.94e-05	G/A	DOM	260	833	650	265	265	261
31	rs511996	6	13406090	4.09e-05	A/C	ADD	6	136	1601	275	270	263
32	rs1055152	3	189038648	4.21e-05	G/A	ADD	219	791	733	268	264	262
33	rs2241025	12	8244972	4.22e-05	A/G	REC	373	871	499	268	263	262
34	rs11210056	1	73242477	4.55e-05	A/C	ADD	379	850	514	267	264	261
35	rs4789863	17	76897347	4.6e-05	A/G	ADD	1	143	1596	251	257	264
36	rs4583451	2	221053277	4.66e-05	G/A	REC	28	358	1356	247	263	264
37	rs902780	6	119108363	4.73e-05	A/G	DOM	167	710	866	265	266	262
38	rs9603530	13	39958972	4.8e-05	G/A	DOM	11	291	1417	266	259	265
39	rs395643	14	56541638	4.91e-05	G/A	REC	21	374	1348	244	264	264
40	rs12590792	14	24128135	4.94e-05	A/C	ADD	9	202	1528	236	260	264
41	rs10814809	9	3964494	4.99e-05	G/A	DOM	69	559	1114	263	261	265
42	rs10500693	11	7328828	5.06e-05	G/A	DOM	2	82	1658	256	255	264
43	rs1597864	8	78101501	5.13e-05	A/G	ADD	49	522	1172	253	262	265
44	rs1901705	8	78116857	5.13e-05	A/G	ADD	49	522	1172	253	262	265
45	rs7828247	8	78159980	5.13e-05	C/A	ADD	49	522	1171	253	262	265
46	rs3923243	4	75579453	5.16e-05	G/A	ADD	231	796	715	267	265	261
47	rs12068243	1	68621794	5.42e-05	A/G	DOM	6	138	1599	263	257	264
48	rs3739530	9	27330514	5.42e-05	A/G	DOM	20	317	1405	264	260	265
49	rs10132715	14	42182103	5.44e-05	G/A	ADD	383	894	464	261	263	267
50	rs7854254	9	120585117	5.48e-05	G/A	REC	384	861	498	267	263	262
51	rs3763609	9	71647410	5.5e-05	A/G	DOM	121	730	892	262	262	266
52	rs11895509	2	212412738	5.58e-05	A/G	ADD	28	341	1373	257	260	265
53	rs939048	11	15239354	5.67e-05	A/G	ADD	211	766	766	267	265	262
54	rs6701248	1	240933458	5.74e-05	A/G	DOM	2	129	1601	266	257	264
55	rs6535924	4	154465994	5.74e-05	A/G	ADD	122	686	934	259	262	265
56	rs7852394	9	120571251	5.91e-05	C/A	REC	384	858	495	267	263	262
57	rs2577182	2	153393747	5.93e-05	A/G	ADD	157	750	828	258	263	265
58	rs11150032	16	78037893	6.08e-05	A/C	DOM	16	339	1342	265	260	265
59	rs219712	21	27751176	6.15e-05	A/G	ADD	61	473	1207	255	262	265
60	rs9489520	6	119080379	6.2e-05	A/G	DOM	124	660	959	265	266	262
61	rs7948390	11	7325445	6.71e-05	A/G	DOM	2	81	1659	256	255	264
62	rs4420467	14	69127952	6.79e-05	A/G	REC	150	698	894	257	264	265
63	rs583908	4	90126713	6.83e-05	A/G	REC	82	637	1024	255	263	265
64	rs1044873	16	85955671	6.86e-05	A/G	REC	271	842	630	268	263	262
65	rs4954106	2	134840155	6.86e-05	A/G	REC	12	266	1465	236	263	264
66	rs12742027	1	34259255	6.98e-05	G/A	REC	99	627	1008	256	265	264
67	rs2268835	3	185977310	7.13e-05	A/G	ADD	24	371	1348	255	261	265
68	rs2692858	1	73252425	7.13e-05	G/A	ADD	372	841	529	267	264	261
69	rs16968623	15	77312041	7.13e-05	G/A	DOM	146	692	903	265	266	262
70	rs856589	7	46734307	7.22e-05	A/G	ADD	163	769	811	258	263	265
71	rs6676299	1	240938088	7.38e-05	A/G	DOM	2	130	1610	266	257	264
72	rs16901797	8	127868163	7.49e-05	A/C	ADD	104	635	1004	259	262	265
73	rs13410504	2	134837980	7.5e-05	G/A	REC	11	276	1456	235	263	264
74	rs209779	6	11923165	7.58e-05	G/A	REC	32	437	1272	249	264	264
75	rs1397235	3	161827760	7.61e-05	G/A	ADD	170	747	820	268	265	262
76	rs10108435	8	3366620	7.68e-05	C/A	DOM	13	338	1391	262	260	265
77	rs5929435	23	113347012	7.69e-05	A/G	ADD	330	874	539	261	263	266
78	rs4690652	4	176932710	7.96e-05	A/G	REC	115	682	946	256	264	264
79	rs17309104	11	26534349	8.05e-05	G/A	ADD	51	451	1237	257	261	265
80	rs2778936	14	88972303	8.25e-05	A/G	REC	243	784	715	259	265	264
81	rs6685217	1	211260431	8.51e-05	A/G	ADD	75	556	1112	268	266	262
82	rs10763976	10	34564292	8.56e-05	A/G	REC	431	861	451	267	262	264
83	rs1535564	13	26267518	8.7e-05	G/A	REC	413	879	451	267	262	263
84	rs1208252	6	134131421	8.78e-05	C/A	REC	73	533	1105	254	263	265
85	rs11079526	17	62221804	8.78e-05	G/A	REC	91	580	1072	255	264	264
86	rs521882	8	16644426	8.85e-05	G/A	ADD	301	845	597	268	264	262
87	rs942132	6	134142660	8.85e-05	G/A	REC	73	568	1102	254	263	265
88	rs724659	4	182327943	8.86e-05	G/A	REC	327	873	542	268	262	264
89	rs4515095	3	31235468	8.88e-05	A/G	REC	86	617	1039	272	263	264
90	rs6699255	1	240935133	8.91e-05	G/A	DOM	2	132	1605	266	257	264
91	rs4681471	3	148677435	9.01e-05	G/A	DOM	15	302	1425	272	268	263
92	rs11589166	1	56334217	9.03e-05	A/G	REC	19	249	1465	244	264	264
93	rs4679155	3	127090659	9.04e-05	A/G	DOM	290	838	615	264	265	261
94	rs10762769	10	79822197	9.05e-05	A/G	ADD	271	844	628	261	263	266
95	rs11872870	18	66162830	9.24e-05	A/G	ADD	108	649	985	270	265	262
96	rs9957519	18	76703797	9.5e-05	A/C	ADD	56	550	1132	268	266	262
97	rs2684456	8	20804255	9.62e-05	G/A	REC	414	854	475	260	265	265
98	rs10161783	13	111009055	9.81e-05	G/A	DOM	22	376	1345	260	260	265
99	rs17515010	1	226209989	9.88e-05	G/A	REC	5	175	1562	219	262	264
100	rs1486803	9	11716862	0.0001	G/A	ADD	213	814	703	267	265	262
101	rs4414724	2	42018400	0.0001	A/G	REC	360	846	537	267	263	262
102	rs1925740	13	46326574	0.000102	G/A	REC	32	394	1314	249	264	264
103	rs1321761	6	82186837	0.000103	G/A	ADD	299	850	593	267	264	262
104	rs10117075	9	130417033	0.000104	A/G	REC	15	246	1482	241	265	264
105	rs2287116	9	130420813	0.000104	A/C	REC	15	269	1459	241	264	264
106	rs3913369	3	55481075	0.000105	A/C	DOM	88	623	1032	260	262	265
107	rs5992861	22	18307634	0.000105	A/G	ADD	273	784	685	266	265	261
108	rs1965183	2	134979966	0.000106	G/A	DOM	385	833	523	264	265	261
109	rs7521902	1	22490724	0.000107	A/C	ADD	88	619	1034	270	265	262
110	rs11801346	1	190634151	0.000107	A/G	ADD	25	388	1330	275	266	263
111	rs16832590	1	190634131	0.000107	A/G	ADD	25	388	1330	275	266	263
112	rs10512337	9	107680730	0.000108	A/G	REC	10	243	1490	234	265	264
113	rs10991411	9	107684276	0.000108	G/A	REC	10	240	1493	234	265	264
114	rs12336969	9	107679500	0.000108	A/C	REC	10	243	1490	234	265	264
115	rs7640107	3	59966156	0.000108	A/G	REC	286	828	627	268	262	264
116	rs10490808	3	59964699	0.00011	C/A	REC	286	827	630	268	262	264
117	rs13107527	4	182344292	0.000111	A/G	REC	405	900	437	267	262	264
118	rs2145683	14	46522094	0.000112	A/C	DOM	0	1	1735	NA	156	264
119	rs2194198	19	32036691	0.000113	A/G	ADD	171	747	825	268	265	262
120	rs10739508	9	120596211	0.000114	G/A	ADD	417	877	448	267	263	262
121	rs3762966	5	176003454	0.000115	G/A	REC	3	129	1610	202	267	264
122	rs4868663	5	176024880	0.000115	G/A	REC	3	170	1568	202	265	264
123	rs354874	4	68467554	0.000116	C/A	DOM	8	174	1561	255	258	264
124	rs7358800	13	111012857	0.000117	G/A	DOM	22	376	1344	260	260	265
125	rs9555690	13	111013190	0.000117	G/A	DOM	21	369	1351	259	260	265
126	rs4238497	15	28280835	0.000118	A/G	ADD	21	274	1446	257	260	264
127	rs2834791	21	36505354	0.000119	C/A	ADD	269	807	647	268	264	262
128	rs10819302	9	130376287	0.00012	G/A	REC	16	269	1458	242	264	264
129	rs11059329	12	128223241	0.00012	A/C	ADD	18	276	1396	255	260	265
130	rs10499253	6	149306088	0.000122	G/A	REC	5	195	1543	220	264	264
131	rs354875	4	68467653	0.000123	A/G	ADD	9	173	1556	253	258	264
132	rs1948395	1	82361902	0.000124	A/C	REC	176	786	781	258	264	264
133	rs6959755	7	135587661	0.000124	G/A	REC	20	227	1496	245	264	264
134	rs10015214	4	112524778	0.000124	A/G	DOM	378	845	520	264	266	261
135	rs7945560	11	26608497	0.000124	A/G	REC	105	599	1038	256	264	264
136	rs1994887	15	57793765	0.000127	A/C	ADD	177	690	875	268	265	262
137	rs16886565	4	12023721	0.000128	A/G	DOM	225	812	705	264	266	262
138	rs10027536	4	167596	0.000129	G/A	ADD	366	891	486	266	264	261
139	rs6433602	2	177519429	0.000129	G/A	DOM	317	849	573	265	265	261
140	rs12226726	11	5028166	0.000129	G/A	ADD	174	749	816	267	265	262
141	rs7041	4	72618334	0.00013	A/C	ADD	320	863	559	267	264	261
142	rs6746015	2	218892066	0.00013	A/C	REC	26	362	1353	247	265	264
143	rs1541888	2	236175412	0.00013	G/A	ADD	60	495	1188	271	266	263
144	rs1525238	7	46785947	0.000131	A/G	REC	105	689	949	256	263	265
145	rs978743	3	169051025	0.000131	A/G	ADD	0	26	1716	NA	248	264
146	rs4888265	16	74683737	0.000132	G/A	DOM	401	900	442	262	263	267
147	rs1609798	4	103537442	0.000132	A/G	ADD	174	734	833	259	263	265
148	rs8113842	20	7912083	0.000132	A/G	DOM	5	171	1567	254	258	264
149	rs11693163	2	233326446	0.000135	A/G	REC	74	520	1148	255	265	264
150	rs12208298	6	89709564	0.000135	A/G	REC	51	458	1233	253	266	263
151	rs1359186	13	43465831	0.000136	G/A	DOM	156	735	852	266	266	262
152	rs6041586	20	1325720	0.000136	G/A	REC	251	777	713	259	264	264
153	rs1037091	2	155652357	0.000137	A/G	REC	184	727	831	269	264	262
154	rs4241367	3	133793121	0.000137	G/A	REC	357	893	493	260	265	265
155	rs421837	5	79401417	0.000137	A/G	REC	106	674	963	256	265	264
156	rs17009002	2	123721234	0.000137	G/A	ADD	4	219	1511	240	260	264
157	rs17105699	1	81391541	0.000138	G/A	DOM	7	207	1525	269	258	264
158	rs4241370	3	133794199	0.000139	C/A	REC	356	893	493	260	265	265
159	rs1910092	5	13781480	0.000141	A/G	REC	17	320	1406	243	264	264
160	rs7660418	4	12021139	0.000143	A/G	DOM	217	806	720	265	265	262
161	rs10430833	11	2574708	0.000145	A/G	REC	30	444	1268	249	264	264
162	rs2038281	14	39915197	0.000145	A/G	DOM	361	871	511	265	265	261
163	rs1951349	14	44210653	0.000148	G/A	REC	343	849	548	260	264	265
164	rs6604014	1	93215718	0.000148	A/G	ADD	217	784	737	259	263	265
165	rs4406372	8	87249971	0.000152	G/A	DOM	3	134	1606	264	257	264
166	rs7151686	14	93129850	0.000155	A/G	DOM	28	389	1326	265	267	263
167	rs9370100	6	13418600	0.000156	A/C	ADD	6	121	1613	275	270	263
168	rs2652569	5	18007386	0.000156	A/G	REC	8	262	1473	231	264	264
169	rs12554799	9	27173704	0.000157	G/A	REC	26	351	1362	248	263	264
170	rs12133801	1	81401114	0.000157	A/G	DOM	7	205	1530	269	258	264
171	rs3764481	18	46343666	0.000157	A/G	REC	23	368	1352	246	264	264
172	rs12364755	11	18705922	0.000158	A/G	DOM	209	766	759	262	262	266
173	rs17752932	14	94986871	0.000158	A/G	REC	269	835	638	260	265	264
174	rs2177539	7	16652523	0.000158	G/A	REC	132	700	905	257	264	264
175	rs1408165	13	43468368	0.000159	G/A	DOM	154	734	851	266	266	262
176	rs7218506	17	40307078	0.000161	C/A	REC	5	178	1558	221	262	264
177	rs11688016	2	214958515	0.000162	A/G	DOM	378	863	500	265	265	261
178	rs366959	12	41999542	0.000163	A/G	REC	414	869	459	260	265	265
179	rs5908964	23	143406787	0.000164	G/A	ADD	340	800	596	267	264	262
180	rs2466405	6	39583661	0.000164	G/A	ADD	337	869	536	261	264	266
181	rs4893912	2	177523894	0.000165	A/G	DOM	309	850	578	265	265	261
182	rs7941777	11	112212817	0.000166	A/G	DOM	1	14	1728	276	240	264
183	rs920307	1	190719032	0.000166	A/G	ADD	28	366	1349	271	267	263
184	rs4861475	4	182347670	0.000168	A/G	REC	401	900	442	267	262	264
185	rs11594084	10	130478722	0.000168	A/G	DOM	35	420	1288	265	267	263
186	rs2346182	2	153388948	0.000168	C/A	ADD	273	828	642	267	264	262
187	rs10174400	2	166125219	0.000169	A/G	DOM	148	738	853	262	266	262
188	rs2367278	3	192761717	0.000169	G/A	ADD	56	560	1126	269	266	262
189	rs12905311	15	77304310	0.00017	A/G	DOM	142	693	907	265	266	262
190	rs6009870	22	50154682	0.000172	G/A	ADD	79	594	1070	270	265	262
191	rs7151149	14	34969433	0.000174	A/G	ADD	153	718	870	268	265	262
192	rs2292369	8	10716028	0.000176	G/A	ADD	255	832	656	267	264	262
193	rs2037327	2	222512569	0.000178	G/A	REC	31	413	1299	250	264	264
194	rs12137534	1	187428231	0.000178	G/A	REC	171	728	844	258	264	264
195	rs35551	5	107071505	0.000178	G/A	ADD	13	250	1480	278	267	263
196	rs9325142	5	148820897	0.000178	A/G	DOM	9	256	1478	272	268	263
197	rs4679149	3	126987622	0.00018	G/A	DOM	64	524	1151	264	261	265
198	rs980457	13	72603828	0.000182	A/G	ADD	9	268	1466	277	267	263
199	rs11674052	2	123742974	0.000186	C/A	ADD	4	222	1516	240	260	264
200	rs13397318	2	171419284	0.000188	A/G	REC	2	174	1559	188	265	264
201	rs6715626	2	23891551	0.000189	G/A	DOM	35	439	1269	260	261	265
202	rs6756297	2	171417598	0.000189	C/A	REC	2	155	1586	188	266	264
203	rs7640326	3	55461980	0.00019	A/G	DOM	92	622	1027	261	262	265
204	rs2465833	6	161222873	0.000192	G/A	ADD	227	830	630	266	265	261
205	rs843653	2	54469283	0.000192	A/G	DOM	258	795	690	261	263	266
206	rs419463	3	128741642	0.000193	G/A	DOM	144	749	850	265	266	262
207	rs1337107	1	93218776	0.000194	A/G	ADD	220	782	736	259	263	265
208	rs565254	9	88506285	0.000195	G/A	REC	119	680	939	257	264	264
209	rs6064764	20	57884251	0.000195	G/A	ADD	169	761	812	260	263	265
210	rs7298918	12	94611012	0.000196	G/A	DOM	108	683	952	265	266	262
211	rs17068931	4	181135685	0.000196	G/A	DOM	79	534	1128	262	261	265
212	rs1874573	2	238301184	0.000197	G/A	REC	215	748	780	259	264	264
213	rs392840	21	28218381	0.000198	G/A	DOM	84	565	1094	266	266	262
214	rs6854185	4	35806331	0.000198	A/G	REC	109	659	975	257	265	264
215	rs1131383	7	102113909	0.000198	G/A	REC	99	610	1033	256	263	265
216	rs6753693	2	177520095	0.000198	A/G	DOM	306	847	585	266	265	261
217	rs7086664	10	7123422	0.000198	G/A	DOM	2	188	1552	258	258	264
218	rs7857628	9	6409874	0.000199	G/A	DOM	249	814	679	265	265	262
219	rs1079714	11	2760741	0.000201	A/G	DOM	25	346	1372	262	268	263
220	rs13383608	2	145093066	0.000202	A/G	DOM	2	175	1565	284	258	264
221	rs1423611	5	50771114	0.000204	C/A	REC	350	853	538	260	265	264
222	rs11710946	3	7246241	0.000204	A/G	REC	261	854	628	260	266	263
223	rs6865782	5	76312118	0.000204	G/A	REC	89	656	998	256	264	264
224	rs10770662	12	20612328	0.000205	C/A	REC	303	858	582	260	265	264
225	rs1493728	11	26485520	0.000206	A/G	ADD	20	329	1394	252	261	264
226	rs12415599	10	70815810	0.000206	A/G	REC	73	529	1140	255	264	264
227	rs6784317	3	7222236	0.000206	A/C	REC	176	782	785	258	265	264
228	rs7192613	16	74286646	0.000206	G/A	REC	216	845	682	259	264	265
229	rs7928484	11	15300122	0.000207	G/A	DOM	411	869	461	265	265	261
230	rs7751415	6	87041910	0.000208	G/A	ADD	53	536	1151	272	265	263
231	rs1992387	6	13431314	0.000208	A/G	ADD	7	110	1625	275	270	263
232	rs17321070	6	137554245	0.000208	A/G	REC	16	284	1443	243	265	264
233	rs17309111	11	26534925	0.000209	A/G	ADD	51	442	1248	257	262	265
234	rs11077582	17	69911104	0.00021	A/C	ADD	7	189	1547	255	259	264
235	rs267992	2	158271512	0.000211	G/A	ADD	2	148	1593	245	258	264
236	rs17288766	16	83481223	0.000211	A/G	ADD	138	738	867	260	262	265
237	rs13387042	2	217905832	0.000212	A/G	REC	377	905	461	260	265	263
238	rs17374803	1	61260885	0.000213	A/G	DOM	7	211	1524	261	259	264
239	rs9946473	18	27032329	0.000213	G/A	REC	195	729	818	259	264	264
240	rs9858161	3	127191375	0.000215	A/G	DOM	228	803	710	265	265	262
241	rs855381	6	10060164	0.000215	A/G	REC	118	674	949	257	264	265
242	rs7851556	9	5022807	0.000216	A/G	DOM	141	758	844	264	266	262
243	rs900826	15	59681214	0.000217	A/G	ADD	68	550	1124	258	262	265
244	rs12727254	1	35676566	0.000218	A/G	REC	17	276	1447	243	265	264
245	rs6086132	20	7618077	0.000218	A/G	DOM	210	790	743	265	265	262
246	rs2606603	6	122524932	0.000218	A/C	REC	267	869	605	260	265	264
247	rs9450430	6	87063774	0.000218	A/G	DOM	64	546	1133	263	261	265
248	rs9315708	13	40147090	0.000219	G/A	DOM	12	290	1441	270	268	263
249	rs198688	2	158270960	0.00022	A/G	ADD	3	172	1567	225	260	264
250	rs2858632	22	49641997	0.000221	A/G	REC	25	292	1424	248	264	264
251	rs12208624	6	55365000	0.000223	A/C	DOM	92	605	1046	264	261	265
252	rs760054	21	36507249	0.000224	G/A	ADD	272	824	647	267	264	262
253	rs2446653	6	39590788	0.000224	A/C	ADD	254	837	645	261	263	266
254	rs1517771	2	77014577	0.000225	G/A	DOM	407	900	436	264	265	261
255	rs9449340	6	82221302	0.000225	G/A	ADD	278	846	618	267	264	262
256	rs7637064	3	187158529	0.000228	G/A	ADD	102	647	994	269	265	262
257	rs11892779	2	64612323	0.000229	G/A	REC	32	406	1305	250	266	264
258	rs10811728	9	22549702	0.00023	G/A	DOM	128	664	951	263	262	265
259	rs397940	3	139239271	0.00023	A/G	REC	24	359	1360	247	264	264
260	rs11847853	14	42184671	0.00023	G/A	ADD	160	716	865	260	263	265
261	rs13110156	4	16656578	0.000232	G/C	ADD	64	526	1153	271	265	263
262	rs10473690	5	24541782	0.000234	G/A	REC	4	152	1586	215	263	264
263	rs3808036	7	103153373	0.000234	G/A	ADD	79	578	1083	259	262	265
264	rs10767555	11	26611796	0.000236	G/A	ADD	329	866	547	266	264	261
265	rs1887289	14	88547303	0.000236	A/G	ADD	23	333	1386	275	266	263
266	rs6784750	3	73326446	0.000237	G/A	REC	54	499	1189	253	264	264
267	rs9295586	6	10571260	0.000237	G/A	ADD	395	864	484	267	263	262
268	rs1566929	12	116883813	0.000238	A/G	ADD	265	857	621	266	264	261
269	rs11035386	11	5079353	0.00024	G/A	ADD	198	781	763	267	265	262
270	rs9999979	4	135733891	0.00024	A/G	DOM	415	857	469	265	265	261
271	rs11201867	10	87762136	0.00024	A/G	DOM	30	376	1337	268	267	263
272	rs10802454	1	247140425	0.00024	G/A	REC	69	550	1124	255	264	264
273	rs2588278	10	88336279	0.000241	A/G	ADD	308	841	594	267	264	262
274	rs3179969	14	88862529	0.000244	A/G	REC	230	788	725	259	264	265
275	rs6557867	8	25758072	0.000245	A/G	REC	21	337	1381	246	265	264
276	rs10201330	2	177348025	0.000245	A/G	REC	11	260	1472	238	263	264
277	rs1153731	2	182869208	0.000245	G/A	DOM	80	595	1068	262	261	265
278	rs147968	16	85945839	0.000246	G/A	REC	275	815	651	268	263	263
279	rs7922020	10	112536917	0.000249	G/A	REC	30	406	1307	249	264	264
280	rs4951499	1	211248543	0.000249	C/A	ADD	67	551	1125	268	266	262
281	rs11254971	10	7096005	0.000249	G/A	DOM	3	181	1559	267	258	264
282	rs732310	19	1833338	0.00025	C/A	REC	400	901	441	260	265	265
283	rs2035875	12	53295917	0.00025	G/A	ADD	411	892	440	266	264	261
284	rs17008643	1	220947783	0.000251	G/A	DOM	4	95	1643	251	257	264
285	rs12956757	18	28145331	0.000252	A/G	ADD	6	172	1565	242	259	264
286	rs16881484	8	112078833	0.000252	A/G	DOM	0	2	1736	NA	192	264
287	rs206538	18	10385097	0.000252	A/G	REC	97	607	1039	256	264	264
288	rs11617724	13	30784566	0.000254	G/A	REC	1	139	1601	156	263	264
289	rs2137671	2	101343140	0.000256	G/A	DOM	124	670	948	262	262	265
290	rs9396103	6	55397800	0.000256	A/G	DOM	91	608	1044	264	261	265
291	rs7141608	14	88980389	0.000258	A/G	REC	247	787	706	259	264	264
292	rs7155063	14	77854600	0.00026	A/G	REC	100	634	1004	256	264	264
293	rs942364	13	28896097	0.000261	A/G	DOM	26	379	1337	266	260	265
294	rs9992807	4	134845222	0.000262	A/C	DOM	0	1	1742	NA	156	264
295	rs2889626	12	8240017	0.000264	A/G	ADD	384	862	494	267	264	262
296	rs8023184	14	26841037	0.000266	C/A	DOM	1	137	1604	252	258	264
297	rs12706063	7	78843289	0.000267	A/G	ADD	165	713	865	260	262	265
298	rs9996597	4	121652	0.000267	G/A	ADD	397	903	441	266	264	261
299	rs1526531	7	11727335	0.000267	G/A	REC	44	450	1248	252	264	264
300	rs820140	17	73608203	0.000267	A/G	REC	383	911	449	260	265	264
301	rs2070762	11	2186335	0.000269	G/A	ADD	418	862	462	266	264	262
302	rs12837328	23	39253238	0.00027	A/G	ADD	162	791	789	267	265	262
303	rs4707265	6	86976150	0.00027	A/C	DOM	67	552	1124	263	261	265
304	rs2250074	4	22673525	0.00027	G/A	DOM	423	839	452	265	264	261
305	rs3742737	14	77843384	0.000271	A/C	REC	98	634	1008	256	264	264
306	rs10206675	2	154440521	0.000272	G/A	DOM	238	771	733	263	262	266
307	rs845758	14	88900090	0.000273	G/A	REC	252	805	685	259	264	265
308	rs10917021	1	21917234	0.000274	G/A	DOM	32	446	1264	267	266	263
309	rs9566460	13	40149810	0.000274	A/G	ADD	11	262	1469	274	267	263
310	rs1955282	4	173213263	0.000276	A/G	REC	246	775	721	259	265	264
311	rs13419182	2	81235077	0.000279	A/C	ADD	0	1	1740	NA	156	264
312	rs11709061	3	127104054	0.00028	A/G	DOM	283	819	641	264	265	261
313	rs2829604	21	26550732	0.00028	A/C	DOM	4	146	1592	264	258	264
314	rs4536866	3	99148533	0.000282	G/A	DOM	4	144	1595	253	270	263
315	rs155594	2	158270142	0.000283	A/G	ADD	2	147	1594	245	258	264
316	rs155595	2	158270467	0.000283	A/G	ADD	2	147	1594	245	258	264
317	rs4664593	2	153378652	0.000283	G/A	ADD	285	822	636	267	264	262
318	rs1598859	4	103506444	0.000284	G/A	ADD	239	828	674	260	263	265
319	rs1861889	14	77763801	0.000284	A/C	REC	12	254	1470	240	263	264
320	rs10747446	1	93108402	0.000288	G/A	ADD	223	785	734	260	263	265
321	rs391023	16	85927814	0.000288	A/G	REC	217	753	771	268	264	262
322	rs7953208	12	64268005	0.000288	A/G	ADD	72	543	1127	259	262	265
323	rs13084370	3	37483387	0.000289	A/G	REC	238	786	718	259	264	265
324	rs6983935	8	119376778	0.000291	A/G	REC	120	707	916	257	264	265
325	rs7094705	10	17639966	0.000291	A/G	ADD	264	788	690	261	263	266
326	rs854917	6	90127390	0.000293	G/A	DOM	115	656	970	262	262	265
327	rs12433026	14	88975839	0.000295	A/C	REC	196	751	794	259	264	264
328	rs12407980	1	49220637	0.000297	G/A	DOM	361	858	524	263	266	261
329	rs9957256	18	75712096	0.000299	C/A	DOM	155	629	958	264	266	262
330	rs9372690	6	122663662	0.000301	A/C	REC	247	853	639	259	265	264
331	rs12897689	14	77929328	0.000302	A/G	REC	114	657	972	257	264	264
332	rs3783985	14	77932823	0.000302	A/G	REC	114	657	972	257	264	264
333	rs10203517	2	214956923	0.000302	G/A	DOM	7	216	1519	263	259	264
334	rs6953446	7	77642996	0.000302	A/C	REC	121	699	909	257	264	264
335	rs2466409	6	39612095	0.000303	C/A	ADD	256	840	646	261	263	266
336	rs1988583	15	86821656	0.000303	A/G	DOM	140	668	935	264	266	262
337	rs4363415	1	83052634	0.000304	A/G	DOM	57	536	1150	263	261	265
338	rs11624314	14	77930752	0.000304	G/A	REC	114	657	971	257	264	264
339	rs9576847	13	40118575	0.000307	G/A	DOM	10	281	1451	270	268	263
340	rs1022010	4	130905017	0.000307	G/A	DOM	187	816	740	262	262	266
341	rs4776735	15	66412230	0.000309	A/G	ADD	134	703	905	268	265	262
342	rs4888262	16	74670458	0.00031	A/G	DOM	404	900	439	262	263	267
343	rs2695980	5	165716189	0.000312	A/G	DOM	0	30	1710	NA	250	264
344	rs4979802	10	79896196	0.000313	A/G	REC	342	842	558	267	263	262
345	rs11629144	14	69131593	0.000314	A/C	ADD	99	587	1057	259	262	265
346	rs1902745	2	194017714	0.000314	A/C	REC	77	578	1084	255	263	265
347	rs323066	16	2367509	0.000315	A/C	REC	74	511	1158	272	264	263
348	rs845757	14	88921716	0.000316	G/A	REC	232	778	728	259	264	264
349	rs17548225	3	29688893	0.000317	C/A	DOM	39	442	1262	266	260	265
350	rs10110693	8	78039237	0.000318	A/C	ADD	75	607	1061	257	263	265
351	rs10181042	2	61224259	0.000318	A/G	REC	243	838	658	259	264	264
352	rs13387794	2	154483234	0.000318	G/A	DOM	246	776	720	263	262	266
353	rs9298290	8	78039167	0.000318	A/G	ADD	75	607	1061	257	263	265
354	rs9914523	17	51682912	0.000318	G/A	ADD	84	609	1048	258	262	265
355	rs184156	3	139238368	0.000318	A/G	REC	53	481	1207	254	264	264
356	rs7761240	6	164012052	0.000319	A/G	REC	433	868	442	267	263	262
357	rs6692691	1	47711010	0.00032	A/G	REC	203	807	733	259	264	265
358	rs12213217	6	82195125	0.000321	A/C	ADD	277	848	618	267	264	262
359	rs16851405	2	214943756	0.000324	A/G	DOM	7	237	1497	272	259	264
360	rs4501944	10	126203813	0.000324	A/G	REC	5	171	1567	223	263	264
361	rs4752496	10	122821238	0.000324	G/A	ADD	137	728	878	258	263	265
362	rs17714947	7	151253835	0.000324	A/G	REC	5	165	1573	223	264	264
363	rs17616317	5	179368372	0.000325	A/G	ADD	7	278	1458	246	260	264
364	rs1660611	10	34568762	0.000326	A/G	DOM	426	856	458	264	262	267
365	rs1153738	2	182863389	0.000327	A/G	DOM	93	642	1008	262	262	265
366	rs10510351	3	7219432	0.000328	G/A	REC	245	805	693	259	265	264
367	rs2295135	14	88894210	0.000329	C/A	REC	152	689	901	258	264	264
368	rs12533649	7	102110890	0.000329	G/A	ADD	213	800	727	260	263	265
369	rs7607788	2	236355415	0.00033	A/G	DOM	73	595	1074	262	262	265
370	rs7660450	4	75621044	0.000332	G/A	DOM	25	303	1415	264	268	263
371	rs913930	9	120484009	0.000332	G/A	DOM	217	824	702	262	262	266
372	rs1961716	5	178731921	0.000333	G/A	DOM	63	488	1192	262	267	262
373	rs4721066	7	12300751	0.000333	A/G	REC	85	571	1087	256	264	264
374	rs16985755	2	19158776	0.000335	A/G	ADD	0	1	1741	NA	156	264
375	rs4294424	1	93139374	0.000336	A/G	ADD	221	784	734	260	263	265
376	rs11045272	12	20625266	0.00034	A/G	REC	249	799	695	260	265	264
377	rs225320	21	43815876	0.00034	A/G	REC	149	783	810	258	265	264
378	rs10455681	6	69802502	0.000341	G/A	DOM	45	488	1210	263	267	263
379	rs2401751	14	88946622	0.000341	A/G	REC	230	780	733	259	264	264
380	rs9299493	10	69564945	0.000342	A/G	ADD	32	398	1309	258	261	265
381	rs6561267	13	46412108	0.000342	C/A	REC	410	837	496	267	262	264
382	rs709188	1	5749083	0.000343	A/G	REC	151	676	911	258	265	264
383	rs2274736	14	88938652	0.000344	G/A	REC	229	781	732	259	264	264
384	rs424971	16	85946450	0.000344	G/A	REC	281	819	643	268	263	263
385	rs370850	21	28216066	0.000345	G/A	DOM	84	557	1102	266	266	262
386	rs7634879	3	29707118	0.000346	G/A	DOM	36	423	1284	269	260	265
387	rs11884795	2	133519504	0.000347	A/G	REC	103	659	981	257	265	264
388	rs9515642	13	90505140	0.000347	G/A	DOM	416	872	455	264	262	267
389	rs11623181	14	101642015	0.000348	A/G	ADD	242	815	682	266	265	262
390	rs7006225	8	13419965	0.000349	G/A	DOM	170	755	813	264	266	262
391	rs867538	1	18732980	0.00035	G/A	REC	89	703	951	256	265	264
392	rs17200475	3	37474280	0.00035	C/A	REC	138	659	946	258	264	264
393	rs7619362	3	37474032	0.00035	G/A	REC	138	660	945	258	264	264
394	rs675242	7	47589807	0.000352	G/A	REC	440	845	457	267	262	264
395	rs11930214	4	75605512	0.000352	A/G	DOM	24	303	1414	263	268	263
396	rs6755653	2	221174927	0.000352	G/A	REC	407	874	456	267	263	263
397	rs11156846	14	34975884	0.000353	C/A	ADD	145	687	911	268	265	262
398	rs9288488	2	214956551	0.000353	C/A	DOM	6	216	1520	266	259	264
399	rs897141	2	221212147	0.000353	A/G	REC	393	881	468	267	263	263
400	rs2618956	4	22656711	0.000354	C/A	DOM	429	848	465	266	264	261
401	rs6746569	2	42075529	0.000354	G/A	DOM	340	852	549	262	263	266
402	rs11085900	19	14721259	0.000355	G/A	REC	90	604	1047	256	265	264
403	rs6879492	5	11205980	0.000356	A/G	DOM	17	305	1421	270	260	264
404	rs5927790	23	31670551	0.000357	G/A	ADD	24	427	1292	262	261	265
405	rs13030754	2	214980091	0.000358	A/G	DOM	6	216	1521	266	259	264
406	rs13384488	2	214962231	0.000358	G/A	DOM	6	216	1521	266	259	264
407	rs642307	1	60460733	0.000358	C/A	ADD	323	862	558	266	264	261
408	rs10874727	1	93103152	0.000359	A/G	ADD	222	785	735	260	263	265
409	rs1152164	5	103013928	0.000363	A/G	ADD	90	616	1037	259	262	265
410	rs1549754	2	10130111	0.000363	A/G	ADD	87	602	1054	259	262	265
411	rs2303920	2	10126330	0.000363	A/G	ADD	87	602	1054	259	262	265
412	rs4144618	10	55046704	0.000363	A/G	REC	105	649	974	271	262	264
413	rs12108081	3	133252743	0.000365	A/G	ADD	171	767	805	260	263	265
414	rs11715681	3	7222094	0.000366	G/A	REC	245	800	695	259	265	264
415	rs7756182	6	69038626	0.000366	G/A	REC	102	609	1028	257	265	264
416	rs6491083	13	26264314	0.000367	G/A	REC	291	855	595	268	263	263
417	rs2940260	4	130895528	0.000368	G/A	DOM	185	818	739	262	262	266
418	rs13003464	2	61186829	0.000369	G/A	REC	237	791	715	259	264	265
419	rs1503659	4	112297415	0.00037	G/A	REC	45	495	1200	253	265	263
420	rs7943351	11	115635423	0.000371	G/A	ADD	3	99	1641	255	257	264
421	rs9783138	10	83020141	0.000373	A/G	ADD	20	256	1467	257	260	264
422	rs9879608	3	105965913	0.000373	A/G	REC	2	140	1600	195	266	264
423	rs7197376	16	17573100	0.000374	A/G	REC	181	722	840	259	265	264
424	rs613930	22	20185119	0.000375	A/C	DOM	73	528	1142	263	261	265
425	rs7691380	4	75624475	0.000376	A/G	REC	104	609	1030	257	264	264
426	rs10509246	10	67958177	0.000378	G/A	ADD	18	332	1391	254	261	264
427	rs10063779	5	105833108	0.000378	A/G	DOM	1	124	1618	286	257	264
428	rs332668	2	119497419	0.000379	A/G	DOM	28	358	1357	264	260	265
429	rs6414232	3	105924836	0.00038	A/G	REC	2	143	1596	195	267	264
430	rs12148251	15	91698922	0.00038	A/G	DOM	150	738	853	263	262	266
431	rs2466155	2	231618709	0.00038	G/A	REC	14	260	1469	242	267	263
432	rs7513775	1	93004497	0.000381	A/G	ADD	223	789	730	260	263	265
433	rs1995068	4	173409387	0.000383	A/G	REC	199	771	759	259	265	264
434	rs7252632	19	57647236	0.000383	A/G	DOM	235	852	655	263	262	266
435	rs12931030	16	66091892	0.000384	G/A	ADD	325	815	603	260	264	265
436	rs13019516	2	214936099	0.000384	A/G	ADD	4	203	1531	266	259	264
437	rs4129743	18	75679215	0.000385	G/A	ADD	154	671	918	268	265	262
438	rs10100694	8	78034997	0.000386	A/G	ADD	75	608	1060	257	263	265
439	rs7765824	6	119084644	0.000386	C/A	REC	208	827	707	259	264	265
440	rs1106936	2	84260800	0.000387	A/G	DOM	31	358	1350	269	260	265
441	rs10876377	12	53261871	0.000388	G/A	ADD	395	877	470	262	263	266
442	rs2220463	15	94086718	0.000388	G/A	DOM	21	327	1394	262	260	265
443	rs11670937	19	32040900	0.000389	A/G	ADD	222	763	749	267	264	262
444	rs967426	8	79497899	0.000389	G/A	ADD	185	779	779	261	262	266
445	rs11157247	14	42168893	0.000391	A/G	REC	328	851	563	260	264	265
446	rs10894589	11	132493026	0.000392	A/G	REC	8	229	1505	234	262	264
447	rs7866311	9	132414185	0.000392	G/A	REC	276	762	703	260	265	264
448	rs1029236	3	37474256	0.000395	G/A	REC	292	817	634	260	264	265
449	rs3792923	5	80737212	0.000395	G/A	DOM	131	699	898	265	266	262
450	rs9366694	6	27623511	0.000396	G/A	REC	93	653	997	271	262	264
451	rs11729954	4	120709561	0.000397	A/C	REC	29	375	1339	250	264	264
452	rs1547021	20	4534377	0.000398	A/G	ADD	6	224	1510	271	268	263
453	rs687822	11	125812350	0.000398	A/G	ADD	97	702	944	259	262	265
454	rs9375112	6	122629902	0.000398	A/G	REC	249	857	637	260	265	264
455	rs289454	15	98250925	0.0004	G/A	ADD	34	367	1342	255	261	265
456	rs2785245	10	33795480	0.000403	C/A	DOM	69	521	1153	265	266	262
457	rs1714350	11	15175279	0.000404	A/G	ADD	153	715	874	267	265	262
458	rs4147990	17	66913936	0.000406	A/G	ADD	3	225	1514	236	260	264
459	rs12439872	15	59682924	0.000407	G/A	ADD	81	562	1099	259	262	265
460	rs16938934	8	75580419	0.000407	A/C	DOM	4	77	1630	251	256	264
461	rs11163801	1	84149799	0.000408	G/A	ADD	392	888	463	261	264	266
462	rs8033352	15	98326378	0.000408	A/C	REC	14	224	1504	243	262	264
463	rs3008465	1	88453303	0.000409	C/A	ADD	88	663	990	269	265	262
464	rs593254	6	164389165	0.000412	A/G	ADD	94	601	1048	260	262	265
465	rs12247156	10	34635529	0.000412	A/G	DOM	28	443	1271	260	261	265
466	rs11576242	1	56380229	0.000414	G/A	REC	18	248	1477	245	265	264
467	rs4942351	13	45303711	0.000414	A/G	DOM	11	321	1409	262	260	265
468	rs1545606	4	25875261	0.000415	A/G	ADD	335	859	548	266	264	262
469	rs2050769	10	130199055	0.000415	A/G	DOM	104	629	1010	265	266	262
470	rs777734	2	195993306	0.000417	A/C	ADD	0	94	1647	NA	256	264
471	rs894991	4	35766995	0.000418	A/G	REC	140	723	880	258	265	263
472	rs1517882	13	37148422	0.000418	G/A	DOM	361	855	527	263	265	261
473	rs715666	9	114570514	0.000419	G/A	DOM	218	748	777	263	262	266
474	rs12638276	3	61306421	0.00042	A/G	REC	87	592	1063	256	264	264
475	rs363512	21	31050817	0.00042	A/G	REC	6	241	1496	229	263	264
476	rs4849122	2	113560921	0.00042	G/A	REC	8	204	1531	234	262	264
477	rs4904448	14	88852166	0.000424	A/G	DOM	282	839	622	265	265	261
478	rs1354970	8	57846033	0.000424	G/A	DOM	23	343	1376	266	267	263
479	rs10418865	19	17120302	0.000425	A/G	REC	6	138	1599	229	264	264
480	rs17825034	3	7249845	0.000428	A/G	REC	275	863	602	260	265	263
481	rs1515203	18	27045120	0.000428	A/C	REC	189	737	815	259	264	264
482	rs5950506	23	115175748	0.000429	A/G	ADD	333	856	554	261	264	266
483	rs10101252	8	3389173	0.00043	G/A	DOM	9	278	1455	272	259	264
484	rs960713	2	207721890	0.00043	G/A	REC	159	707	877	258	265	264
485	rs12489063	3	185960414	0.000431	G/A	ADD	75	519	1144	259	262	265
486	rs6915083	6	41164005	0.000432	G/A	REC	234	812	695	259	265	264
487	rs731453	2	10124656	0.000433	A/C	ADD	87	601	1055	259	262	265
488	rs12412594	10	128353684	0.000434	G/A	REC	16	297	1395	244	264	264
489	rs770918	1	98928937	0.000435	A/G	REC	33	437	1273	251	264	264
490	rs3824904	11	74905735	0.000436	A/G	DOM	2	96	1644	250	271	263
491	rs1027392	19	57641146	0.000438	A/G	DOM	235	853	655	263	262	266
492	rs7820756	8	57841969	0.000438	A/G	DOM	23	337	1383	266	267	263
493	rs1880362	3	78293033	0.000439	A/G	DOM	6	164	1573	262	258	264
494	rs2279796	19	1059004	0.000439	G/A	DOM	322	850	557	264	265	261
495	rs952799	18	47638056	0.00044	C/A	REC	196	781	766	269	263	263
496	rs2870763	20	55269324	0.00044	G/A	DOM	95	669	976	267	265	262
497	rs6629703	23	23616898	0.000441	A/G	ADD	39	423	1280	259	261	265
498	rs1553890	15	26137587	0.000442	C/A	ADD	13	233	1496	252	260	264
499	rs569214	8	27487790	0.000442	A/C	ADD	224	809	709	267	264	262
500	rs861029	4	56245637	0.000445	G/A	ADD	115	596	1027	259	263	265
501	rs1746015	6	134152181	0.000446	G/A	ADD	99	644	1000	257	263	265
502	rs6510774	19	3841051	0.000447	A/G	DOM	16	301	1419	266	260	264
503	rs10188578	2	221210328	0.000447	A/G	REC	394	881	467	267	263	263
504	rs7157863	14	28799869	0.00045	G/A	REC	22	413	1305	247	264	264
505	rs2267285	22	34172801	0.000452	A/G	DOM	174	758	811	264	266	262
506	rs16978310	18	42823514	0.000453	G/A	DOM	95	596	1050	265	266	262
507	rs1933564	1	209031988	0.000453	A/G	ADD	145	713	885	259	263	265
508	rs7767574	6	136209082	0.000454	A/C	ADD	1	73	1667	234	256	264
509	rs6771170	3	164984267	0.000455	G/A	REC	117	652	974	257	264	264
510	rs6801247	3	164988607	0.000455	C/A	REC	117	652	974	257	264	264
511	rs10104543	8	3375180	0.000456	A/G	DOM	18	410	1315	261	261	265
512	rs4863918	4	135698868	0.000457	A/G	DOM	410	858	475	265	265	261
513	rs6897881	5	132465165	0.000457	A/G	DOM	80	595	1068	263	261	265
514	rs3021274	22	40395084	0.000457	A/G	ADD	289	800	654	266	264	262
515	rs27744	5	179319766	0.00046	A/G	REC	28	392	1323	250	263	264
516	rs749394	2	42078355	0.000462	C/A	DOM	313	848	580	263	262	266
517	rs7296507	12	121847135	0.000463	A/G	DOM	390	854	499	262	263	266
518	rs7260291	19	49886010	0.000465	A/G	REC	92	615	1035	271	264	263
519	rs10497760	2	196309463	0.000465	A/G	ADD	12	240	1491	258	260	264
520	rs1324061	13	74388087	0.000465	G/A	DOM	371	847	525	263	262	266
521	rs11157990	14	54383945	0.000466	G/A	ADD	137	743	863	260	263	265
522	rs9387621	6	119294577	0.000467	A/G	DOM	195	725	823	264	266	262
523	rs654454	13	103344609	0.00047	G/A	REC	421	872	450	267	263	263
524	rs12347727	9	5000811	0.000471	G/A	DOM	126	749	868	264	266	262
525	rs4785871	16	65924369	0.000472	A/G	DOM	11	247	1484	270	259	264
526	rs4654468	1	4965631	0.000472	G/A	REC	271	836	633	260	265	264
527	rs1323129	1	175595997	0.000473	A/G	ADD	275	815	650	261	263	266
528	rs9288108	2	153386833	0.000474	A/C	ADD	197	814	732	260	263	265
529	rs1387754	14	63271562	0.000474	G/A	REC	285	855	596	260	264	264
530	rs16874138	6	13420971	0.000474	A/C	ADD	5	103	1634	274	270	263
531	rs2279607	15	57824472	0.000475	G/A	ADD	359	804	576	266	264	262
532	rs1786802	18	35072150	0.000476	A/G	ADD	10	275	1458	252	260	264
533	rs2253085	22	34245401	0.000477	G/A	DOM	265	829	649	264	265	262
534	rs7178315	15	28237909	0.000477	A/G	REC	50	459	1233	253	264	264
535	rs856565	7	46721854	0.00048	A/C	ADD	101	662	980	258	263	265
536	rs6989090	8	4188343	0.000481	G/A	DOM	0	1	1741	NA	156	264
537	rs707593	1	5736682	0.000482	A/G	REC	214	748	780	259	265	264
538	rs4369780	18	75683234	0.000483	A/G	ADD	80	577	1085	268	266	262
539	rs1961397	3	187628927	0.000484	G/A	REC	21	309	1412	248	263	264
540	rs1403315	23	40317010	0.000484	G/A	ADD	283	850	609	266	265	261
541	rs9538624	13	34367057	0.000485	G/A	DOM	215	797	730	262	262	266
542	rs17773202	3	99105955	0.000486	G/A	DOM	4	142	1596	253	270	263
543	rs10019934	4	173405278	0.000486	G/A	REC	200	774	768	259	265	264
544	rs1729674	2	61389737	0.000487	C/A	ADD	317	857	569	260	264	265
545	rs7103423	11	115634615	0.000488	G/A	DOM	3	98	1637	255	257	264
546	rs10887625	10	88341011	0.000489	A/C	ADD	18	281	1444	255	260	264
547	rs894023	8	27524060	0.00049	A/G	ADD	20	330	1393	273	266	263
548	rs13115100	4	160753524	0.00049	A/C	ADD	24	362	1357	256	261	264
549	rs10737374	1	34270498	0.000491	G/A	REC	153	721	869	258	265	263
550	rs1269068	14	65767333	0.000492	A/G	REC	212	793	737	268	263	263
551	rs6595113	5	117676469	0.000492	A/G	REC	182	795	764	259	264	265
552	rs11709088	3	29698297	0.000493	A/G	DOM	29	386	1326	269	260	265
553	rs8055870	16	72972090	0.000493	G/A	DOM	430	857	454	263	263	266
554	rs2011057	1	83058155	0.000495	A/G	DOM	25	392	1325	258	261	265
555	rs11606714	11	18097481	0.000495	A/C	ADD	8	232	1502	274	268	263
556	rs6580184	5	140676273	0.000495	G/A	DOM	424	871	447	264	262	267
557	rs2837042	21	40847614	0.000497	A/G	REC	66	542	1133	255	263	264
558	rs3001421	14	105381763	0.000497	A/G	REC	58	545	1140	254	264	264
559	rs10037961	5	174982232	0.000498	G/A	ADD	44	483	1215	255	262	265
560	rs6487088	12	20588382	0.000501	G/A	DOM	61	513	1169	266	266	262
561	rs17130533	1	68618634	0.000503	A/G	DOM	3	93	1647	263	256	264
562	rs11771214	7	24548327	0.000503	G/A	DOM	17	312	1409	271	260	264
563	rs3922327	7	24581129	0.000503	A/G	DOM	16	315	1407	272	260	264
564	rs17562958	12	60089308	0.000504	C/G	REC	71	543	1119	256	265	264
565	rs10838591	11	46274143	0.000506	G/A	REC	375	894	474	260	264	265
566	rs7095212	10	55044886	0.000506	A/G	REC	107	655	979	270	262	264
567	rs4476727	5	3287958	0.000508	A/G	REC	105	695	943	270	263	263
568	rs1473266	8	69510360	0.000509	G/A	ADD	12	259	1472	253	260	264
569	rs2378265	3	187202227	0.000512	A/G	DOM	238	838	666	262	262	266
570	rs742538	6	38160627	0.000512	G/A	REC	266	807	668	260	265	264
571	rs3811575	2	153282883	0.000515	G/A	ADD	240	833	669	267	264	262
572	rs1027692	4	120788851	0.000516	C/A	ADD	19	315	1409	250	261	264
573	rs11823030	11	74907204	0.000516	C/A	DOM	2	97	1643	250	271	263
574	rs4529911	11	112452906	0.000516	G/A	ADD	28	417	1298	257	261	265
575	rs4805409	19	29943220	0.000516	A/G	REC	47	418	1278	253	265	264
576	rs282159	20	598694	0.000518	A/G	ADD	103	607	1033	267	265	262
577	rs3021222	22	40392604	0.000518	A/G	ADD	285	800	658	266	264	262
578	rs4823984	22	49449618	0.000519	A/C	ADD	88	602	1052	258	263	265
579	rs12757772	1	27251003	0.000524	A/G	REC	278	827	635	260	264	265
580	rs3796349	3	53833509	0.000524	G/A	REC	7	173	1561	233	264	264
581	rs1515992	2	118279610	0.000525	G/A	REC	194	781	765	259	264	265
582	rs2582370	8	27508543	0.000525	A/G	ADD	166	808	762	268	264	262
583	rs6591076	11	104174699	0.000525	A/G	DOM	137	680	926	264	266	262
584	rs9832396	3	79354187	0.000526	A/G	ADD	82	588	1073	258	262	265
585	rs12124147	1	3134331	0.000527	A/G	DOM	367	896	479	265	265	261
586	rs930363	7	51428616	0.000527	A/G	REC	340	908	495	260	265	263
587	rs11675118	2	71734490	0.000528	G/A	REC	284	855	600	260	264	264
588	rs10497423	2	174847693	0.000529	C/A	ADD	253	850	639	268	264	262
589	rs12886812	14	91199787	0.000529	G/A	ADD	132	682	929	268	265	262
590	rs11808092	1	93073228	0.00053	A/C	REC	104	625	1014	257	263	265
591	rs2959187	11	5092560	0.00053	G/A	DOM	15	253	1474	260	260	264
592	rs6818194	4	13000298	0.00053	A/G	ADD	1	92	1650	212	258	264
593	rs12699192	7	11503182	0.00053	A/G	DOM	401	843	496	262	263	266
594	rs139531	22	41676176	0.000532	G/A	DOM	119	699	923	263	262	265
595	rs11607941	11	7670752	0.000532	C/A	REC	56	500	1186	254	265	264
596	rs4140706	12	9336418	0.000532	G/A	DOM	85	586	1069	266	266	262
597	rs2281686	6	39308207	0.000535	G/A	REC	16	345	1381	244	264	264
598	rs7901148	10	34552061	0.000535	A/C	DOM	433	855	454	264	262	267
599	rs10935734	3	148625806	0.000537	G/A	REC	3	143	1597	211	266	264
600	rs3819340	3	148615287	0.000537	G/A	REC	3	130	1610	211	265	264
601	rs1361730	1	57267946	0.000537	A/G	REC	93	650	997	256	265	264
602	rs4545048	8	27749840	0.000537	G/A	DOM	20	315	1408	268	260	264
603	rs4802547	19	49572547	0.000537	A/G	ADD	14	341	1385	276	266	263
604	rs5922278	23	85961110	0.000537	A/G	ADD	39	468	1236	260	261	265
605	rs7788231	7	1161158	0.00054	G/A	ADD	135	697	906	267	265	262
606	rs2839493	21	43795697	0.000541	A/G	REC	11	243	1489	240	264	264
607	rs2328853	6	25348189	0.000542	A/G	ADD	90	617	1036	260	262	265
608	rs17125478	14	89659560	0.000544	A/G	ADD	0	20	1722	NA	247	264
609	rs2829017	21	25738344	0.000544	G/A	ADD	7	181	1554	276	268	263
610	rs2829037	21	25770592	0.000544	A/G	ADD	7	181	1553	276	268	263
611	rs7172022	15	81126907	0.000544	G/A	REC	408	874	459	261	265	264
612	rs12202611	6	154237443	0.000547	G/A	REC	12	360	1371	242	264	264
613	rs3170660	1	27210721	0.000547	A/G	REC	311	819	609	260	265	264
614	rs1599670	10	67987283	0.000548	A/G	ADD	18	335	1390	254	261	264
615	rs12711539	2	121837519	0.000549	G/A	ADD	313	883	546	267	264	262
616	rs1883519	20	44130596	0.000549	A/G	REC	323	873	546	260	265	264
617	rs17636051	5	73331754	0.00055	A/G	DOM	2	127	1613	266	258	264
618	rs1001464	7	24769089	0.00055	A/G	DOM	14	275	1454	271	259	264
619	rs8112434	19	17115847	0.000552	G/A	REC	7	162	1573	232	265	264
620	rs10188217	2	61217542	0.000553	G/A	REC	418	871	454	261	264	265
621	rs10000976	4	84978944	0.000554	A/G	REC	48	531	1163	253	264	264
622	rs6662618	1	92935411	0.000554	A/C	DOM	51	456	1236	260	261	265
623	rs7937011	11	16499623	0.000556	A/G	ADD	357	890	495	267	264	262
624	rs13129901	4	25877821	0.000556	A/C	ADD	336	866	541	261	263	266
625	rs6603986	1	93017221	0.000557	C/A	ADD	213	786	738	260	263	265
626	rs1639134	10	32315795	0.000559	A/G	ADD	166	744	832	269	264	262
627	rs1360981	13	69640879	0.00056	G/A	REC	88	611	1043	256	265	264
628	rs1875276	2	196297380	0.00056	G/A	ADD	12	239	1491	258	260	264
629	rs3125630	1	47767914	0.000563	A/G	ADD	343	874	526	260	264	265
630	rs12531665	7	133632983	0.000563	A/G	ADD	13	282	1447	273	267	263
631	rs7903954	10	126229920	0.000563	G/A	REC	10	244	1488	239	265	264
632	rs10515511	5	141109570	0.000563	G/A	DOM	50	521	1172	261	261	265
633	rs11857629	15	57812910	0.000563	G/A	REC	339	801	596	267	263	263
634	rs1797912	3	12470239	0.000563	C/A	DOM	207	824	710	263	262	266
635	rs767379	13	24364525	0.000564	G/A	REC	130	710	901	258	264	264
636	rs10499846	7	79320690	0.000564	A/G	DOM	8	198	1537	257	259	264
637	rs13145436	4	25880352	0.000564	A/G	ADD	381	882	479	261	264	266
638	rs10854135	19	15001642	0.000566	G/A	ADD	136	723	883	268	265	262
639	rs7817722	8	27753688	0.000567	G/A	DOM	40	410	1293	262	261	265
640	rs3790201	20	19409530	0.000568	A/G	DOM	1	71	1670	254	256	264
641	rs7540012	1	183835838	0.000568	G/A	REC	11	220	1512	240	263	264
642	rs11030369	11	28561463	0.000571	A/C	DOM	17	258	1468	261	260	264
643	rs2219692	4	178812009	0.000572	G/A	REC	191	778	770	268	262	264
644	rs11170319	12	53285086	0.000573	A/C	ADD	392	886	464	262	263	266
645	rs2031350	13	67401022	0.000573	A/G	ADD	292	812	638	260	264	265
646	rs7282388	21	26535513	0.000576	G/A	DOM	4	146	1593	264	258	264
647	rs7929569	11	67550395	0.000576	A/C	DOM	438	848	457	265	265	261
648	rs12361507	11	112361133	0.000576	A/C	REC	31	394	1318	251	263	264
649	rs3738040	1	226013041	0.000578	A/G	DOM	7	200	1535	276	259	264
650	rs3807147	7	138440260	0.000578	A/G	DOM	72	510	1161	266	266	263
651	rs17371714	9	792777	0.00058	A/G	ADD	42	483	1217	259	261	265
652	rs6769328	3	79372836	0.00058	G/A	DOM	253	774	715	265	265	262
653	rs638977	12	4036461	0.000581	A/G	ADD	252	817	674	260	263	266
654	rs6572108	14	42193114	0.000582	A/G	ADD	160	712	870	260	263	265
655	rs4245776	2	42043445	0.000585	G/A	REC	290	804	645	267	263	263
656	rs2373001	2	37598421	0.000586	G/A	ADD	7	193	1543	276	268	263
657	rs819909	1	99762785	0.000586	G/A	ADD	334	850	559	261	264	266
658	rs7301803	12	12942890	0.000587	A/C	REC	6	198	1539	230	263	264
659	rs39187	7	11503838	0.000588	A/G	DOM	403	820	495	262	263	266
660	rs151699	16	18067234	0.000589	C/A	REC	1	157	1584	161	264	264
661	rs7814253	8	27515618	0.000591	A/G	ADD	20	331	1392	273	266	263
662	rs3007217	1	36879232	0.000591	G/A	DOM	185	739	819	266	265	262
663	rs878552	4	25913155	0.000591	A/G	REC	411	863	469	267	263	262
664	rs11756830	6	38148413	0.000592	C/A	REC	271	802	668	260	265	264
665	rs2360090	2	195344783	0.000592	G/A	REC	81	541	1121	256	264	264
666	rs2589658	5	10501076	0.000594	C/A	REC	397	832	514	261	265	264
667	rs17133760	11	74870295	0.000595	G/A	DOM	4	102	1635	266	270	263
668	rs7099027	10	72279151	0.000595	G/A	DOM	65	539	1137	264	261	265
669	rs7030260	9	5008070	0.000595	A/C	DOM	140	731	848	264	265	262
670	rs9516775	13	97518188	0.000597	G/A	REC	11	205	1527	240	266	264
671	rs9493875	6	99699288	0.000598	A/G	REC	41	443	1259	253	265	264
672	rs13029963	2	122884720	0.0006	A/G	REC	56	478	1208	254	264	264
673	rs1394981	18	69365932	0.000601	G/A	REC	62	529	1150	255	264	264
674	rs16894710	5	25689697	0.000601	A/G	ADD	8	261	1460	282	267	263
675	rs894019	8	27494612	0.000601	A/G	ADD	166	805	769	267	265	262
676	rs262265	2	180877386	0.000601	A/G	DOM	101	705	933	262	262	265
677	rs4983506	14	105092479	0.000602	A/G	ADD	18	287	1438	249	261	264
678	rs14205	1	225589644	0.000603	G/A	REC	23	355	1363	248	264	264
679	rs10479370	5	105825670	0.000604	C/A	DOM	1	123	1619	286	257	264
680	rs266339	15	67326140	0.000604	A/G	ADD	82	536	1112	270	265	263
681	rs2297442	9	6540540	0.000605	G/A	ADD	190	751	801	260	263	265
682	rs11820441	11	124243285	0.000609	A/G	ADD	0	8	1735	NA	236	264
683	rs17478430	15	78406959	0.00061	G/A	REC	324	828	588	260	264	264
684	rs9806416	15	77327571	0.00061	A/G	ADD	189	791	754	267	265	262
685	rs2267282	22	34159536	0.000611	A/G	DOM	162	745	836	264	266	262
686	rs305082	16	85936978	0.000611	G/A	ADD	54	476	1213	270	266	263
687	rs10483526	14	42086798	0.000612	C/A	ADD	416	886	440	266	264	261
688	rs1950829	14	42097937	0.000612	G/A	ADD	416	886	440	266	264	261
689	rs1956450	14	42081882	0.000612	G/A	ADD	417	885	441	266	264	261
690	rs3860141	9	120583401	0.000612	C/A	DOM	288	871	581	262	263	266
691	rs16844322	2	141361994	0.000614	G/A	DOM	45	492	1205	261	261	265
692	rs1339531	6	122634108	0.000615	A/G	REC	247	858	636	260	265	264
693	rs699413	6	122605510	0.000615	A/G	REC	247	858	638	260	265	264
694	rs1957264	14	44166079	0.000615	A/G	REC	378	861	503	260	264	265
695	rs170213	17	3660864	0.000616	G/A	REC	148	683	911	258	264	264
696	rs16822888	1	36883946	0.00062	G/A	DOM	185	735	815	266	265	262
697	rs2829561	21	26523185	0.00062	A/G	DOM	4	198	1538	264	259	264
698	rs4709802	6	164402861	0.000621	A/G	ADD	82	565	1093	259	262	265
699	rs4779111	15	79832830	0.000621	C/G	REC	145	693	905	269	262	264
700	rs410181	5	104242877	0.000622	G/A	DOM	62	582	1099	263	266	262
701	rs752446	8	10649767	0.000624	A/G	ADD	246	799	696	267	264	262
702	rs1471271	3	163281927	0.000624	A/C	DOM	328	861	551	264	262	266
703	rs4865529	5	51515468	0.000625	G/A	DOM	0	53	1689	NA	254	264
704	rs6692370	1	175576828	0.000626	A/G	ADD	278	817	648	261	263	266
705	rs9538627	13	34368609	0.000626	A/G	DOM	228	800	712	262	262	266
706	rs4840517	8	10668047	0.000627	G/A	ADD	174	730	838	267	265	262
707	rs3821987	4	38990784	0.000629	G/A	ADD	10	262	1470	248	261	264
708	rs12433464	14	88824015	0.00063	C/A	REC	156	696	889	258	264	264
709	rs6590730	11	133653827	0.000632	G/A	REC	285	863	595	260	265	263
710	rs7643187	3	69451514	0.000632	A/G	ADD	0	14	1726	NA	243	264
711	rs12263012	10	124768583	0.000633	A/G	REC	312	830	600	260	265	264
712	rs196342	10	121417358	0.000633	G/A	DOM	13	283	1443	257	268	263
713	rs1991624	9	35574609	0.000633	C/A	REC	2	103	1594	198	266	264
714	rs174400	6	111922979	0.000634	G/A	ADD	19	387	1337	274	266	263
715	rs4077946	3	129382896	0.000636	A/G	DOM	10	281	1451	264	268	263
716	rs561690	8	27510463	0.000636	G/A	ADD	166	804	771	268	264	262
717	rs12389629	23	21059702	0.00064	A/G	ADD	13	319	1411	256	261	264
718	rs1458271	13	54536480	0.000641	C/A	ADD	19	349	1351	271	267	263
719	rs2940930	5	42405511	0.000641	A/G	ADD	265	859	617	261	263	266
720	rs2153944	1	53917398	0.000642	A/G	REC	7	210	1526	233	264	264
721	rs729866	2	235899359	0.000642	A/G	REC	205	756	779	268	262	264
722	rs717893	6	91064554	0.000643	A/C	REC	243	783	691	268	263	263
723	rs7439087	4	47397000	0.000645	G/A	DOM	176	759	808	264	265	262
724	rs2066121	6	122609876	0.000646	C/A	DOM	185	732	826	263	266	262
725	rs517442	6	122640420	0.000646	G/A	DOM	184	733	826	263	266	262
726	rs2072408	7	148508197	0.000647	A/G	DOM	197	774	772	265	265	262
727	rs4786425	16	3537650	0.00065	A/G	REC	36	443	1264	252	264	264
728	rs9917269	2	39836233	0.000651	G/A	REC	2	140	1599	199	266	264
729	rs12531624	7	17121981	0.000652	A/G	REC	159	745	836	258	264	264
730	rs11153306	6	111950649	0.000656	G/A	ADD	380	870	469	267	264	262
731	rs12071754	1	83042516	0.000656	A/G	DOM	25	393	1321	259	261	265
732	rs4778864	15	81177737	0.000657	A/G	REC	25	367	1351	249	264	264
733	rs17065334	5	175124995	0.000658	G/A	DOM	0	1	1739	NA	161	264
734	rs4394764	10	96061793	0.000658	A/G	ADD	51	496	1195	257	262	265
735	rs829417	1	21943136	0.00066	A/G	ADD	199	799	744	268	264	262
736	rs10815757	9	8097977	0.00066	G/A	DOM	171	743	813	266	265	262
737	rs13217591	6	9956562	0.000661	A/G	ADD	59	613	1071	256	263	265
738	rs2038118	1	12602979	0.000662	G/A	DOM	34	419	1290	268	266	263
739	rs2167730	8	78103417	0.000662	G/A	ADD	140	719	880	259	263	265
740	rs1472040	23	39252819	0.000664	A/G	ADD	159	783	801	266	265	262
741	rs10860373	12	99227154	0.000668	A/G	REC	251	816	676	260	265	264
742	rs10785750	1	106032404	0.00067	A/C	ADD	18	334	1391	254	261	264
743	rs2151842	1	88428199	0.00067	A/C	ADD	111	699	932	269	265	262
744	rs225086	6	122598369	0.00067	C/A	DOM	184	727	827	263	266	262
745	rs12494885	3	99074706	0.000671	A/C	DOM	4	141	1598	253	270	263
746	rs9600151	13	74234274	0.000672	A/G	ADD	308	831	604	261	264	266
747	rs2315504	17	39046881	0.000673	C/A	REC	389	858	496	267	262	264
748	rs3764651	19	1051751	0.000673	G/A	DOM	331	866	543	264	265	261
749	rs7988924	13	100588210	0.000673	G/A	REC	312	899	531	260	264	265
750	rs3752242	19	1053677	0.000676	A/G	DOM	325	857	558	264	265	261
751	rs2237310	7	24759648	0.000677	C/A	DOM	37	428	1257	265	261	265
752	rs10456211	6	10006520	0.000678	A/G	ADD	57	576	1110	256	263	265
753	rs6454996	6	95125474	0.000678	A/G	REC	42	481	1219	253	263	264
754	rs6914928	6	95125252	0.000678	A/G	REC	42	481	1219	253	263	264
755	rs9562566	13	45306329	0.000679	G/A	DOM	19	369	1353	263	260	265
756	rs4689410	4	6344204	0.00068	A/G	REC	257	830	655	268	263	263
757	rs10002854	4	7521146	0.000681	A/G	ADD	2	113	1627	271	270	263
758	rs2293702	14	22001947	0.000681	A/G	REC	382	875	486	261	264	265
759	rs1441251	15	71289041	0.000682	G/A	REC	40	438	1265	252	265	264
760	rs1568200	14	35419592	0.000682	A/G	REC	167	721	855	259	265	264
761	rs16830064	2	134862678	0.000683	G/A	ADD	4	195	1542	226	260	264
762	rs10062770	5	79665635	0.000684	G/A	ADD	360	866	517	260	264	265
763	rs17364519	2	10142819	0.000684	G/A	DOM	6	252	1484	268	260	264
764	rs2144834	14	94773634	0.000684	A/G	ADD	131	666	946	260	262	265
765	rs737645	13	40033693	0.000686	A/G	REC	373	885	485	261	264	265
766	rs2501351	1	159816313	0.000687	C/A	DOM	128	715	898	266	265	262
767	rs12275853	11	25314034	0.000687	G/A	REC	2	46	1693	199	260	264
768	rs1421181	18	43068786	0.000689	G/A	REC	40	432	1270	252	264	264
769	rs1543132	2	118346048	0.000691	G/A	ADD	43	534	1166	257	262	265
770	rs10497748	2	195973864	0.000692	A/G	ADD	0	87	1656	NA	256	264
771	rs6752844	2	134717120	0.000693	C/A	REC	290	867	582	260	265	264
772	rs1496711	4	173388217	0.000696	A/G	REC	384	880	479	260	265	264
773	rs1933554	1	209081012	0.000696	A/C	ADD	414	875	449	266	263	262
774	rs16841191	2	196316701	0.000696	C/A	DOM	20	323	1399	262	260	264
775	rs1331721	1	79755185	0.000697	G/A	REC	158	733	852	269	262	264
776	rs11071899	15	66845166	0.000698	A/G	DOM	22	361	1360	264	260	265
777	rs7817677	8	128125504	0.000699	G/A	REC	3	158	1568	213	264	264
778	rs9973369	2	157791556	0.000699	G/A	DOM	19	286	1436	258	260	264
779	rs11946572	4	156853191	0.0007	C/A	REC	212	729	800	259	265	264
780	rs16830020	1	43316264	0.0007	G/A	ADD	0	12	1731	NA	242	264
781	rs8004280	14	60780429	0.000701	G/A	DOM	204	791	746	265	262	266
782	rs196335	10	121411861	0.000703	A/G	DOM	9	247	1487	258	268	263
783	rs2306029	11	46893108	0.000704	A/G	DOM	273	867	602	265	265	262
784	rs4590377	7	77707557	0.000706	G/A	ADD	156	697	888	268	264	262
785	rs6728818	2	238244963	0.000706	A/G	REC	216	784	743	259	264	264
786	rs7589372	2	20868179	0.000706	G/A	REC	191	747	804	268	263	263
787	rs10885145	10	113140675	0.000708	A/G	ADD	234	798	711	260	264	265
788	rs9812896	3	14613797	0.000709	G/A	DOM	29	388	1323	266	267	263
789	rs7166657	15	29445035	0.00071	G/A	ADD	0	150	1591	NA	258	264
790	rs4416143	19	15007853	0.00071	G/A	ADD	148	719	876	268	264	262
791	rs7280789	21	42292965	0.000711	A/C	REC	296	853	594	260	265	264
792	rs390661	6	95090661	0.000711	G/A	DOM	104	644	994	263	266	262
793	rs10961278	9	1393733	0.000711	A/G	REC	8	274	1461	236	264	264
794	rs12664268	6	151634126	0.000712	G/A	REC	1	87	1653	161	267	264
795	rs12436642	14	89025376	0.000712	A/G	REC	240	781	722	260	264	264
796	rs11254963	10	7075633	0.000714	A/G	DOM	4	209	1530	260	259	264
797	rs1590871	20	876702	0.000714	A/G	DOM	169	754	817	263	266	262
798	rs12746893	1	93210876	0.000714	G/A	REC	105	626	1008	257	263	265
799	rs12367963	12	124815504	0.000716	A/G	DOM	17	325	1400	268	267	263
800	rs12442305	15	86778048	0.000716	G/A	DOM	146	666	930	265	266	262
801	rs7215495	17	69034312	0.000716	A/G	DOM	344	860	539	264	265	261
802	rs1383001	4	115973568	0.000717	A/G	REC	263	851	628	260	265	264
803	rs16966289	17	38950933	0.000717	A/C	DOM	153	708	881	263	262	265
804	rs234150	14	98157982	0.000718	G/A	DOM	106	677	958	263	262	265
805	rs582145	1	85923999	0.000718	A/G	DOM	332	853	557	265	265	261
806	rs3829570	17	71983055	0.000719	A/G	REC	58	564	1121	255	264	264
807	rs4590163	5	83368290	0.000721	A/G	DOM	32	350	1356	259	261	265
808	rs6544117	2	38171937	0.000721	G/A	REC	123	677	941	258	264	264
809	rs10920778	1	190664289	0.000722	A/G	DOM	129	704	909	267	265	262
810	rs10925504	1	237904870	0.000722	G/A	REC	142	668	933	258	264	265
811	rs2446649	6	39588118	0.000724	G/A	REC	49	480	1211	254	263	264
812	rs698756	2	54523285	0.000724	A/G	ADD	368	856	519	261	263	266
813	rs363221	10	119018031	0.000724	A/G	REC	8	201	1533	236	264	264
814	rs6575178	14	91589787	0.000726	A/G	DOM	93	596	1051	265	261	265
815	rs901913	1	92293162	0.000727	A/C	REC	16	303	1424	245	264	264
816	rs10116120	9	119707772	0.000729	A/C	ADD	81	608	1053	268	265	262
817	rs5753959	22	32710985	0.00073	G/A	REC	363	852	526	261	265	264
818	rs11028548	11	25293183	0.000732	A/C	REC	2	45	1696	199	260	264
819	rs2186789	11	102911494	0.000733	C/A	REC	78	574	1073	271	264	263
820	rs952973	2	118206325	0.000733	G/A	ADD	47	523	1173	258	262	265
821	rs953115	11	20683150	0.000733	A/C	REC	180	766	795	259	264	265
822	rs1875796	3	12443657	0.000734	A/G	REC	416	904	423	267	263	262
823	rs4374592	4	171161845	0.000734	A/G	ADD	5	189	1547	282	268	263
824	rs1994273	3	3892843	0.000735	A/G	REC	11	382	1349	240	265	264
825	rs2346201	2	153237974	0.000735	G/A	ADD	205	808	730	268	264	262
826	rs12552544	9	119710188	0.000735	A/G	ADD	67	595	1080	267	266	262
827	rs4685692	3	3892727	0.000737	G/A	REC	11	380	1351	240	265	264
828	rs10031046	4	164288523	0.000737	C/A	REC	22	326	1395	248	264	264
829	rs2373383	12	101172474	0.000737	G/A	DOM	236	807	700	265	265	262
830	rs9875177	3	1441376	0.000738	A/G	DOM	411	860	463	264	265	261
831	rs1607800	12	63866927	0.000738	A/C	REC	22	325	1396	248	264	264
832	rs4962465	10	127201663	0.000738	G/A	REC	108	664	970	257	264	264
833	rs183398	5	169846660	0.000738	G/A	REC	191	793	759	259	265	263
834	rs6009845	22	50117191	0.000741	G/A	ADD	215	832	694	267	264	262
835	rs11771875	7	105103372	0.000742	G/C	REC	62	525	1156	272	264	263
836	rs9540920	13	67384556	0.000742	G/A	ADD	289	819	628	260	264	265
837	rs10899952	10	44427021	0.000744	A/C	ADD	3	111	1629	282	269	263
838	rs11238781	10	44428985	0.000744	G/A	ADD	3	111	1629	282	269	263
839	rs749264	2	242155307	0.000745	A/C	ADD	98	631	1014	260	262	265
840	rs7167360	15	86847227	0.000746	C/A	DOM	160	676	906	266	265	262
841	rs805316	2	54133744	0.000746	G/A	REC	127	699	916	258	264	265
842	rs734003	7	148505498	0.000748	A/C	DOM	197	773	772	265	265	262
843	rs2496444	13	39295623	0.000751	A/G	DOM	18	356	1369	270	260	264
844	rs991093	13	39294798	0.000751	A/G	DOM	17	357	1369	272	260	264
845	rs183473	6	134240403	0.000752	A/G	ADD	103	618	1022	258	263	265
846	rs3749350	3	3886721	0.000753	A/C	REC	11	384	1347	240	265	264
847	rs10230969	7	153976598	0.000753	A/G	REC	167	836	740	269	262	264
848	rs6535921	4	154450096	0.000754	G/A	ADD	145	750	848	258	263	265
849	rs11102627	1	113959886	0.000755	A/G	ADD	118	708	916	260	262	265
850	rs153643	5	115840207	0.000757	G/A	REC	13	310	1410	243	264	264
851	rs13322784	3	150239854	0.00076	A/G	REC	136	674	933	258	264	264
852	rs7041725	9	1311050	0.000762	A/C	DOM	165	681	897	261	262	265
853	rs9880736	3	79318988	0.000763	C/A	ADD	410	836	489	266	264	262
854	rs2324331	13	40082531	0.000764	G/A	ADD	113	648	979	259	263	265
855	rs9363983	6	69818593	0.000764	A/C	DOM	91	644	1008	264	266	262
856	rs2235711	6	38148770	0.000766	G/A	REC	137	725	880	258	264	264
857	rs11003565	10	55076723	0.000767	A/G	REC	105	646	987	270	262	264
858	rs7582028	2	56638856	0.000767	A/G	REC	400	846	494	267	262	264
859	rs7592588	2	25292371	0.000768	G/A	REC	2	115	1625	200	266	264
860	rs557831	11	125813286	0.000769	A/C	DOM	130	756	845	262	262	265
861	rs338535	15	86251590	0.00077	A/C	DOM	230	821	692	265	265	262
862	rs1276882	6	82327577	0.00077	A/G	ADD	285	866	591	266	264	262
863	rs1276883	6	82326091	0.00077	G/A	ADD	286	866	591	266	264	262
864	rs12881755	14	65801811	0.000772	A/G	REC	149	759	833	269	263	264
865	rs17126990	14	91195005	0.000773	A/C	ADD	150	690	903	267	265	262
866	rs2272674	8	134579093	0.000774	G/A	DOM	418	840	485	263	262	266
867	rs10776734	1	112203452	0.000775	A/C	REC	7	243	1491	234	263	264
868	rs11102321	1	112203761	0.000775	G/A	REC	7	240	1484	234	263	264
869	rs1567010	5	40050301	0.000775	G/A	REC	121	739	880	270	263	264
870	rs602676	1	241183893	0.000775	A/G	DOM	17	301	1425	259	260	264
871	rs1005331	17	54741504	0.000775	A/C	REC	3	119	1620	213	263	264
872	rs2638500	12	53224401	0.000776	A/G	REC	304	864	575	260	264	265
873	rs10786160	10	82736947	0.000776	C/A	REC	88	581	1056	257	264	264
874	rs1080358	10	102917917	0.000776	G/A	REC	395	848	500	261	264	265
875	rs936110	18	65076595	0.000776	A/G	REC	34	342	1365	251	263	264
876	rs1343962	6	123749752	0.000777	A/G	ADD	380	883	479	261	264	266
877	rs16979880	20	54971621	0.000777	G/A	REC	11	223	1509	241	265	264
878	rs583523	18	2874156	0.000777	G/A	DOM	183	748	809	263	262	266
879	rs7021972	9	116735001	0.000777	A/G	REC	252	812	679	260	264	265
880	rs10777342	12	92257133	0.000779	A/G	REC	245	798	700	260	265	264
881	rs322854	5	104226401	0.000779	G/A	DOM	357	895	486	264	265	261
882	rs196260	10	121386251	0.00078	G/A	DOM	70	549	1122	265	266	262
883	rs10500585	16	74324862	0.00078	A/G	ADD	191	808	743	259	264	265
884	rs17262293	1	29062427	0.000781	A/G	ADD	10	245	1488	282	267	263
885	rs17033270	3	10671678	0.000783	A/G	DOM	9	170	1563	264	259	264
886	rs2442579	8	6448049	0.000783	A/G	DOM	93	616	1033	263	262	265
887	rs4974674	4	2311361	0.000783	G/A	REC	423	873	447	261	264	265
888	rs9902137	17	1297606	0.000783	G/A	ADD	0	3	1740	NA	215	264
889	rs856554	7	46760129	0.000784	G/A	ADD	88	638	1017	257	263	265
890	rs8075781	17	51518036	0.000784	C/A	REC	15	316	1412	244	263	264
891	rs7070601	10	17642044	0.000786	A/G	ADD	274	816	653	261	263	266
892	rs9958031	18	69873572	0.000786	G/A	ADD	6	217	1515	251	260	264
893	rs3843766	20	12981561	0.000787	A/G	REC	320	846	577	260	264	264
894	rs889970	12	121856217	0.000787	G/A	DOM	397	853	493	262	263	266
895	rs1160676	12	67359001	0.000788	G/A	REC	4	227	1512	220	264	264
896	rs9987055	7	148501758	0.000788	G/A	ADD	243	824	674	266	265	262
897	rs2530682	22	30103476	0.000789	A/G	REC	213	815	714	268	263	263
898	rs10938983	4	24232169	0.00079	G/A	DOM	6	142	1595	263	258	264
899	rs686137	22	34172588	0.000791	G/A	REC	193	772	778	259	264	264
900	rs7840785	8	10683127	0.000792	A/G	ADD	127	660	956	267	265	262
901	rs10874980	1	92283899	0.000794	A/G	REC	15	303	1425	245	264	264
902	rs2073184	6	52367117	0.000794	A/G	REC	203	782	758	268	263	264
903	rs7660583	4	154471928	0.000794	A/G	ADD	155	719	869	260	263	265
904	rs11863454	16	77909909	0.000795	C/A	ADD	18	350	1351	252	261	264
905	rs1323312	20	16104247	0.000795	G/A	DOM	8	230	1503	267	260	264
906	rs4777805	15	93802166	0.000797	G/A	DOM	77	555	1110	262	266	262
907	rs4937437	11	129453148	0.000797	G/A	REC	51	490	1202	254	264	264
908	rs2114907	10	79903729	0.000798	A/C	REC	383	857	502	267	263	262
909	rs1413455	13	86701003	0.000799	A/G	REC	366	812	565	267	262	264
910	rs843672	2	54417645	0.0008	A/G	ADD	411	842	486	262	263	266
911	rs4148900	11	45673014	0.000803	C/A	DOM	243	762	734	264	262	266
912	rs10753952	1	190651533	0.000804	A/G	DOM	130	704	909	266	265	262
913	rs10975558	9	6364449	0.000804	A/G	DOM	104	632	1007	266	266	262
914	rs7696439	4	11977149	0.000805	A/G	ADD	420	848	474	266	264	262
915	rs10849888	12	121892786	0.000805	A/G	DOM	369	865	509	262	263	266
916	rs1500604	2	196330222	0.000808	G/A	ADD	13	245	1485	257	260	264
917	rs361268	11	104010052	0.000809	G/A	DOM	330	865	547	265	265	261
918	rs6718188	2	174761611	0.000809	A/C	ADD	197	748	797	266	265	262
919	rs942788	10	68741835	0.000809	A/G	REC	26	369	1347	250	265	264
920	rs12138072	1	47788979	0.000811	A/G	REC	360	879	504	261	264	265
921	rs7696505	4	165644827	0.000813	G/A	ADD	44	494	1205	258	262	265
922	rs8032239	15	58505122	0.000815	C/A	REC	35	422	1269	252	265	264
923	rs10250354	7	113353751	0.000817	G/A	ADD	7	240	1496	254	260	264
924	rs1196160	2	182928012	0.000818	G/A	ADD	77	614	1052	260	262	265
925	rs3107343	10	113279085	0.000818	A/G	DOM	3	130	1610	264	258	264
926	rs1032255	1	92286940	0.00082	A/G	REC	15	303	1423	245	264	264
927	rs1362736	7	133409869	0.00082	A/G	REC	14	278	1450	244	264	264
928	rs17807087	1	232787894	0.000821	C/A	DOM	13	262	1455	264	268	263
929	rs12029491	1	5017652	0.000821	A/G	ADD	3	139	1601	246	259	264
930	rs17011367	2	75691522	0.000821	G/A	DOM	112	682	945	264	262	265
931	rs2378799	4	178820545	0.000821	A/C	REC	185	781	775	268	262	264
932	rs2799512	1	92309916	0.000821	G/A	REC	15	299	1426	245	264	264
933	rs7072513	10	83018714	0.000823	A/C	ADD	52	508	1183	257	262	265
934	rs10520979	5	30771294	0.000825	G/A	ADD	13	291	1439	270	267	263
935	rs17405426	8	4040963	0.000825	C/A	ADD	21	342	1376	254	261	264
936	rs11128709	3	14606700	0.000826	C/A	DOM	29	388	1326	266	267	263
937	rs7614488	3	106021500	0.000826	A/G	REC	5	194	1543	227	266	264
938	rs9868402	3	14613814	0.000826	A/C	DOM	29	388	1326	266	267	263
939	rs3214010	2	197053774	0.000826	A/C	ADD	49	489	1197	257	262	265
940	rs6779172	3	63616192	0.000826	G/A	REC	304	831	607	267	263	262
941	rs7502935	17	76878629	0.000827	A/G	ADD	188	733	822	267	265	262
942	rs1437169	16	58986204	0.000828	C/A	ADD	155	683	905	260	263	265
943	rs4681487	3	148853477	0.000828	A/G	REC	357	883	503	260	265	264
944	rs2297215	9	33036550	0.000829	G/A	DOM	83	627	1033	266	266	262
945	rs7671597	4	41667773	0.00083	G/A	REC	360	869	513	260	265	264
946	rs11102647	1	114071219	0.000831	G/A	ADD	120	716	906	260	262	265
947	rs2720552	8	17473431	0.000832	G/A	REC	30	380	1332	251	264	264
948	rs12441934	15	29445702	0.000833	G/A	DOM	0	151	1592	NA	258	264
949	rs1324787	13	78730149	0.000834	C/A	REC	4	181	1556	222	264	264
950	rs10881264	1	105680379	0.000835	A/C	REC	272	829	641	268	263	263
951	rs2682338	12	53314733	0.000835	A/G	ADD	184	792	766	260	263	265
952	rs9449341	6	82224962	0.000835	G/A	DOM	121	674	945	265	266	262
953	rs2972162	3	12424793	0.000836	A/G	DOM	407	909	427	262	263	267
954	rs7103894	11	112146124	0.000836	A/G	DOM	0	13	1728	NA	243	264
955	rs2969363	2	177483123	0.000837	G/A	DOM	243	793	703	265	265	262
956	rs1202535	1	230959365	0.000839	G/A	ADD	257	826	658	262	263	266
957	rs2277831	22	18299197	0.000839	G/A	DOM	188	722	833	265	265	262
958	rs4269007	22	18298527	0.000839	A/C	DOM	188	722	833	265	265	262
959	rs7836772	8	78081020	0.000839	A/G	ADD	74	607	1062	257	263	265
960	rs9515550	13	89944833	0.000839	C/A	ADD	20	280	1433	253	261	264
961	rs4364516	6	7636909	0.000841	C/A	DOM	221	838	673	264	265	262
962	rs118727	8	24790573	0.000843	G/A	REC	35	437	1270	252	264	264
963	rs12508801	4	87307274	0.000845	A/G	REC	43	472	1228	253	265	264
964	rs10187463	2	59985441	0.000846	A/G	REC	102	686	955	270	263	264
965	rs10874404	1	84127328	0.000846	G/A	DOM	394	883	466	265	264	261
966	rs12250999	10	88364717	0.000847	A/G	ADD	18	271	1452	255	261	264
967	rs4673632	2	200858141	0.000847	A/C	REC	2	154	1585	200	264	264
968	rs12638039	3	148671201	0.000848	G/A	ADD	147	699	892	260	263	265
969	rs17012751	3	74718651	0.000849	G/A	ADD	18	307	1417	251	261	264
970	rs17171071	5	136537758	0.000849	A/G	DOM	0	1	1740	NA	161	264
971	rs2570335	10	34586957	0.000849	A/G	DOM	436	854	452	264	262	266
972	rs7299225	12	105718631	0.000849	A/C	ADD	38	439	1251	258	261	265
973	rs12649042	4	105467800	0.00085	G/A	DOM	108	652	952	266	266	262
974	rs1418643	6	125927702	0.000851	C/A	DOM	181	746	816	262	262	265
975	rs4920270	1	234875600	0.000851	A/G	REC	33	354	1355	252	264	264
976	rs17120400	1	60691588	0.000854	A/G	DOM	16	353	1371	262	261	264
977	rs11810217	1	93148377	0.000856	A/G	REC	104	624	1014	257	263	265
978	rs17081138	4	32271565	0.000856	G/A	DOM	0	20	1704	NA	248	264
979	rs2326186	6	125806422	0.000858	A/G	DOM	60	538	1145	265	261	265
980	rs8021489	14	28752884	0.000858	G/A	REC	23	410	1310	249	264	264
981	rs6818008	4	25908919	0.00086	A/G	ADD	330	870	543	261	263	266
982	rs739677	11	2473980	0.00086	G/A	DOM	98	666	979	263	262	265
983	rs1165838	19	41075990	0.000861	A/G	REC	209	762	771	259	264	264
984	rs906267	1	165286141	0.000861	G/A	ADD	6	212	1524	256	260	264
985	rs11608500	12	93469749	0.000862	A/G	REC	208	769	766	259	265	264
986	rs11601992	11	26623556	0.000863	A/G	REC	57	480	1203	255	263	264
987	rs10736178	10	107319208	0.000865	G/A	DOM	21	296	1426	265	267	263
988	rs1501494	1	165293002	0.000865	G/A	ADD	6	212	1525	256	260	264
989	rs10819276	9	130115259	0.000866	G/A	ADD	430	875	438	262	264	266
990	rs8023613	15	32952193	0.000866	A/C	REC	59	544	1140	255	264	264
991	rs960472	1	237901370	0.000866	A/G	REC	116	615	1012	258	263	265
992	rs3764574	19	57642098	0.000867	G/A	DOM	415	871	457	264	262	266
993	rs4801433	19	57646570	0.000867	A/G	DOM	414	872	457	264	262	266
994	rs7851246	9	6362365	0.000868	A/G	DOM	106	630	1006	267	265	262
995	rs1917065	6	82286331	0.000869	A/G	ADD	285	869	589	266	264	262
996	rs926685	1	84267412	0.00087	G/A	REC	169	741	833	269	264	263
997	rs1597048	14	42196107	0.000871	A/C	ADD	167	735	840	261	263	265
998	rs2959272	3	12442833	0.000871	C/A	REC	415	905	422	267	263	262
999	rs838621	3	143188053	0.000871	G/A	REC	188	739	815	268	263	263
1000	rs10500531	16	65923919	0.000873	G/A	DOM	11	244	1488	270	259	264
1001	rs13093713	3	139476592	0.000874	G/A	ADD	197	738	798	260	263	265
1002	rs8076424	17	51578654	0.000874	G/A	REC	13	239	1488	243	263	264
1003	rs13390020	2	118318731	0.000875	G/A	ADD	43	536	1164	257	262	265
1004	rs2456709	10	121616262	0.000875	G/A	ADD	416	875	450	266	264	261
1005	rs9396658	6	16252853	0.000875	G/A	ADD	193	717	833	260	263	265
1006	rs252020	12	9420829	0.000876	G/A	DOM	156	703	884	266	265	262
1007	rs270683	6	104786906	0.000877	G/A	ADD	163	764	816	260	263	265
1008	rs229925	6	134234787	0.000878	A/G	ADD	103	622	1018	258	263	265
1009	rs891423	2	109874379	0.000878	A/G	REC	142	769	830	269	263	263
1010	rs17808035	1	232803067	0.00088	G/A	DOM	23	354	1366	260	267	263
1011	rs731809	5	93750111	0.00088	A/G	DOM	1	155	1581	279	258	264
1012	rs2270635	15	86840217	0.00088	A/G	DOM	204	763	776	265	265	262
1013	rs1007482	17	72076369	0.000881	A/G	REC	175	752	816	259	265	264
1014	rs10886772	10	122567432	0.000881	A/G	DOM	410	855	478	264	265	261
1015	rs6471972	8	62636679	0.000881	A/C	REC	367	902	474	267	263	263
1016	rs7697101	4	22174771	0.000881	A/G	DOM	448	837	456	265	264	261
1017	rs7872425	9	87097373	0.000883	C/A	ADD	5	178	1557	256	259	264
1018	rs1476043	6	111944979	0.000884	G/A	ADD	353	916	473	267	264	262
1019	rs12165208	2	38065189	0.000885	G/A	REC	24	423	1295	250	265	264
1020	rs16862690	3	187605802	0.000885	A/G	ADD	38	429	1275	253	262	264
1021	rs2023952	3	50104307	0.000885	A/G	REC	13	224	1497	243	262	264
1022	rs10431961	16	3100095	0.000886	A/G	DOM	151	740	850	264	266	262
1023	rs11638184	15	57926273	0.000886	A/G	DOM	41	481	1218	265	261	265
1024	rs6548242	2	654281	0.000886	A/G	ADD	375	879	487	266	264	262
1025	rs11760524	7	55221167	0.000891	G/A	REC	23	341	1379	278	264	263
1026	rs17558405	10	34677699	0.000892	G/A	DOM	13	331	1399	263	260	264
1027	rs2590673	8	125968156	0.000894	G/A	ADD	15	300	1428	272	267	263
1028	rs2326973	6	7633277	0.000894	A/G	DOM	221	846	676	264	265	262
1029	rs2061367	6	77375719	0.000895	C/A	ADD	232	855	655	266	264	262
1030	rs3213858	5	146779986	0.000897	A/G	REC	63	488	1191	255	264	264
1031	rs9513352	13	98750087	0.000898	G/A	REC	36	438	1268	252	265	264
1032	rs2475321	10	121603681	0.0009	C/A	ADD	416	835	450	266	264	261
1033	rs6730278	2	44437217	0.0009	A/G	REC	59	489	1194	255	264	264
1034	rs10814971	9	4438264	0.000902	G/A	REC	95	603	1044	257	264	264
1035	rs11686546	2	135038848	0.000903	G/A	ADD	8	202	1524	246	260	264
1036	rs1501490	1	165287189	0.000905	G/A	ADD	6	213	1524	256	260	264
1037	rs7061380	23	150599043	0.000905	G/A	ADD	297	831	605	261	263	266
1038	rs426916	5	31736281	0.000907	G/A	REC	378	862	503	267	263	262
1039	rs7164726	15	59715666	0.000907	A/G	DOM	21	317	1405	259	260	264
1040	rs6550108	3	32275125	0.000908	G/A	ADD	19	214	1509	274	267	263
1041	rs8064150	16	79528171	0.000909	A/C	REC	57	568	1116	255	264	264
1042	rs11701477	21	32471849	0.00091	A/G	ADD	416	826	497	261	264	266
1043	rs3809095	11	16758246	0.00091	G/A	ADD	131	686	926	260	262	265
1044	rs7874355	9	4438585	0.00091	A/G	REC	95	602	1042	257	264	264
1045	rs7969228	12	75105279	0.000912	G/A	REC	220	782	736	260	265	263
1046	rs13296419	9	33024629	0.000913	A/G	DOM	83	626	1029	266	266	262
1047	rs782437	3	127417202	0.000913	G/A	ADD	235	832	676	267	264	262
1048	rs12545633	8	3000462	0.000914	G/A	ADD	367	873	503	261	264	266
1049	rs7013802	8	98585277	0.000914	G/A	DOM	20	320	1403	262	260	264
1050	rs7090790	10	3416737	0.000914	G/A	REC	40	474	1228	253	264	264
1051	rs7721080	5	31973116	0.000914	G/A	REC	3	132	1607	215	267	264
1052	rs2333967	16	5225061	0.000916	G/A	REC	1	97	1644	161	266	264
1053	rs11154667	6	132534652	0.000917	A/G	REC	41	452	1250	253	265	264
1054	rs6661743	1	61212569	0.000917	G/A	DOM	400	864	478	262	263	266
1055	rs7204568	16	66104287	0.000918	A/C	ADD	327	877	538	267	264	262
1056	rs10882846	10	82984432	0.000919	G/A	ADD	53	504	1185	257	262	265
1057	rs11201141	10	86403717	0.000919	G/A	REC	80	551	1112	271	263	264
1058	rs1703049	5	20559438	0.000919	G/A	ADD	140	695	906	261	262	265
1059	rs1251283	9	12510835	0.00092	A/G	REC	370	877	495	261	265	263
1060	rs7259347	19	55392755	0.00092	G/A	REC	50	496	1193	254	264	264
1061	rs7759843	6	19903688	0.00092	A/G	REC	67	522	1154	272	263	264
1062	rs8061745	16	79566335	0.00092	C/A	REC	1	167	1572	161	265	264
1063	rs12126313	1	160925455	0.000921	A/C	ADD	39	513	1190	258	262	265
1064	rs1442440	1	222239534	0.000921	G/A	ADD	254	784	704	261	263	266
1065	rs16855301	2	169205599	0.000923	C/A	DOM	5	198	1534	260	259	264
1066	rs6107991	20	7458007	0.000924	A/G	REC	52	500	1190	254	264	264
1067	rs2239181	12	48255949	0.000924	C/A	DOM	26	334	1383	264	260	264
1068	rs1365081	11	125647982	0.000925	A/G	DOM	60	467	1216	267	266	263
1069	rs2442364	13	39287921	0.000927	A/G	DOM	17	356	1370	272	260	264
1070	rs17248198	16	60759510	0.000929	G/A	ADD	29	313	1401	258	261	264
1071	rs12261774	10	124781874	0.000931	C/A	REC	309	826	608	260	264	264
1072	rs742093	1	175518023	0.000931	A/G	DOM	42	519	1181	267	266	263
1073	rs2826208	21	21734756	0.000932	G/A	REC	19	341	1382	248	264	264
1074	rs2225500	9	2363667	0.000933	A/G	DOM	366	873	504	265	265	261
1075	rs11119151	1	209067712	0.000934	G/A	ADD	43	485	1215	259	262	265
1076	rs12374127	3	78543796	0.000935	A/G	ADD	1	126	1616	258	258	264
1077	rs3924310	4	159300617	0.000936	G/A	DOM	59	562	1119	262	262	265
1078	rs10089802	8	56246342	0.000937	A/G	REC	31	485	1227	251	265	264
1079	rs10278745	7	48439043	0.000938	G/A	DOM	338	815	590	264	265	262
1080	rs625704	22	20185457	0.000938	A/G	DOM	78	537	1127	263	261	265
1081	rs12788428	11	75255123	0.00094	A/C	ADD	20	287	1382	258	261	265
1082	rs659555	19	49829825	0.000941	A/G	REC	134	681	928	269	263	263
1083	rs416908	1	114795885	0.000942	G/A	ADD	123	695	924	259	263	265
1084	rs4778972	15	82358706	0.000942	A/G	REC	102	671	965	257	265	264
1085	rs10929076	2	235905845	0.000944	G/A	REC	207	761	775	268	262	264
1086	rs2826197	21	21722621	0.000944	A/G	REC	19	342	1375	248	264	264
1087	rs2884364	2	161977647	0.000944	A/G	ADD	276	815	652	260	264	265
1088	rs6662814	1	47857075	0.000945	G/A	ADD	344	871	527	261	263	266
1089	rs10999379	10	72294836	0.000946	A/G	DOM	81	562	1100	262	262	265
1090	rs11038608	11	45691118	0.000946	A/G	DOM	241	774	728	264	262	266
1091	rs2183675	6	66307143	0.000946	G/A	REC	416	873	450	266	263	262
1092	rs13029602	2	29574875	0.000948	G/A	ADD	331	837	573	261	264	266
1093	rs2526683	7	96558194	0.000949	A/G	REC	7	192	1544	234	266	264
1094	rs6984390	8	19603938	0.00095	C/A	REC	201	801	738	259	264	264
1095	rs829412	1	21953436	0.00095	A/G	ADD	46	475	1222	257	262	265
1096	rs348008	13	80804502	0.000951	A/G	DOM	143	720	859	264	266	262
1097	rs6597881	10	126007164	0.000951	A/G	DOM	240	828	675	264	265	262
1098	rs11610070	12	96309877	0.000951	A/G	ADD	20	350	1373	277	266	263
1099	rs4982155	14	34698192	0.000952	A/C	REC	140	723	878	258	265	264
1100	rs819923	1	99776724	0.000954	A/G	ADD	272	821	647	260	264	265
1101	rs870738	3	7255401	0.000954	A/G	REC	241	821	679	260	265	264
1102	rs10097400	8	3364356	0.000954	G/A	ADD	6	262	1475	243	261	264
1103	rs1542699	3	7871402	0.000955	G/A	DOM	45	503	1193	263	261	265
1104	rs2016648	17	54743902	0.000956	A/G	REC	2	76	1665	202	265	264
1105	rs227748	17	54758286	0.000956	C/A	REC	2	76	1665	202	265	264
1106	rs6763376	3	167604119	0.000956	A/G	REC	242	813	688	260	264	265
1107	rs806600	5	172914939	0.000956	G/A	DOM	347	824	572	264	265	262
1108	rs10899949	10	44406205	0.000957	G/A	ADD	3	112	1627	282	269	263
1109	rs1413529	1	88445213	0.000957	G/A	ADD	207	826	709	267	264	262
1110	rs10165182	2	133526973	0.000959	G/A	REC	129	698	916	258	265	264
1111	rs10841528	12	20597486	0.000959	G/A	DOM	291	834	618	265	265	262
1112	rs2056635	2	7383183	0.000959	A/C	REC	79	636	1026	256	264	264
1113	rs2825347	21	20442732	0.000959	A/G	REC	199	785	758	259	265	264
1114	rs6965893	7	153960582	0.000959	G/A	REC	169	839	735	269	262	264
1115	rs227738	17	54766334	0.000961	C/A	REC	2	76	1663	202	265	264
1116	rs710002	14	58458567	0.000961	A/G	REC	195	819	728	259	264	265
1117	rs12317894	12	94242800	0.000963	G/A	DOM	254	790	698	264	265	262
1118	rs9365785	6	165262895	0.000963	G/A	REC	274	862	607	260	265	264
1119	rs2353840	10	88344497	0.000964	G/A	ADD	313	815	613	261	263	266
1120	rs4793823	17	54740204	0.000964	A/G	REC	2	117	1622	202	263	264
1121	rs917580	23	12838934	0.000964	A/G	ADD	277	826	636	266	264	262
1122	rs13109905	4	183314442	0.000969	G/A	REC	92	619	1027	257	264	264
1123	rs476184	4	56246864	0.000969	G/A	ADD	146	661	936	261	262	265
1124	rs1612895	1	9122557	0.00097	G/A	ADD	375	813	555	266	264	262
1125	rs17029861	12	100309128	0.000971	G/A	REC	86	633	1021	256	264	264
1126	rs82259	16	5468520	0.000971	G/A	REC	155	718	870	269	263	263
1127	rs9294233	6	82271163	0.000971	G/A	DOM	222	843	678	266	265	262
1128	rs7443404	5	117683923	0.000972	C/A	DOM	11	229	1503	264	260	264
1129	rs12639284	3	123191006	0.000972	A/G	DOM	0	25	1718	NA	250	264
1130	rs10500366	16	9049110	0.000977	G/A	REC	124	661	958	258	265	264
1131	rs2341177	8	30004493	0.000978	G/A	DOM	11	198	1532	262	259	264
1132	rs9851728	3	123189192	0.000978	C/A	DOM	0	25	1716	NA	250	264
1133	rs11592503	10	37932791	0.000979	A/G	DOM	38	395	1293	263	261	265
1134	rs2938395	3	12429468	0.000979	G/A	DOM	222	860	661	263	262	266
1135	rs16925374	9	892241	0.000979	G/A	ADD	0	60	1683	NA	255	264
1136	rs12613874	2	205606092	0.00098	G/A	ADD	149	751	843	261	262	265
1137	rs2301137	12	7018949	0.000982	A/G	DOM	117	661	963	265	261	265
1138	rs843682	2	54492671	0.000983	A/G	ADD	302	818	620	262	263	266
1139	rs2056634	2	7383237	0.000983	G/A	REC	78	637	1028	256	264	264
1140	rs1580457	3	59930739	0.000984	G/A	ADD	4	168	1568	254	259	264
1141	rs2256321	10	56877760	0.000984	G/A	DOM	158	713	872	263	262	265
1142	rs6038832	20	7424609	0.000985	G/A	REC	52	497	1191	254	264	264
1143	rs6038833	20	7424828	0.000985	A/G	REC	52	495	1194	254	264	264
1144	rs3739817	9	130586688	0.000987	A/G	REC	16	264	1463	246	264	264
1145	rs6566726	18	71067017	0.000988	A/C	ADD	323	801	619	267	264	262
1146	rs17597176	10	122816108	0.00099	A/G	DOM	22	239	1480	262	260	264
1147	rs6434780	2	196335282	0.00099	A/G	ADD	199	777	767	260	263	265
1148	rs1843711	9	11755019	0.000991	A/G	DOM	231	818	693	266	265	262
1149	rs4887562	15	24984675	0.000991	A/C	REC	40	444	1257	253	264	264
1150	rs7324754	13	34356402	0.000991	A/C	DOM	164	772	807	263	262	265
1151	rs10832971	11	18714623	0.000992	G/A	REC	247	863	632	268	263	263
1152	rs7444875	5	34485144	0.000992	G/A	DOM	7	172	1562	269	268	263
1153	rs17183537	17	70985661	0.000993	G/A	DOM	5	180	1558	261	269	263
1154	rs1095687	10	34547562	0.000994	A/G	DOM	400	849	494	265	262	266
1155	rs1348965	11	45663568	0.000997	A/G	DOM	242	758	731	264	262	266
1156	rs7048233	9	112709057	0.000997	G/A	ADD	32	390	1319	257	261	265
1157	rs9480551	6	151025628	0.000998	G/A	DOM	16	301	1425	261	260	264

## Sheet: LABOR_mothers
Rank in GWAS	SNP	Chr	Position	GWAS results			N of individuals in genotypic groups			mean GestAge in genotypic groups
				best_emp_P	Eff/Ref alleles	Genetic model	Eff_Eff	Eff_Ref	Ref_Ref	Eff_Eff	Eff_Ref	Ref_Ref
1	rs593254	6	164389165	3.32e-06	A/G	ADD	76	480	851	260	264	268
2	rs13410504	2	134837980	5.64e-06	G/A	REC	7	237	1163	221	265	267
3	rs4954106	2	134840155	5.92e-06	A/G	REC	8	230	1169	225	264	267
4	rs4709802	6	164402861	9.7e-06	A/G	ADD	66	451	888	259	264	268
5	rs17515010	1	226209989	1e-05	G/A	REC	4	141	1261	205	264	266
6	rs17105699	1	81391541	1.03e-05	G/A	DOM	6	165	1232	273	259	267
7	rs6086132	20	7618077	1.06e-05	A/G	DOM	162	649	596	269	268	263
8	rs12133801	1	81401114	1.09e-05	A/G	DOM	6	163	1237	273	259	267
9	rs2589658	5	10501076	1.15e-05	C/A	REC	330	684	393	262	267	267
10	rs1609798	4	103537442	1.48e-05	A/G	REC	128	601	677	259	266	268
11	rs10117075	9	130417033	1.55e-05	A/G	REC	12	190	1205	237	268	266
12	rs10819302	9	130376287	1.55e-05	G/A	REC	12	211	1184	237	267	266
13	rs2287116	9	130420813	1.55e-05	A/C	REC	12	210	1185	237	267	266
14	rs6575165	14	91352234	1.56e-05	A/G	ADD	87	478	842	260	264	268
15	rs2588278	10	88336279	1.58e-05	A/G	ADD	260	680	467	270	266	264
16	rs11622397	14	91340693	1.8e-05	A/G	ADD	83	466	858	259	264	268
17	rs3007217	1	36879232	1.81e-05	G/A	ADD	150	593	664	270	268	264
18	rs151699	16	18067234	1.86e-05	C/A	REC	1	133	1272	161	266	266
19	rs220381	16	3344618	2.12e-05	G/A	DOM	159	559	689	270	268	264
20	rs16822888	1	36883946	2.16e-05	G/A	ADD	150	590	660	270	268	264
21	rs11201867	10	87762136	2.33e-05	A/G	ADD	22	304	1081	275	270	265
22	rs3117048	1	22345093	2.49e-05	A/G	REC	146	633	628	273	266	265
23	rs10015214	4	112524778	2.6e-05	A/G	DOM	312	675	420	266	268	263
24	rs6915083	6	41164005	2.64e-05	G/A	REC	197	648	561	261	268	266
25	rs305080	16	85941774	2.67e-05	A/G	REC	143	586	678	273	266	265
26	rs3008465	1	88453303	2.67e-05	C/A	ADD	71	532	802	272	268	264
27	rs1343962	6	123749752	2.8e-05	A/G	ADD	303	713	390	263	266	269
28	rs1208252	6	134131421	2.83e-05	C/A	REC	61	442	877	255	266	267
29	rs1541888	2	236175412	2.86e-05	G/A	ADD	45	404	958	274	268	265
30	rs942132	6	134142660	2.89e-05	G/A	REC	61	471	875	255	266	267
31	rs1597864	8	78101501	2.92e-05	A/G	ADD	36	421	950	255	264	267
32	rs1901705	8	78116857	2.92e-05	A/G	ADD	36	421	950	255	264	267
33	rs8076424	17	51578654	2.96e-05	G/A	REC	10	197	1199	235	264	267
34	rs11791208	9	923342	3.05e-05	A/G	DOM	9	228	1169	269	261	267
35	rs6140362	20	7625506	3.22e-05	A/G	DOM	59	467	881	270	269	264
36	rs13019516	2	214936099	3.23e-05	A/G	DOM	3	160	1240	269	260	267
37	rs7828247	8	78159980	3.29e-05	C/A	ADD	36	421	949	255	264	267
38	rs12742027	1	34259255	3.61e-05	G/A	REC	78	520	804	257	267	266
39	rs4583451	2	221053277	3.63e-05	G/A	REC	23	298	1086	247	264	267
40	rs391525	16	85944439	3.65e-05	G/A	REC	133	603	671	273	266	265
41	rs4312673	3	48401307	3.67e-05	A/G	DOM	1	72	1332	282	256	267
42	rs12990137	2	26223547	3.72e-05	G/A	REC	230	685	492	261	268	266
43	rs9957519	18	76703797	3.72e-05	A/C	ADD	46	444	913	271	269	264
44	rs4834880	4	12003051	3.81e-05	A/G	REC	200	677	529	271	266	265
45	rs6818194	4	13000298	3.81e-05	A/G	ADD	1	74	1332	212	258	267
46	rs3808036	7	103153373	3.94e-05	G/A	ADD	67	461	876	261	264	268
47	rs12711539	2	121837519	4.04e-05	G/A	ADD	259	709	438	269	266	263
48	rs1486803	9	11716862	4.1e-05	G/A	ADD	166	663	568	269	267	264
49	rs198688	2	158270960	4.18e-05	A/G	ADD	2	135	1269	210	261	267
50	rs2281976	14	91324048	4.18e-05	G/A	REC	102	534	771	258	266	267
51	rs7169211	15	57955152	4.2e-05	A/G	ADD	189	694	523	270	267	264
52	rs9603530	13	39958972	4.22e-05	G/A	DOM	5	240	1140	270	261	267
53	rs732310	19	1833338	4.48e-05	C/A	REC	318	727	361	262	267	267
54	rs1322984	9	916220	4.58e-05	A/G	DOM	11	242	1154	272	261	267
55	rs1994887	15	57793765	4.65e-05	A/C	ADD	145	555	706	270	267	264
56	rs795047	1	36637708	4.69e-05	A/G	DOM	147	617	643	268	263	268
57	rs7624656	3	142585802	4.72e-05	G/A	REC	10	245	1149	236	265	267
58	rs12837328	23	39253238	4.79e-05	A/G	ADD	129	628	649	269	268	264
59	rs9397199	6	155019223	4.83e-05	A/C	REC	79	488	839	257	266	267
60	rs11071339	15	57955569	4.93e-05	C/A	ADD	202	693	506	270	267	264
61	rs1124602	9	130342992	5.04e-05	A/G	REC	90	533	783	258	267	266
62	rs845758	14	88900090	5.23e-05	G/A	REC	208	648	550	261	267	267
63	rs9318414	13	76793505	5.41e-05	A/C	DOM	31	378	998	267	262	267
64	rs10097400	8	3364356	5.62e-05	G/A	ADD	5	204	1198	241	262	267
65	rs634335	1	36335862	5.63e-05	C/A	DOM	23	310	1074	266	262	267
66	rs6718188	2	174761611	5.73e-05	A/C	ADD	157	611	638	269	268	264
67	rs12664268	6	151634126	5.81e-05	G/A	REC	1	76	1329	161	269	266
68	rs2267285	22	34172801	5.81e-05	A/G	DOM	135	606	666	266	268	264
69	rs17236385	15	33938343	5.84e-05	G/A	DOM	12	314	1079	270	270	265
70	rs1951349	14	44210653	5.85e-05	G/A	REC	269	692	444	262	267	267
71	rs2778936	14	88972303	5.91e-05	A/G	REC	202	628	577	261	267	267
72	rs6939786	6	90662400	6e-05	A/G	DOM	20	299	1086	263	270	265
73	rs10512337	9	107680730	6.1e-05	A/G	REC	7	201	1199	229	267	266
74	rs10991411	9	107684276	6.1e-05	G/A	REC	7	198	1202	229	267	266
75	rs12336969	9	107679500	6.1e-05	A/C	REC	7	201	1199	229	267	266
76	rs1627020	11	15192049	6.15e-05	A/G	DOM	38	382	987	272	269	265
77	rs2695980	5	165716189	6.2e-05	A/G	DOM	0	23	1381	NA	248	266
78	rs8075781	17	51518036	6.21e-05	C/A	REC	13	258	1136	241	264	267
79	rs1502514	17	51527413	6.27e-05	G/A	REC	13	254	1137	241	265	267
80	rs845757	14	88921716	6.29e-05	G/A	REC	195	620	587	261	267	267
81	rs1055152	3	189038648	6.31e-05	G/A	ADD	183	640	584	270	267	264
82	rs6009870	22	50154682	6.49e-05	G/A	ADD	62	482	863	273	268	265
83	rs3179969	14	88862529	6.61e-05	A/G	REC	193	628	586	261	267	267
84	rs9783138	10	83020141	6.67e-05	A/G	ADD	15	218	1174	253	262	267
85	rs7426655	3	196345149	6.84e-05	C/A	DOM	20	270	1117	266	262	267
86	rs4904448	14	88852166	6.9e-05	A/G	DOM	227	677	503	267	268	263
87	rs4653160	1	36599547	6.92e-05	G/A	DOM	104	541	759	268	263	268
88	rs2177539	7	16652523	7.24e-05	G/A	REC	109	566	728	259	267	267
89	rs9976834	21	46897214	7.29e-05	A/G	REC	55	410	941	255	265	267
90	rs10499253	6	149306088	7.3e-05	G/A	REC	4	158	1245	212	267	266
91	rs1472040	23	39252819	7.6e-05	A/G	ADD	129	617	661	269	268	264
92	rs3762966	5	176003454	7.99e-05	G/A	REC	3	107	1296	202	268	266
93	rs1553890	15	26137587	8.02e-05	C/A	ADD	13	185	1208	252	262	267
94	rs5954222	23	140246962	8.03e-05	A/G	ADD	38	375	994	260	263	267
95	rs4868663	5	176024880	8.08e-05	G/A	REC	3	144	1259	202	267	266
96	rs2167730	8	78103417	8.1e-05	G/A	ADD	108	586	710	261	265	268
97	rs17031627	2	106335289	8.21e-05	A/G	ADD	11	182	1214	258	261	267
98	rs3913369	3	55481075	8.22e-05	A/C	ADD	69	498	840	262	264	268
99	rs12664698	6	145709371	8.23e-05	G/A	REC	105	561	740	259	266	267
100	rs12138039	1	156918137	8.29e-05	A/G	DOM	6	185	1214	259	261	267
101	rs4075688	3	195848264	8.3e-05	G/A	REC	177	668	559	261	266	268
102	rs11109007	12	97773085	8.33e-05	A/C	ADD	18	249	1139	252	263	267
103	rs12552190	9	120962237	8.36e-05	A/C	REC	295	695	415	270	265	264
104	rs1607800	12	63866927	8.36e-05	A/C	REC	19	261	1127	246	267	266
105	rs2401751	14	88946622	8.46e-05	A/G	REC	193	622	592	261	267	266
106	rs4789863	17	76897347	8.52e-05	A/G	DOM	1	122	1281	251	259	267
107	rs6591076	11	104174699	8.6e-05	A/G	DOM	109	549	749	266	269	264
108	rs875197	6	9700879	8.61e-05	G/A	ADD	38	411	953	257	264	267
109	rs11866271	16	24881152	8.74e-05	C/A	DOM	107	582	713	266	264	268
110	rs1608757	8	69162031	8.83e-05	A/G	ADD	10	286	1111	248	263	267
111	rs16851405	2	214943756	8.85e-05	A/G	DOM	6	185	1214	274	260	267
112	rs2353840	10	88344497	8.86e-05	G/A	ADD	253	648	504	262	266	268
113	rs1517771	2	77014577	8.98e-05	G/A	DOM	321	728	358	267	267	263
114	rs3740121	10	13838604	9.01e-05	A/G	REC	241	618	540	262	268	266
115	rs595055	1	36380133	9.12e-05	G/A	DOM	23	312	1072	266	262	267
116	rs595961	1	36367780	9.12e-05	G/A	DOM	23	312	1072	266	262	267
117	rs3021274	22	40395084	9.22e-05	A/G	DOM	230	653	524	269	267	264
118	rs2274736	14	88938652	9.29e-05	G/A	REC	192	623	591	261	267	267
119	rs3808050	7	103114096	9.46e-05	G/A	ADD	93	531	782	261	264	268
120	rs16901797	8	127868163	9.61e-05	A/C	ADD	76	494	837	259	265	267
121	rs1413529	1	88445213	9.73e-05	G/A	ADD	165	652	589	270	267	264
122	rs2031350	13	67401022	9.74e-05	A/G	REC	235	658	513	262	266	268
123	rs9376924	6	145715513	9.83e-05	C/A	REC	104	561	741	259	266	267
124	rs11688016	2	214958515	9.86e-05	A/G	DOM	306	698	401	268	267	263
125	rs6764498	3	60337651	9.88e-05	G/A	REC	218	667	520	261	266	268
126	rs70431	21	21990601	9.94e-05	G/A	REC	132	648	625	260	267	266
127	rs7299225	12	105718631	0.000103	A/C	ADD	31	351	1012	257	264	267
128	rs2812086	14	38658768	0.000103	G/A	REC	293	703	411	262	268	266
129	rs17008643	1	220947783	0.000104	G/A	DOM	2	75	1329	267	257	267
130	rs9451211	6	90089677	0.000104	C/A	REC	250	673	483	262	267	267
131	rs8061745	16	79566335	0.000105	C/A	REC	1	137	1267	161	267	266
132	rs11981075	7	83505392	0.000105	G/A	DOM	145	584	678	265	264	268
133	rs10737374	1	34270498	0.000105	G/A	REC	127	591	689	260	268	266
134	rs6784750	3	73326446	0.000106	G/A	REC	42	406	958	254	266	267
135	rs12714748	3	68955591	0.000106	G/A	ADD	269	684	451	270	266	264
136	rs969282	6	134205092	0.000107	G/A	DOM	310	708	389	267	267	263
137	rs267992	2	158271512	0.000107	G/A	ADD	1	116	1290	234	260	267
138	rs12202611	6	154237443	0.000108	G/A	REC	7	295	1105	230	266	266
139	rs3829570	17	71983055	0.000109	A/G	REC	50	453	904	255	266	267
140	rs2137671	2	101343140	0.00011	G/A	DOM	103	547	756	264	264	268
141	rs17616317	5	179368372	0.000111	A/G	ADD	7	216	1184	246	262	267
142	rs280734	2	35104389	0.000111	G/A	REC	267	692	448	262	268	266
143	rs10203517	2	214956923	0.000111	G/A	DOM	4	169	1233	271	260	267
144	rs6487088	12	20588382	0.000112	G/A	DOM	49	424	934	267	269	265
145	rs2293702	14	22001947	0.000112	A/G	ADD	308	712	387	263	266	269
146	rs395643	14	56541638	0.000112	G/A	REC	14	310	1083	242	266	266
147	rs13030754	2	214980091	0.000112	A/G	DOM	4	169	1234	271	260	267
148	rs13384488	2	214962231	0.000112	G/A	DOM	4	169	1234	271	260	267
149	rs9288488	2	214956551	0.000112	C/A	DOM	4	169	1234	271	260	267
150	rs5908964	23	143406787	0.000113	G/A	ADD	267	653	482	270	266	264
151	rs11225179	11	102114675	0.000113	A/G	ADD	54	496	857	271	268	264
152	rs4679155	3	127090659	0.000113	A/G	DOM	226	691	490	267	268	263
153	rs2188554	7	117040117	0.000114	G/A	REC	87	497	823	258	268	266
154	rs9493875	6	99699288	0.000117	A/G	REC	32	363	1012	251	268	266
155	rs203544	20	1195784	0.000117	G/A	REC	201	679	526	261	268	266
156	rs12433026	14	88975839	0.000118	A/C	REC	164	597	644	260	267	267
157	rs2301137	12	7018949	0.000122	A/G	DOM	86	536	784	267	263	268
158	rs710415	12	7023123	0.000122	G/A	DOM	87	540	780	267	263	268
159	rs10108435	8	3366620	0.000123	C/A	DOM	9	261	1136	263	262	267
160	rs1880362	3	78293033	0.000124	A/G	DOM	6	134	1267	262	260	267
161	rs9858161	3	127191375	0.000125	A/G	DOM	182	663	560	268	268	264
162	rs11185384	1	104690071	0.000125	A/G	REC	101	559	747	259	266	267
163	rs7521902	1	22490724	0.000126	A/C	ADD	69	506	830	274	267	265
164	rs13057190	22	25805224	0.000126	G/A	REC	62	398	925	256	267	266
165	rs3737297	1	220825543	0.000127	G/A	DOM	6	156	1245	266	260	267
166	rs8009481	14	42136770	0.000127	G/A	DOM	110	577	720	263	264	268
167	rs3923243	4	75579453	0.000128	G/A	DOM	198	647	561	268	268	264
168	rs10498237	2	230141849	0.000128	G/A	REC	70	459	878	257	267	266
169	rs11847853	14	42184671	0.000132	G/A	ADD	120	575	711	262	265	268
170	rs10132715	14	42182103	0.000134	G/A	ADD	305	717	385	264	266	269
171	rs728340	1	30893321	0.000135	A/C	REC	109	587	709	259	269	265
172	rs3739530	9	27330514	0.00014	A/G	DOM	16	252	1138	269	262	267
173	rs12435366	14	35838389	0.000141	A/G	REC	97	550	745	259	267	266
174	rs17096263	10	119211641	0.000141	G/A	REC	33	386	984	252	267	266
175	rs259102	5	79092370	0.000142	A/G	DOM	31	397	975	268	269	265
176	rs1160027	17	53818102	0.000142	A/C	DOM	104	514	786	265	264	268
177	rs12727254	1	35676566	0.000142	A/G	REC	13	225	1168	242	267	266
178	rs10762769	10	79822197	0.000143	A/G	ADD	216	683	508	262	266	268
179	rs1437169	16	58986204	0.000144	C/A	REC	119	554	734	260	266	267
180	rs7640107	3	59966156	0.000144	A/G	REC	230	658	517	270	265	265
181	rs183473	6	134240403	0.000145	A/G	ADD	87	504	816	259	265	267
182	rs9999979	4	135733891	0.000146	A/G	DOM	340	688	377	268	267	263
183	rs6064764	20	57884251	0.000146	G/A	ADD	137	608	662	260	266	268
184	rs7522400	1	36613380	0.000146	A/G	DOM	79	516	811	269	263	268
185	rs10223879	6	145688962	0.000148	A/G	REC	118	566	723	260	266	267
186	rs12581828	12	18978787	0.000148	G/A	DOM	43	403	957	264	270	265
187	rs354875	4	68467653	0.000149	A/G	ADD	6	143	1254	256	260	267
188	rs354874	4	68467554	0.000149	C/A	ADD	6	143	1258	256	260	267
189	rs10802528	1	236506815	0.000149	C/A	ADD	359	664	383	269	266	263
190	rs16948984	15	94894084	0.000151	A/G	DOM	2	143	1261	260	260	267
191	rs7226813	18	41199844	0.000151	C/A	ADD	219	678	510	263	265	268
192	rs10490808	3	59964699	0.000152	C/A	REC	230	657	520	270	265	265
193	rs801340	2	195643802	0.000152	A/G	REC	12	299	1096	241	265	267
194	rs932807	13	51736855	0.000152	G/A	DOM	97	531	779	266	269	264
195	rs4962465	10	127201663	0.000155	G/A	REC	88	532	786	258	267	266
196	rs2253085	22	34245401	0.000155	G/A	DOM	206	675	526	267	268	264
197	rs7045953	9	120485795	0.000156	G/A	ADD	37	379	991	272	269	265
198	rs4872124	8	23265932	0.000156	C/A	REC	17	227	1162	246	266	266
199	rs7431003	3	197689210	0.000156	G/A	DOM	65	507	835	266	264	268
200	rs7922020	10	112536917	0.00016	G/A	REC	26	329	1052	250	266	266
201	rs1044873	16	85955671	0.00016	A/G	REC	224	678	505	271	265	265
202	rs2236470	21	46903021	0.000161	G/A	REC	88	481	838	258	266	267
203	rs2236472	21	46903412	0.000161	A/G	REC	88	481	838	258	266	267
204	rs322854	5	104226401	0.000161	G/A	DOM	288	726	390	266	268	263
205	rs6557667	8	23248014	0.000161	G/A	REC	16	228	1162	246	266	266
206	rs17714947	7	151253835	0.000162	A/G	REC	4	134	1269	216	268	266
207	rs1746015	6	134152181	0.000162	G/A	ADD	83	530	794	259	265	267
208	rs155594	2	158270142	0.000162	A/G	ADD	1	115	1291	234	260	267
209	rs155595	2	158270467	0.000162	A/G	ADD	1	115	1291	234	260	267
210	rs2169541	4	38596365	0.000163	A/G	DOM	12	201	1194	260	262	267
211	rs1859807	7	22259670	0.000166	A/C	ADD	117	643	645	260	266	268
212	rs16886565	4	12023721	0.00017	A/G	DOM	181	661	565	267	268	264
213	rs7141608	14	88980389	0.00017	A/G	REC	205	631	569	261	267	266
214	rs229925	6	134234787	0.000173	A/G	ADD	87	507	813	259	265	267
215	rs2466155	2	231618709	0.000173	G/A	REC	13	218	1176	243	269	266
216	rs3021222	22	40392604	0.000174	A/G	ADD	229	650	528	269	267	264
217	rs7157863	14	28799869	0.000174	G/A	REC	19	323	1063	247	268	266
218	rs10272095	7	76006522	0.000174	G/A	ADD	0	19	1388	NA	247	266
219	rs11085900	19	14721259	0.000174	G/A	REC	73	493	840	257	268	266
220	rs2255412	20	18253318	0.000174	C/A	ADD	326	707	374	268	267	263
221	rs17562958	12	60089308	0.000176	C/G	REC	57	447	894	256	268	266
222	rs6878420	5	40014986	0.000176	A/G	ADD	265	700	441	263	266	269
223	rs2412627	4	56027573	0.000176	A/G	ADD	55	455	892	260	264	267
224	rs986868	15	57953564	0.000179	G/A	ADD	182	702	523	270	267	264
225	rs2804561	10	29318734	0.000179	A/C	ADD	1	74	1331	183	260	266
226	rs10174400	2	166125219	0.000179	A/G	DOM	122	603	680	266	268	264
227	rs12374127	3	78543796	0.00018	A/G	ADD	1	109	1297	258	259	267
228	rs7151149	14	34969433	0.00018	A/G	ADD	133	580	693	270	267	264
229	rs16830020	1	43316264	0.00018	G/A	ADD	0	12	1395	NA	242	266
230	rs2040352	12	7007004	0.000183	A/C	DOM	90	542	774	266	264	268
231	rs7711972	5	39990379	0.000183	G/A	ADD	259	701	447	263	266	269
232	rs805365	2	54170035	0.000186	A/C	ADD	117	601	689	260	266	268
233	rs1530301	13	67419133	0.000187	A/G	ADD	184	614	607	261	266	268
234	rs6502926	17	6060997	0.000188	A/G	ADD	369	678	357	269	266	263
235	rs2408296	13	51739168	0.000188	A/G	DOM	96	532	778	266	269	264
236	rs7640326	3	55461980	0.000191	A/G	DOM	73	496	836	263	264	268
237	rs6820391	4	54414696	0.000192	A/C	ADD	126	597	684	261	265	268
238	rs10514428	16	77833877	0.000192	A/G	ADD	1	87	1319	172	260	266
239	rs17608766	17	45013271	0.000193	G/A	DOM	34	335	1035	266	262	267
240	rs1907159	4	141953830	0.000196	A/G	ADD	19	278	1110	259	263	267
241	rs2365661	2	210391837	0.000196	G/A	ADD	126	572	709	261	265	268
242	rs10456211	6	10006520	0.000196	A/G	ADD	45	457	905	257	265	267
243	rs950964	1	237420681	0.000196	G/A	DOM	15	298	1094	267	262	267
244	rs16862690	3	187605802	0.000197	A/G	ADD	34	344	1029	256	264	267
245	rs1473168	12	12912804	0.000198	A/C	ADD	53	423	931	260	264	267
246	rs756318	5	40038458	0.0002	A/C	ADD	260	700	446	263	266	268
247	rs990859	5	39957461	0.0002	A/G	ADD	259	701	447	263	266	269
248	rs9832396	3	79354187	0.000203	A/G	ADD	67	474	866	260	264	267
249	rs17009002	2	123721234	0.000203	G/A	ADD	2	181	1219	233	262	267
250	rs9301881	13	94105286	0.000205	G/A	REC	240	710	457	262	268	266
251	rs17146444	7	22260176	0.000205	A/G	ADD	117	651	639	260	266	268
252	rs153643	5	115840207	0.000206	G/A	REC	11	253	1136	240	266	266
253	rs7919066	10	96010789	0.000207	A/C	REC	127	578	700	260	266	267
254	rs1875978	5	170043173	0.000208	C/A	DOM	210	652	543	267	264	268
255	rs10104543	8	3375180	0.000212	A/G	DOM	14	327	1066	270	262	267
256	rs902780	6	119108363	0.000212	A/G	DOM	137	583	687	267	268	264
257	rs16892838	5	63855700	0.000212	A/C	ADD	89	554	761	271	267	264
258	rs4785890	16	66101399	0.000213	A/G	REC	252	713	439	270	266	264
259	rs2825939	21	21380319	0.000213	A/G	DOM	85	538	784	267	264	268
260	rs1843711	9	11755019	0.000213	A/G	DOM	182	660	564	268	268	264
261	rs4863918	4	135698868	0.000214	A/G	DOM	335	689	383	268	267	263
262	rs391583	8	37178897	0.000215	A/G	DOM	143	601	663	265	264	268
263	rs13022060	2	13628120	0.000216	G/A	DOM	240	697	467	264	265	269
264	rs173545	5	76296807	0.000216	A/G	REC	42	415	950	254	266	266
265	rs1957264	14	44166079	0.000216	A/G	REC	292	705	409	262	267	267
266	rs3746512	20	44592636	0.000218	A/G	REC	34	394	979	253	266	267
267	rs1507391	21	31988025	0.000219	G/A	DOM	361	704	340	265	265	270
268	rs758632	17	38892689	0.000219	G/A	ADD	317	702	381	269	266	264
269	rs11673985	2	204986334	0.00022	A/G	ADD	79	530	798	262	264	268
270	rs4113505	10	34692235	0.00022	G/A	DOM	4	104	1299	267	259	267
271	rs7933640	11	105445104	0.000221	G/A	ADD	57	445	905	272	268	265
272	rs7023147	9	10077180	0.000222	A/C	DOM	93	488	826	264	264	268
273	rs9305000	19	22742858	0.000222	A/G	DOM	0	33	1371	NA	253	266
274	rs270028	6	128173126	0.000222	G/A	DOM	183	667	555	265	264	268
275	rs4951499	1	211248543	0.000223	C/A	DOM	57	455	895	270	268	265
276	rs6897881	5	132465165	0.000224	A/G	DOM	65	468	874	266	263	268
277	rs9449340	6	82221302	0.000226	G/A	ADD	224	682	500	270	266	264
278	rs4129743	18	75679215	0.000226	G/A	ADD	126	553	728	270	267	264
279	rs10802454	1	247140425	0.000226	G/A	REC	58	442	907	256	266	266
280	rs17171071	5	136537758	0.000228	A/G	DOM	0	1	1404	NA	161	266
281	rs6879492	5	11205980	0.000231	A/G	DOM	17	238	1152	270	261	267
282	rs8023184	14	26841037	0.000233	C/A	DOM	1	107	1298	252	259	267
283	rs978091	14	43344558	0.000234	G/A	REC	19	306	1072	248	267	266
284	rs4849122	2	113560921	0.000234	G/A	REC	7	158	1242	233	266	266
285	rs10027536	4	167596	0.000235	G/A	ADD	305	708	394	269	266	264
286	rs801342	2	195640470	0.000235	A/G	REC	11	289	1107	241	265	266
287	rs9513352	13	98750087	0.000236	G/A	REC	31	351	1024	252	267	266
288	rs11258111	10	13033961	0.000238	G/A	ADD	47	373	986	272	268	265
289	rs2586543	17	67458805	0.000238	A/G	DOM	0	67	1339	NA	257	266
290	rs5929435	23	113347012	0.000238	A/G	ADD	264	704	439	263	266	268
291	rs9996597	4	121652	0.000238	G/A	ADD	327	719	359	269	266	264
292	rs11674052	2	123742974	0.000239	C/A	ADD	2	184	1220	233	262	267
293	rs1457776	8	133360660	0.000239	A/G	REC	52	433	922	256	266	267
294	rs767379	13	24364525	0.00024	G/A	REC	108	568	729	259	267	266
295	rs613930	22	20185119	0.000241	A/C	DOM	59	430	918	265	263	267
296	rs7660418	4	12021139	0.000242	A/G	DOM	173	659	575	267	268	264
297	rs1533348	11	42040735	0.000243	A/G	ADD	132	602	673	270	267	264
298	rs4837412	9	132537865	0.000244	G/A	REC	162	608	637	261	266	267
299	rs942364	13	28896097	0.000244	A/G	DOM	20	307	1080	270	262	267
300	rs2492081	1	41971905	0.000244	G/A	REC	262	663	482	270	266	265
301	rs930363	7	51428616	0.000246	A/G	REC	273	739	395	262	268	266
302	rs4752496	10	122821238	0.000248	G/A	ADD	108	589	710	260	265	268
303	rs6027523	20	58907671	0.000248	A/G	DOM	2	120	1285	266	260	267
304	rs1473266	8	69510360	0.000249	G/A	DOM	8	211	1188	263	262	267
305	rs7047526	9	138068124	0.000249	C/A	REC	354	690	362	263	267	267
306	rs7950886	11	123282195	0.000249	A/G	REC	14	264	1128	244	265	266
307	rs7088676	10	16705277	0.00025	G/A	ADD	296	654	457	269	266	264
308	rs12247156	10	34635529	0.000251	A/G	DOM	21	354	1031	265	263	267
309	rs7141841	14	99551298	0.000252	G/A	DOM	17	283	1107	263	262	267
310	rs1327797	9	120967585	0.000253	C/A	DOM	99	568	736	263	264	268
311	rs1321761	6	82186837	0.000255	G/A	ADD	241	681	484	270	266	264
312	rs6949611	7	21801381	0.000256	G/A	REC	307	721	372	270	265	266
313	rs1931586	9	76989301	0.000257	A/C	DOM	133	551	714	268	268	264
314	rs2282561	11	123280309	0.000259	A/G	REC	14	260	1130	244	265	266
315	rs2433196	15	57935419	0.00026	C/A	ADD	180	704	523	269	267	264
316	rs493605	6	164416580	0.000262	A/G	ADD	81	467	857	260	265	267
317	rs4917450	10	96009579	0.000262	G/A	REC	128	577	701	260	266	267
318	rs6685217	1	211260431	0.000262	A/G	ADD	64	461	882	270	268	265
319	rs2295135	14	88894210	0.000263	C/A	REC	127	551	729	260	267	266
320	rs270024	6	128200322	0.000263	A/G	DOM	187	653	546	265	264	268
321	rs11106328	12	92287174	0.000264	A/G	REC	7	177	1223	233	268	266
322	rs6983935	8	119376778	0.000264	A/G	REC	95	580	732	259	266	267
323	rs6787837	3	68935796	0.000267	A/G	REC	231	660	516	262	266	267
324	rs16982209	2	16450827	0.000269	G/A	ADD	12	212	1181	280	270	265
325	rs4554420	7	53402514	0.00027	G/A	DOM	337	701	369	266	265	269
326	rs7204568	16	66104287	0.000271	A/C	ADD	256	708	442	270	266	264
327	rs1501220	21	23848588	0.000273	A/G	DOM	4	114	1289	274	272	266
328	rs7301803	12	12942890	0.000276	A/C	REC	6	159	1242	230	266	266
329	rs7298918	12	94611012	0.000277	G/A	DOM	88	554	765	267	268	264
330	rs6433602	2	177519429	0.000279	G/A	DOM	258	673	472	267	268	263
331	rs10176580	2	19074109	0.000279	G/A	ADD	9	182	1216	242	263	267
332	rs4752498	10	122825459	0.000279	G/A	DOM	37	329	1041	261	263	267
333	rs893209	13	112784507	0.000279	G/A	ADD	2	97	1308	220	261	266
334	rs2037327	2	222512569	0.000279	G/A	REC	25	335	1047	251	267	266
335	rs7565674	2	106291637	0.000281	A/G	ADD	3	95	1307	250	259	267
336	rs11096721	2	16451604	0.000281	G/A	ADD	12	205	1182	280	270	265
337	rs147968	16	85945839	0.000282	G/A	REC	230	657	518	270	265	265
338	rs1902745	2	194017714	0.000282	A/C	ADD	62	470	871	258	265	267
339	rs10016565	4	24237854	0.000282	A/G	DOM	296	667	443	267	268	263
340	rs6437446	3	194698930	0.000284	C/A	REC	220	696	491	270	266	265
341	rs151106	6	134230714	0.000285	G/A	ADD	91	511	803	260	265	267
342	rs10000976	4	84978944	0.000286	A/G	REC	35	438	933	254	267	266
343	rs1208260	6	134108701	0.000287	A/G	ADD	68	504	834	258	265	267
344	rs2281686	6	39308207	0.000288	G/A	REC	12	280	1114	243	266	266
345	rs838621	3	143188053	0.000289	G/A	ADD	153	587	667	271	266	265
346	rs939048	11	15239354	0.00029	A/G	ADD	176	620	611	269	267	264
347	rs1377254	8	78036705	0.00029	A/G	ADD	106	582	719	261	265	268
348	rs954147	12	72903301	0.000291	A/G	REC	64	453	890	257	267	266
349	rs16977608	18	41202249	0.000291	A/G	DOM	20	331	1055	271	269	265
350	rs1035097	7	154023803	0.000292	A/G	DOM	41	377	989	270	269	265
351	rs7895874	10	56877619	0.000292	G/A	ADD	68	488	851	262	264	268
352	rs2827511	21	23787195	0.000294	G/A	DOM	2	117	1288	272	272	266
353	rs3811575	2	153282883	0.000294	G/A	ADD	205	659	542	269	267	264
354	rs3811602	2	8993505	0.000295	C/A	ADD	45	434	928	272	268	265
355	rs1152164	5	103013928	0.000295	A/G	ADD	70	500	837	260	265	267
356	rs11912922	22	40403171	0.000296	A/G	REC	168	607	632	261	266	267
357	rs1397235	3	161827760	0.000298	G/A	ADD	149	605	649	271	267	265
358	rs10858586	12	87775321	0.000298	A/G	REC	242	694	471	262	267	266
359	rs9980531	21	46859717	0.000298	A/G	REC	68	450	887	258	265	267
360	rs9291436	4	22165174	0.000298	G/A	ADD	159	629	613	263	265	268
361	rs2720552	8	17473431	0.0003	G/A	REC	24	292	1091	250	267	266
362	rs12970980	18	76704368	0.000301	G/A	ADD	239	677	490	269	266	264
363	rs9977482	21	46899119	0.000301	A/G	REC	89	478	840	259	266	267
364	rs12590792	14	24128135	0.000301	A/C	ADD	5	166	1232	234	263	267
365	rs511996	6	13406090	0.000304	A/C	ADD	6	115	1286	275	272	266
366	rs11619205	13	61224518	0.000307	A/G	DOM	43	433	931	270	268	265
367	rs7767438	6	128155948	0.000307	A/C	DOM	224	694	486	265	265	269
368	rs10206675	2	154440521	0.000308	G/A	DOM	185	629	592	266	264	268
369	rs4933391	10	88121994	0.000308	A/G	REC	237	660	510	270	265	265
370	rs1559303	16	66104842	0.000308	G/A	ADD	262	705	440	270	266	264
371	rs7252632	19	57647236	0.000309	A/G	DOM	193	681	532	266	264	268
372	rs1447057	8	38514745	0.00031	A/C	DOM	242	659	506	268	267	264
373	rs6456423	6	21397120	0.00031	G/A	REC	128	544	734	260	267	266
374	rs210052	6	90651785	0.00031	G/A	ADD	125	589	692	270	267	264
375	rs9834267	3	197686322	0.00031	A/C	DOM	28	372	1007	268	263	267
376	rs9829591	3	127198494	0.000312	G/A	DOM	101	571	733	268	268	264
377	rs3734662	6	90651086	0.000313	G/A	DOM	281	674	450	268	267	263
378	rs109829	7	128393950	0.000314	G/A	ADD	138	574	695	261	266	267
379	rs12213217	6	82195125	0.000314	A/C	ADD	223	684	500	270	266	264
380	rs12242997	10	127255951	0.000315	G/A	REC	146	622	635	260	267	266
381	rs4791779	17	9005393	0.000316	A/G	REC	121	558	726	260	268	266
382	rs17406434	22	40407574	0.000319	A/G	REC	163	610	631	261	266	267
383	rs11702782	21	46848589	0.00032	A/G	ADD	41	377	989	259	264	267
384	rs11045272	12	20625266	0.00032	A/G	REC	191	657	559	261	267	266
385	rs5968920	23	85650325	0.00032	A/C	ADD	46	365	985	261	263	267
386	rs10741272	10	129267207	0.00032	A/G	REC	7	114	1279	234	264	266
387	rs8623	1	167759838	0.00032	A/G	ADD	21	332	1054	258	263	267
388	rs6665593	1	2140261	0.000321	A/G	REC	61	443	903	257	267	266
389	rs6510774	19	3841051	0.000322	A/G	DOM	14	239	1151	270	262	267
390	rs7873495	9	104350424	0.000323	A/G	DOM	14	249	1141	262	262	267
391	rs12593984	15	92546412	0.000323	G/A	DOM	143	646	618	265	268	264
392	rs11077582	17	69911104	0.000324	A/C	ADD	7	145	1255	255	261	267
393	rs10418865	19	17120302	0.000324	A/G	REC	5	111	1291	226	266	266
394	rs8112434	19	17115847	0.000325	G/A	REC	5	134	1267	226	266	266
395	rs9526276	13	47703652	0.000325	A/G	REC	68	459	879	274	266	266
396	rs1025438	11	8905461	0.000326	C/A	REC	16	255	1130	246	267	266
397	rs2153944	1	53917398	0.000326	A/G	REC	6	167	1234	230	268	266
398	rs12499842	4	165576740	0.000326	A/G	DOM	91	489	824	264	269	264
399	rs3914039	5	63881011	0.000326	A/G	ADD	144	589	674	263	265	268
400	rs4320932	11	2171601	0.000328	G/A	ADD	54	384	969	262	264	267
401	rs2776947	10	33670320	0.00033	G/A	REC	28	377	1001	252	266	266
402	rs410181	5	104242877	0.000333	G/A	DOM	49	469	889	268	269	265
403	rs2713808	11	41987707	0.000334	A/C	ADD	74	421	912	271	268	265
404	rs920307	1	190719032	0.000334	A/G	ADD	23	289	1095	274	269	265
405	rs1992387	6	13431314	0.000334	A/G	DOM	7	96	1303	275	273	266
406	rs6831652	4	66300425	0.000335	A/G	ADD	280	698	429	263	266	268
407	rs8021489	14	28752884	0.000338	G/A	REC	20	319	1068	249	268	266
408	rs6034227	20	15585409	0.00034	G/A	ADD	4	172	1230	245	262	267
409	rs6572108	14	42193114	0.00034	A/G	ADD	120	570	716	262	265	268
410	rs9489520	6	119080379	0.000341	A/G	DOM	101	545	761	267	268	264
411	rs1027392	19	57641146	0.000342	A/G	DOM	193	682	532	266	264	268
412	rs3858603	12	94207802	0.000343	G/A	REC	351	699	354	263	267	268
413	rs2056994	6	146543192	0.000344	A/G	REC	1	85	1319	161	266	266
414	rs10430833	11	2574708	0.000345	A/G	REC	21	364	1022	250	267	266
415	rs4539307	11	2573121	0.000345	A/G	REC	59	507	841	257	267	266
416	rs642307	1	60460733	0.000346	C/A	DOM	265	694	448	268	267	263
417	rs9304334	18	44320582	0.000346	G/A	ADD	234	676	497	269	267	264
418	rs6662618	1	92935411	0.000348	A/C	ADD	40	383	984	260	264	267
419	rs7456666	7	53372344	0.000348	G/A	DOM	326	707	373	265	265	269
420	rs10814835	9	4088934	0.000349	A/G	REC	265	696	446	270	265	265
421	rs11156846	14	34975884	0.000349	C/A	ADD	123	556	728	271	267	264
422	rs361268	11	104010052	0.000349	G/A	DOM	266	704	437	267	267	263
423	rs10500693	11	7328828	0.00035	G/A	DOM	2	67	1338	256	258	266
424	rs270030	6	128175025	0.000352	G/A	DOM	198	667	541	265	264	268
425	rs3915503	3	59995658	0.000352	A/G	ADD	285	673	448	263	266	268
426	rs12219040	10	112494578	0.000353	A/G	REC	16	265	1111	247	268	266
427	rs4679627	3	59996969	0.000353	A/G	ADD	335	691	381	269	266	264
428	rs4758322	11	8304015	0.000353	A/G	DOM	147	609	651	265	264	268
429	rs805316	2	54133744	0.000354	G/A	REC	101	575	731	259	266	267
430	rs12261686	10	61588639	0.000354	A/G	REC	12	216	1179	243	268	266
431	rs2038281	14	39915197	0.000354	A/G	DOM	290	693	424	267	267	263
432	rs9790890	5	164786295	0.000355	A/G	REC	193	636	578	262	266	267
433	rs424971	16	85946450	0.000356	G/A	REC	236	660	511	270	265	265
434	rs7696439	4	11977149	0.000356	A/G	REC	334	693	379	269	266	264
435	rs17581781	8	38410557	0.000357	A/G	DOM	57	452	898	266	263	267
436	rs972519	9	4492098	0.000357	C/G	ADD	24	332	1041	274	269	265
437	rs1441251	15	71289041	0.000358	G/A	REC	32	359	1016	253	267	266
438	rs4789638	17	71460143	0.000359	A/G	DOM	45	400	962	267	263	267
439	rs4937148	11	126399532	0.00036	A/C	REC	39	386	981	254	266	266
440	rs17081138	4	32271565	0.00036	G/A	ADD	0	16	1377	NA	247	266
441	rs16934777	8	69524413	0.000361	A/G	DOM	20	300	1087	266	262	267
442	rs1408165	13	43468368	0.000362	G/A	ADD	122	589	693	269	268	264
443	rs2267282	22	34159536	0.000362	A/G	DOM	125	595	687	266	268	264
444	rs882678	20	55280916	0.000362	A/G	ADD	37	409	961	256	264	267
445	rs11226261	11	104135466	0.000364	C/A	DOM	127	567	712	267	268	264
446	rs10971374	9	33060754	0.000364	C/A	DOM	42	408	956	263	263	267
447	rs7166657	15	29445035	0.000365	G/A	ADD	0	119	1286	NA	260	267
448	rs805426	2	54130532	0.000365	A/G	ADD	107	594	705	260	266	267
449	rs2966062	16	77841671	0.000365	G/A	ADD	1	103	1303	172	261	266
450	rs7225361	17	77383561	0.000365	C/A	REC	196	642	567	262	267	267
451	rs12433464	14	88824015	0.000366	C/A	REC	128	559	719	260	267	266
452	rs4147990	17	66913936	0.000367	A/G	ADD	1	186	1219	186	262	267
453	rs7151686	14	93129850	0.000369	A/G	DOM	20	324	1063	266	270	265
454	rs1257641	14	99480395	0.00037	A/G	DOM	18	277	1112	272	270	265
455	rs1359186	13	43465831	0.00037	G/A	ADD	124	589	694	269	268	264
456	rs139531	22	41676176	0.00037	G/A	DOM	93	564	748	266	264	268
457	rs7725585	5	40011179	0.00037	A/G	ADD	260	692	435	264	266	269
458	rs6461830	7	24969081	0.000371	A/C	DOM	15	232	1160	269	270	265
459	rs12956757	18	28145331	0.000372	A/G	ADD	5	125	1277	244	261	267
460	rs1773950	1	233735468	0.000373	G/A	DOM	15	200	1192	265	261	267
461	rs6780596	3	148679329	0.000374	C/A	ADD	199	690	517	263	266	268
462	rs392840	21	28218381	0.000375	G/A	ADD	65	461	881	271	268	265
463	rs288877	9	31756676	0.000378	A/C	REC	144	643	620	261	267	266
464	rs533722	10	89965473	0.000378	A/G	DOM	72	466	869	269	268	265
465	rs4654468	1	4965631	0.000379	G/A	REC	217	675	512	262	267	266
466	rs6561267	13	46412108	0.000379	C/A	REC	329	674	404	269	264	266
467	rs6803403	3	59739919	0.000379	A/G	DOM	50	424	932	263	264	267
468	rs17065334	5	175124995	0.000379	G/A	DOM	0	1	1404	NA	161	266
469	rs9902550	17	8998765	0.00038	G/A	REC	212	661	533	262	268	265
470	rs10038212	5	63861495	0.000381	G/A	ADD	136	646	624	270	267	264
471	rs6111901	20	18260846	0.000381	G/A	REC	218	653	536	262	266	268
472	rs12482714	21	21360856	0.000382	A/G	DOM	340	702	365	265	265	269
473	rs10516015	5	165933768	0.000382	A/G	REC	5	185	1217	228	265	266
474	rs11670937	19	32040900	0.000382	A/G	ADD	180	618	603	270	267	264
475	rs10282777	8	78068366	0.000384	A/G	ADD	104	582	721	261	265	268
476	rs110797	9	121918081	0.000384	G/A	DOM	203	664	539	267	268	264
477	rs1489483	2	179688455	0.000386	G/A	REC	51	444	910	256	268	266
478	rs17061478	3	59908281	0.000386	A/G	DOM	9	236	1161	260	262	267
479	rs16866824	2	8995712	0.000386	A/G	DOM	20	322	1063	271	269	265
480	rs936110	18	65076595	0.000386	A/G	REC	28	277	1100	252	266	266
481	rs1027692	4	120788851	0.000387	C/A	ADD	13	261	1133	252	263	267
482	rs1428925	5	83329010	0.000387	A/G	ADD	3	102	1302	231	261	266
483	rs2193958	5	83328762	0.000387	G/A	ADD	3	102	1302	231	261	266
484	rs2652569	5	18007386	0.000387	A/G	REC	6	210	1191	230	265	266
485	rs4074490	4	82597792	0.000389	A/C	DOM	44	416	947	268	269	265
486	rs11245437	10	125990408	0.000392	A/C	DOM	206	642	543	268	268	264
487	rs1567805	2	101343678	0.000392	A/G	DOM	157	630	619	264	264	268
488	rs565254	9	88506285	0.000392	G/A	REC	97	539	767	259	267	266
489	rs2635727	6	50820940	0.000393	A/G	DOM	70	533	803	266	264	268
490	rs1160676	12	67359001	0.000393	G/A	REC	4	187	1216	220	266	266
491	rs11036610	11	41887290	0.000394	C/A	DOM	120	550	737	268	268	264
492	rs2267306	22	34247794	0.000396	A/G	REC	266	707	431	262	267	266
493	rs11059329	12	128223241	0.000398	A/C	ADD	15	213	1132	255	263	267
494	rs6696977	1	41356226	0.000398	G/A	REC	249	686	472	262	267	266
495	rs9867852	3	135038712	0.000398	A/G	DOM	32	361	1014	266	263	267
496	rs1208285	6	134158800	0.000399	G/A	DOM	241	698	467	268	267	264
497	rs1561472	2	194145065	0.000402	G/A	DOM	292	734	375	267	267	263
498	rs1407575	13	61226586	0.000403	A/G	DOM	120	593	694	268	268	264
499	rs7804567	7	7863320	0.000406	G/A	REC	22	289	1086	250	267	266
500	rs10913734	1	179319868	0.000406	A/G	REC	26	340	1041	252	266	266
501	rs726941	5	44233778	0.000406	G/A	REC	119	552	736	260	267	266
502	rs266339	15	67326140	0.000407	A/G	ADD	67	438	890	272	268	265
503	rs2974173	2	80121731	0.000408	A/C	ADD	147	605	655	270	267	264
504	rs12206516	6	20506815	0.000409	G/A	ADD	45	444	914	270	268	265
505	rs3866247	1	104778806	0.000409	G/A	REC	204	649	548	262	268	266
506	rs2214548	7	26517555	0.000409	G/A	ADD	110	551	745	272	267	265
507	rs4484531	6	155359624	0.000409	C/A	REC	309	706	390	270	265	265
508	rs17318886	8	126346926	0.000411	A/G	REC	15	249	1142	246	266	266
509	rs2136819	4	28525883	0.000412	G/A	REC	188	697	522	261	267	267
510	rs1251389	10	32288746	0.000413	G/A	DOM	79	498	829	266	264	268
511	rs196342	10	121417358	0.000413	G/A	DOM	8	238	1157	267	270	265
512	rs12647851	4	9724519	0.000414	A/G	REC	1	67	1338	161	266	266
513	rs12441934	15	29445702	0.000415	G/A	ADD	0	121	1286	NA	260	267
514	rs13129901	4	25877821	0.000415	A/C	DOM	275	684	448	264	265	269
515	rs1547740	1	232576594	0.000415	A/C	REC	1	52	1335	161	267	266
516	rs17248198	16	60759510	0.000415	G/A	ADD	25	243	1139	258	263	267
517	rs10484716	6	128175722	0.000415	G/A	ADD	45	452	910	274	268	265
518	rs2896567	11	10918279	0.000416	C/A	ADD	320	704	383	263	266	268
519	rs6866597	5	128877617	0.000416	C/A	ADD	341	710	351	264	266	269
520	rs11700693	21	26215045	0.000416	A/G	ADD	100	562	745	270	267	264
521	rs12219056	10	112494743	0.000417	A/G	REC	16	266	1124	247	267	266
522	rs6569765	6	132228577	0.000417	G/A	DOM	146	630	631	265	264	268
523	rs10887625	10	88341011	0.000417	A/C	ADD	15	224	1168	256	263	267
524	rs2274765	9	33057844	0.000417	G/A	DOM	43	408	956	263	263	267
525	rs8073889	17	55463701	0.000417	C/A	ADD	108	567	730	263	264	268
526	rs10105588	8	11253879	0.000419	G/A	DOM	55	468	884	263	264	268
527	rs770918	1	98928937	0.00042	A/G	REC	24	345	1038	251	266	266
528	rs3763609	9	71647410	0.000422	A/G	DOM	100	576	731	263	264	268
529	rs421837	5	79401417	0.000423	A/G	REC	81	545	781	258	267	266
530	rs1928327	1	104770475	0.000424	G/A	REC	204	650	553	262	268	266
531	rs4963039	11	1365531	0.000427	A/G	REC	2	126	1279	199	267	266
532	rs6578285	11	1380764	0.000427	A/G	REC	2	129	1276	199	267	266
533	rs2067011	5	178415937	0.000427	A/G	REC	226	676	504	270	266	265
534	rs11684754	2	134833871	0.000428	A/G	DOM	38	368	993	269	269	265
535	rs4648381	1	3285860	0.000428	A/G	REC	37	437	932	254	266	267
536	rs1723034	3	143177248	0.000429	G/A	ADD	152	588	667	271	266	265
537	rs11884795	2	133519504	0.00043	A/G	REC	76	534	797	258	267	266
538	rs1371194	2	194173812	0.00043	A/G	DOM	291	742	374	266	267	263
539	rs744318	15	57881889	0.000431	A/C	ADD	243	713	450	269	267	264
540	rs7259347	19	55392755	0.000432	G/A	REC	41	397	967	255	267	266
541	rs16931924	11	38596015	0.000433	A/G	DOM	0	10	1395	NA	241	266
542	rs2913766	5	177735777	0.000433	A/G	ADD	19	313	1074	274	269	265
543	rs6035016	20	18284404	0.000433	A/G	REC	219	656	532	262	266	268
544	rs7948390	11	7325445	0.000433	A/G	ADD	2	66	1338	256	258	266
545	rs10228332	7	113424783	0.000434	G/A	ADD	7	194	1206	254	262	267
546	rs16970296	15	79230092	0.000434	G/A	DOM	0	25	1373	NA	251	266
547	rs6753693	2	177520095	0.000434	A/G	DOM	253	669	481	267	268	264
548	rs1434933	8	69556111	0.000438	A/G	DOM	25	327	1055	270	262	267
549	rs188019	3	148336197	0.00044	G/A	ADD	209	628	570	269	267	264
550	rs132375	22	29606866	0.000441	G/A	REC	146	591	670	260	266	267
551	rs8024572	15	79465600	0.000441	G/A	REC	240	648	519	262	267	267
552	rs1925740	13	46326574	0.000442	G/A	REC	24	324	1056	251	266	266
553	rs838610	3	143178526	0.000443	A/C	ADD	152	588	666	271	266	265
554	rs7767574	6	136209082	0.000444	A/C	ADD	1	62	1342	234	258	266
555	rs12166946	22	29528417	0.000444	A/G	DOM	4	173	1230	276	261	267
556	rs13278866	8	79031935	0.000447	G/A	DOM	152	606	649	265	264	268
557	rs6009845	22	50117191	0.000447	G/A	ADD	172	684	549	270	266	264
558	rs10498072	2	221094454	0.000448	G/A	ADD	9	190	1208	254	262	267
559	rs6740639	2	184077474	0.000449	A/G	REC	277	696	434	262	267	267
560	rs17376016	8	78322329	0.00045	G/A	ADD	12	271	1124	253	263	267
561	rs16895744	5	66156139	0.000451	G/A	ADD	12	286	1107	255	263	267
562	rs1609154	21	23850155	0.000452	A/G	DOM	4	115	1283	274	272	266
563	rs7335734	13	40830173	0.000453	A/G	ADD	350	675	381	268	266	263
564	rs1962515	3	12611269	0.000454	A/G	DOM	254	677	475	268	267	264
565	rs216283	19	3007698	0.000455	A/C	REC	275	655	477	262	267	267
566	rs2820565	1	159935569	0.000457	G/A	REC	6	188	1209	231	266	266
567	rs4953900	2	134831119	0.000457	G/A	DOM	40	377	989	269	269	265
568	rs6758359	2	40288430	0.000457	A/G	DOM	20	251	1134	260	262	267
569	rs11765906	7	105533735	0.000458	A/G	ADD	3	144	1257	233	262	267
570	rs9652261	13	40838646	0.000458	G/A	REC	339	683	385	263	267	267
571	rs2684456	8	20804255	0.000459	G/A	REC	328	692	387	263	267	267
572	rs10819276	9	130115259	0.00046	G/A	ADD	340	707	360	264	266	269
573	rs900826	15	59681214	0.00046	A/G	ADD	58	429	919	261	264	267
574	rs4685692	3	3892727	0.000461	G/A	REC	9	309	1088	239	267	266
575	rs12291500	11	126414087	0.000462	G/A	REC	42	393	971	255	266	267
576	rs4893912	2	177523894	0.000463	A/G	DOM	253	673	477	267	268	264
577	rs2142422	21	21769138	0.000464	A/G	REC	44	457	906	255	265	267
578	rs654454	13	103344609	0.000464	G/A	REC	354	710	343	269	265	265
579	rs7298766	12	661656	0.000465	G/A	ADD	154	606	647	262	265	268
580	rs12677677	8	8492000	0.000466	A/G	REC	16	176	1215	247	265	266
581	rs7015160	8	87389038	0.000467	G/A	DOM	2	93	1311	258	259	267
582	rs6910674	6	71722821	0.000468	G/A	ADD	121	575	710	270	267	264
583	rs1994273	3	3892843	0.000468	A/G	REC	9	312	1086	239	267	266
584	rs7667636	4	135741792	0.000468	A/G	ADD	203	653	548	269	267	264
585	rs6132037	20	18236422	0.000469	A/C	ADD	291	704	411	263	266	268
586	rs3749350	3	3886721	0.000472	A/C	REC	9	312	1085	239	267	266
587	rs1422681	5	164638825	0.000473	C/A	REC	98	549	760	259	266	267
588	rs3742106	13	95673791	0.000475	C/A	ADD	202	590	570	262	266	268
589	rs6540259	16	86125477	0.000476	A/G	REC	8	222	1174	237	266	266
590	rs10959923	9	11552356	0.000476	G/A	DOM	0	52	1355	NA	256	266
591	rs2114018	8	64861657	0.000477	G/A	ADD	21	264	1122	278	269	265
592	rs2941816	18	76508001	0.000478	G/A	DOM	105	575	727	266	264	268
593	rs725695	5	167700829	0.000478	A/G	DOM	295	649	463	267	267	264
594	rs10753952	1	190651533	0.000478	A/G	DOM	99	571	737	269	268	264
595	rs10920778	1	190664289	0.000478	A/G	DOM	99	571	737	269	268	264
596	rs4590377	7	77707557	0.000478	G/A	DOM	134	547	724	269	268	264
597	rs9917269	2	39836233	0.000478	G/A	REC	2	112	1292	199	270	266
598	rs10095221	8	79046492	0.00048	G/A	DOM	150	606	650	264	264	268
599	rs2537763	12	10482311	0.00048	A/G	REC	34	310	1063	254	267	266
600	rs4072816	2	176495395	0.000481	G/A	DOM	45	391	971	270	269	265
601	rs7623540	3	188489540	0.000483	C/A	REC	98	581	728	273	266	265
602	rs7817677	8	128125504	0.000485	G/A	REC	3	125	1265	213	266	266
603	rs534408	11	79363044	0.000486	C/A	REC	104	545	753	260	267	266
604	rs13217591	6	9956562	0.000487	A/G	ADD	45	490	872	258	265	267
605	rs1286086	14	91439180	0.000488	C/A	ADD	119	512	774	261	265	267
606	rs13296301	9	14358681	0.000488	A/C	DOM	109	634	664	265	264	268
607	rs12614028	2	10423953	0.00049	G/A	REC	105	596	703	260	266	267
608	rs949637	5	174515327	0.00049	A/G	ADD	21	303	1082	258	263	267
609	rs12137534	1	187428231	0.00049	G/A	REC	133	586	688	260	267	266
610	rs1907423	2	180145534	0.00049	G/A	REC	74	494	827	258	266	266
611	rs17374749	3	136768010	0.000491	A/G	ADD	68	483	856	260	264	267
612	rs11157990	14	54383945	0.000493	G/A	ADD	116	591	700	262	265	268
613	rs2119299	11	134294730	0.000493	A/G	REC	13	288	1105	245	265	267
614	rs233314	21	45957792	0.000494	G/A	REC	194	636	577	262	267	267
615	rs6081854	20	20042883	0.000496	G/A	REC	278	716	413	262	267	266
616	rs2220463	15	94086718	0.000497	G/A	DOM	17	255	1134	264	262	267
617	rs3796349	3	53833509	0.000497	G/A	REC	6	142	1257	231	266	266
618	rs156192	6	104917557	0.000497	G/A	ADD	153	603	648	262	266	268
619	rs4673632	2	200858141	0.000498	A/C	REC	2	124	1279	200	267	266
620	rs2072408	7	148508197	0.000502	A/G	ADD	159	631	617	269	267	264
621	rs2259073	4	39475074	0.000502	C/A	DOM	26	342	1037	264	263	267
622	rs11055586	12	13843488	0.000502	G/A	REC	54	439	914	257	266	266
623	rs363221	10	119018031	0.000503	A/G	REC	8	170	1228	236	266	266
624	rs11610070	12	96309877	0.000503	A/G	ADD	19	284	1104	279	268	265
625	rs6833080	4	28483359	0.000504	G/A	REC	190	696	521	262	267	267
626	rs13107527	4	182344292	0.000504	A/G	REC	328	726	353	269	264	266
627	rs1962162	3	108596911	0.000504	A/G	DOM	60	402	945	262	264	267
628	rs10842220	12	23896612	0.000505	A/G	REC	173	625	609	261	268	266
629	rs732380	3	60276722	0.000505	A/G	DOM	103	555	748	265	264	268
630	rs6763376	3	167604119	0.000505	A/G	REC	198	658	551	262	266	267
631	rs9347735	6	163714452	0.000505	G/A	REC	128	564	713	260	266	267
632	rs16894736	6	163721374	0.000506	A/G	DOM	0	118	1289	NA	272	266
633	rs1713460	14	20933615	0.000508	G/A	DOM	142	605	660	267	264	268
634	rs734003	7	148505498	0.000508	A/C	ADD	159	630	617	269	267	264
635	rs9987055	7	148501758	0.000508	G/A	ADD	201	665	540	269	267	264
636	rs11195299	10	112502142	0.000509	A/G	REC	18	264	1123	248	267	266
637	rs7924316	11	2173447	0.000509	A/C	ADD	286	667	448	263	266	268
638	rs13418402	2	58696996	0.00051	C/A	DOM	42	419	942	269	263	267
639	rs11688332	2	134830720	0.00051	A/C	DOM	40	374	993	269	269	265
640	rs4866172	5	17849527	0.00051	A/C	ADD	14	221	1135	246	264	267
641	rs1203010	19	9669468	0.000512	G/A	ADD	223	637	547	263	266	268
642	rs4883593	12	133037139	0.000514	G/A	ADD	137	639	631	262	265	268
643	rs2528856	7	103142795	0.000515	G/A	ADD	126	575	704	261	265	268
644	rs7846081	8	23322811	0.000518	G/A	REC	13	203	1191	245	266	266
645	rs1514817	11	42009480	0.000519	G/A	ADD	129	597	680	270	267	264
646	rs4236458	7	154023448	0.00052	G/A	ADD	290	683	433	269	266	264
647	rs6661743	1	61212569	0.00052	G/A	DOM	319	702	386	265	265	269
648	rs4238497	15	28280835	0.000522	A/G	DOM	14	218	1173	262	262	267
649	rs1188187	14	56520240	0.000522	G/A	REC	252	700	455	262	267	266
650	rs1501494	1	165293002	0.000523	G/A	ADD	5	174	1228	250	262	267
651	rs4761530	12	94207294	0.000523	A/G	REC	352	700	354	263	267	268
652	rs906267	1	165286141	0.000523	G/A	ADD	5	174	1227	250	262	267
653	rs7041	4	72618334	0.000524	A/C	ADD	263	689	454	269	267	264
654	rs10818986	9	127470894	0.000526	A/G	REC	33	366	1008	254	266	267
655	rs1483514	11	104071313	0.000526	G/A	DOM	133	580	694	268	268	264
656	rs12250999	10	88364717	0.000527	A/G	ADD	15	217	1174	256	263	267
657	rs7905520	10	10310841	0.000528	C/A	DOM	106	578	723	265	264	268
658	rs1429450	20	22307448	0.000528	A/G	ADD	166	651	589	271	266	265
659	rs4698050	4	10410748	0.000529	A/G	REC	63	453	890	258	266	267
660	rs11978191	7	140192859	0.00053	A/G	ADD	0	80	1327	NA	259	266
661	rs1026474	5	12003910	0.00053	A/G	ADD	240	657	510	269	266	264
662	rs1880832	17	38883732	0.00053	G/A	ADD	320	702	384	269	266	264
663	rs11180989	12	41935609	0.000533	A/C	DOM	60	451	896	265	269	265
664	rs240346	22	34058890	0.000533	G/A	DOM	222	684	501	266	264	268
665	rs1080358	10	102917917	0.000534	G/A	REC	308	691	408	263	267	267
666	rs11130161	3	48259631	0.000534	A/G	ADD	0	70	1337	NA	258	266
667	rs2244084	21	41277049	0.000534	G/A	DOM	48	419	940	264	263	267
668	rs196335	10	121411861	0.000534	A/G	DOM	7	206	1194	264	271	265
669	rs12436642	14	89025376	0.000535	A/G	REC	199	625	583	262	267	266
670	rs7809798	7	57405753	0.000535	G/A	REC	30	321	1055	253	267	266
671	rs1884539	14	101277786	0.000536	A/G	REC	251	673	483	262	266	268
672	rs10153405	18	41270672	0.00054	G/A	ADD	276	689	440	269	267	264
673	rs4661470	1	14407802	0.000543	A/C	REC	51	488	866	276	266	266
674	rs9957256	18	75712096	0.000543	C/A	DOM	127	517	762	267	268	264
675	rs936503	18	76687314	0.000544	G/A	ADD	207	651	549	270	266	264
676	rs9295586	6	10571260	0.000544	G/A	ADD	321	686	400	269	266	264
677	rs965989	11	104070366	0.000545	A/C	DOM	133	579	694	268	268	264
678	rs11634726	15	79465894	0.000546	A/G	REC	238	650	518	262	267	267
679	rs710002	14	58458567	0.000546	A/G	REC	161	658	588	261	266	267
680	rs777734	2	195993306	0.000546	A/C	DOM	0	76	1329	NA	258	266
681	rs6807280	3	68904214	0.000547	A/G	REC	291	697	419	262	267	267
682	rs761206	20	42775457	0.000547	A/C	REC	15	262	1129	247	269	266
683	rs655656	22	20187575	0.000548	A/G	DOM	54	402	951	263	264	267
684	rs1884980	1	34305977	0.000549	A/G	REC	133	587	687	260	267	266
685	rs911213	1	34294707	0.000549	G/A	REC	133	588	686	260	267	266
686	rs11649643	16	60649079	0.00055	A/G	ADD	90	519	797	261	265	267
687	rs1483522	11	104050570	0.00055	A/G	DOM	133	579	695	268	268	264
688	rs11695059	2	13638298	0.00055	A/G	DOM	234	693	478	264	265	268
689	rs10079494	5	80217130	0.000552	A/G	REC	93	570	744	273	265	266
690	rs7708505	5	80224137	0.000552	A/C	REC	93	566	743	273	265	266
691	rs9516775	13	97518188	0.000552	G/A	REC	8	163	1236	237	268	266
692	rs13144694	4	135735591	0.000553	G/A	ADD	202	653	546	269	267	264
693	rs8025612	15	67125377	0.000553	G/A	ADD	38	413	956	275	268	265
694	rs7095025	10	88579360	0.000553	A/G	DOM	66	494	845	264	264	268
695	rs6692691	1	47711010	0.000555	A/G	REC	162	643	602	261	266	267
696	rs2725203	4	88995795	0.000557	G/A	REC	37	319	1050	254	266	267
697	rs10226237	7	80992634	0.000557	G/A	ADD	269	704	434	263	266	268
698	rs2358516	1	34302971	0.000558	A/G	REC	133	587	686	260	267	266
699	rs10250354	7	113353751	0.000559	G/A	ADD	7	188	1212	254	262	267
700	rs6753897	2	107202812	0.000559	A/G	REC	28	262	1102	252	267	266
701	rs1861889	14	77763801	0.000559	A/C	REC	9	205	1187	240	265	266
702	rs4304904	13	108705739	0.00056	A/G	REC	224	692	490	262	268	266
703	rs11773084	7	148458644	0.000561	G/A	DOM	336	677	393	267	267	263
704	rs1792005	11	123442566	0.000562	A/G	REC	311	719	375	263	267	267
705	rs582145	1	85923999	0.000562	A/G	DOM	267	691	449	268	267	264
706	rs10428702	5	95390839	0.000563	G/A	DOM	1	36	1370	274	254	266
707	rs2769064	9	77523690	0.000566	A/G	DOM	223	710	474	266	268	264
708	rs2275480	1	36921533	0.000566	G/A	ADD	12	243	1152	278	269	265
709	rs465663	21	44275979	0.000566	G/A	DOM	157	654	587	265	264	268
710	rs810067	2	7826501	0.000567	G/A	REC	244	669	494	270	265	266
711	rs10183434	2	210195717	0.000569	A/G	ADD	203	649	555	270	266	264
712	rs6818008	4	25908919	0.000569	A/G	ADD	267	698	442	264	265	269
713	rs7317997	13	114762917	0.000569	A/G	REC	250	719	436	262	267	267
714	rs6041586	20	1325720	0.000573	G/A	REC	201	626	579	262	267	267
715	rs679223	11	117412621	0.000574	A/G	REC	17	292	1098	248	266	266
716	rs2884017	11	7999184	0.000575	A/G	ADD	245	660	502	263	266	268
717	rs1423611	5	50771114	0.000576	C/A	REC	278	686	441	262	268	266
718	rs6933602	6	19610858	0.000576	A/G	ADD	238	674	495	263	265	268
719	rs3779792	8	87675854	0.000577	G/A	DOM	8	183	1216	274	261	267
720	rs10222306	22	25784405	0.000577	A/C	REC	78	437	892	259	266	267
721	rs7607788	2	236355415	0.000578	A/G	DOM	62	470	874	263	264	267
722	rs9873423	3	30951882	0.000578	C/A	REC	68	473	866	258	267	266
723	rs1501490	1	165287189	0.000579	G/A	ADD	5	175	1227	250	262	267
724	rs12249782	10	102911965	0.000581	A/C	DOM	59	478	870	265	269	265
725	rs17023164	1	119589343	0.000582	A/G	DOM	92	540	775	265	269	264
726	rs16863349	2	176530770	0.000583	A/G	DOM	44	387	975	270	269	265
727	rs2236431	21	36413739	0.000584	C/A	DOM	300	696	410	268	267	263
728	rs7194392	16	59003011	0.000584	A/G	REC	41	372	994	255	266	267
729	rs7928484	11	15300122	0.000584	G/A	DOM	345	697	364	267	267	263
730	rs11686546	2	135038848	0.000585	G/A	ADD	5	164	1232	242	262	267
731	rs9322495	6	155371513	0.000585	G/A	REC	145	597	662	271	266	265
732	rs2078183	5	178424544	0.000586	G/A	REC	243	713	450	270	266	265
733	rs717920	8	2149448	0.000588	A/G	ADD	59	471	876	260	264	267
734	rs7587477	2	121835692	0.000588	G/A	ADD	59	447	901	270	268	265
735	rs7196146	16	59003254	0.000589	A/C	REC	41	372	993	255	266	267
736	rs1434924	8	69535622	0.000589	A/G	DOM	20	298	1088	271	262	267
737	rs41700	7	120639617	0.00059	A/C	ADD	81	480	846	260	265	267
738	rs12961307	18	12513416	0.000591	A/G	REC	27	305	1075	252	265	267
739	rs6965651	7	154136555	0.000593	C/A	DOM	8	220	1179	261	262	267
740	rs11745025	5	66155743	0.000593	G/A	ADD	12	283	1100	255	263	267
741	rs9291475	4	25902767	0.000595	A/G	ADD	264	700	443	264	265	269
742	rs463902	1	213590301	0.000598	A/G	REC	168	629	609	261	267	267
743	rs3915504	3	59995866	0.000599	A/C	ADD	253	675	479	263	266	268
744	rs2602731	19	4944771	0.0006	A/G	DOM	112	597	698	267	268	264
745	rs7125685	11	129257530	0.0006	G/A	REC	13	214	1180	245	266	266
746	rs1072964	7	15964744	0.000602	A/G	ADD	0	83	1324	NA	259	266
747	rs10137977	14	95184270	0.000604	G/A	REC	9	191	1205	240	265	266
748	rs12649042	4	105467800	0.000604	G/A	ADD	85	533	763	269	268	264
749	rs10515511	5	141109570	0.000607	G/A	DOM	42	413	952	267	263	267
750	rs9471076	6	39308539	0.000607	A/G	REC	11	246	1149	243	266	266
751	rs625704	22	20185457	0.000611	A/G	DOM	64	438	904	265	264	267
752	rs11955532	5	61980982	0.000613	G/A	REC	170	624	613	261	267	267
753	rs1355142	9	1100738	0.000613	G/A	DOM	4	80	1323	276	273	266
754	rs9449341	6	82224962	0.000614	G/A	DOM	91	546	767	268	268	264
755	rs10818249	9	121624958	0.000615	A/G	ADD	242	644	521	262	266	268
756	rs6880595	5	35161332	0.000616	G/A	DOM	75	519	812	263	264	268
757	rs270683	6	104786906	0.000617	G/A	ADD	130	608	669	262	265	268
758	rs5027651	1	28277669	0.000617	G/A	ADD	190	627	590	269	267	264
759	rs4319975	2	48959603	0.000621	A/G	ADD	88	530	789	270	268	265
760	rs1289188	5	103406680	0.000622	G/A	REC	292	681	434	270	265	266
761	rs1639134	10	32315795	0.000622	A/G	ADD	136	604	666	271	266	265
762	rs1000068	17	48298966	0.000622	A/G	REC	68	523	816	258	266	266
763	rs845880	6	1022562	0.000622	A/G	ADD	182	621	602	262	266	268
764	rs9371850	6	155365412	0.000622	A/G	REC	298	689	419	270	265	265
765	rs9902137	17	1297606	0.000622	G/A	ADD	0	3	1404	NA	215	266
766	rs10968743	9	28734248	0.000623	A/G	ADD	64	411	931	261	264	267
767	rs2060609	14	43338730	0.000623	A/G	REC	15	223	1169	247	266	266
768	rs2427995	9	136566959	0.000624	A/C	REC	4	127	1254	224	266	266
769	rs17768997	16	67390981	0.000625	C/A	ADD	0	28	1379	NA	253	266
770	rs10786160	10	82736947	0.000625	C/A	REC	72	463	855	258	267	266
771	rs11594084	10	130478722	0.000625	A/G	DOM	31	348	1028	267	269	265
772	rs2446649	6	39588118	0.000627	G/A	REC	41	381	984	256	265	267
773	rs230515	4	103471434	0.000627	G/A	REC	142	644	621	261	266	267
774	rs174400	6	111922979	0.000628	G/A	ADD	16	308	1083	276	269	265
775	rs10838591	11	46274143	0.000629	G/A	REC	299	726	382	263	267	267
776	rs6444265	3	187605315	0.000629	A/G	ADD	64	463	880	259	265	267
777	rs9288485	2	214908292	0.000629	G/A	DOM	8	182	1217	270	261	267
778	rs10110693	8	78039237	0.00063	A/C	ADD	53	497	857	260	264	267
779	rs9298290	8	78039167	0.00063	A/G	ADD	53	497	857	260	264	267
780	rs10953485	7	105572736	0.00063	A/G	ADD	6	143	1258	249	262	267
781	rs2803823	10	118981071	0.00063	A/G	REC	19	243	1133	249	266	266
782	rs1439223	2	194185086	0.000632	A/G	DOM	292	741	374	266	267	263
783	rs2294630	1	19981791	0.000632	G/A	ADD	324	688	390	263	266	268
784	rs2070762	11	2186335	0.000634	G/A	ADD	344	676	387	269	266	264
785	rs1503573	8	107312556	0.000634	G/A	REC	243	732	432	270	266	265
786	rs6605321	3	197699995	0.000634	C/A	DOM	61	520	826	265	264	268
787	rs6959755	7	135587661	0.000636	G/A	REC	13	181	1213	246	266	266
788	rs7070307	10	134627882	0.000637	C/A	REC	157	633	617	261	266	267
789	rs11709061	3	127104054	0.000637	A/G	DOM	221	673	513	267	268	264
790	rs2806034	14	73422350	0.000639	C/A	DOM	179	621	606	268	268	264
791	rs6053376	20	593318	0.000639	G/A	ADD	76	485	833	271	268	265
792	rs11924696	3	157794275	0.000639	A/C	REC	25	282	1071	252	266	266
793	rs717036	5	167700077	0.000641	A/G	DOM	294	650	462	267	267	264
794	rs3764481	18	46343666	0.000643	A/G	REC	17	296	1094	248	267	266
795	rs6456255	6	19625142	0.000643	G/A	ADD	238	671	493	263	266	268
796	rs11659024	17	38775805	0.000645	A/G	DOM	338	693	366	267	267	263
797	rs1598859	4	103506444	0.000645	G/A	REC	176	667	562	261	266	268
798	rs7582426	2	68267191	0.000645	G/A	REC	106	537	760	260	267	266
799	rs10877	1	207192180	0.000646	A/G	ADD	54	436	917	258	265	267
800	rs7006225	8	13419965	0.000646	G/A	DOM	137	604	662	267	268	264
801	rs7316076	12	128546979	0.000646	A/G	ADD	47	388	972	274	268	265
802	rs10826989	10	32047523	0.000646	C/A	DOM	68	505	831	264	264	268
803	rs7589368	2	194189678	0.000647	G/A	DOM	293	742	372	266	267	263
804	rs4837413	9	132539425	0.000649	G/A	REC	67	472	866	258	266	267
805	rs6473022	8	78197605	0.00065	G/A	DOM	184	651	572	267	268	264
806	rs6900251	6	134206187	0.000653	G/A	ADD	91	508	808	260	265	267
807	rs953588	9	71704827	0.000653	A/G	REC	201	665	541	270	266	265
808	rs1232	2	54082405	0.000654	A/C	REC	93	547	767	259	266	267
809	rs725527	12	41932438	0.000654	A/G	DOM	60	453	894	265	269	265
810	rs1898780	2	129562884	0.000655	A/G	REC	4	181	1222	224	265	266
811	rs4755560	11	40707037	0.000655	A/G	DOM	183	619	604	264	265	268
812	rs6451076	5	34408772	0.000655	A/G	DOM	6	164	1236	267	271	265
813	rs6897616	5	17848669	0.000656	A/G	ADD	47	399	961	258	265	267
814	rs17015421	12	88445889	0.000658	G/A	DOM	0	37	1370	NA	255	266
815	rs1910092	5	13781480	0.000662	A/G	REC	16	254	1137	248	267	266
816	rs10493076	1	36914747	0.000662	A/G	ADD	12	242	1153	278	269	265
817	rs1948395	1	82361902	0.000664	A/C	REC	141	633	633	261	268	266
818	rs12212839	6	228345	0.000664	C/A	REC	13	227	1159	246	267	266
819	rs10510242	3	2991620	0.000665	C/A	ADD	21	305	1081	256	264	267
820	rs1993196	8	78050714	0.000666	A/G	ADD	138	639	630	261	266	268
821	rs9881993	3	135016571	0.000666	A/C	DOM	27	339	1041	269	263	267
822	rs566661	6	145586542	0.000667	G/A	ADD	240	672	495	268	267	264
823	rs2913877	19	7088834	0.000668	G/A	DOM	54	449	901	264	264	267
824	rs716335	2	169402127	0.000668	A/G	DOM	170	651	586	265	264	268
825	rs6749207	2	109607256	0.00067	G/A	REC	24	332	1049	252	266	266
826	rs867709	8	121035954	0.00067	A/C	REC	105	590	712	260	266	267
827	rs1010951	12	93058768	0.00067	A/C	REC	29	410	968	253	265	267
828	rs3808900	9	124992764	0.000672	G/A	REC	96	528	782	260	267	266
829	rs10100694	8	78034997	0.000672	A/G	ADD	53	498	856	260	264	267
830	rs1931010	6	132236538	0.000672	A/G	DOM	64	516	827	265	264	268
831	rs2063794	8	78419218	0.000673	A/G	ADD	13	279	1111	252	264	267
832	rs2037344	8	121019737	0.000673	G/A	REC	99	575	732	260	266	267
833	rs6444952	3	170628770	0.000674	G/A	REC	133	570	703	260	268	266
834	rs2834791	21	36505354	0.000677	C/A	ADD	219	659	516	270	266	264
835	rs6756747	2	210170216	0.000677	G/A	ADD	269	680	458	269	266	264
836	rs7576085	2	210187488	0.000677	G/A	ADD	269	680	458	269	266	264
837	rs7098517	10	88343979	0.000678	A/G	ADD	28	321	1058	273	269	265
838	rs2257050	14	38652717	0.00068	G/A	REC	342	707	357	263	268	266
839	rs17715487	16	77610265	0.000683	C/A	REC	2	81	1299	202	267	266
840	rs1436175	1	224908366	0.000685	A/G	DOM	283	651	469	268	267	264
841	rs2037342	8	121019872	0.000685	G/A	REC	99	576	732	260	266	267
842	rs2271900	8	121013770	0.000685	A/G	REC	99	575	733	260	266	267
843	rs9320170	6	106953704	0.000685	G/A	ADD	4	141	1261	245	262	267
844	rs12931030	16	66091892	0.000686	G/A	ADD	255	673	479	263	266	268
845	rs4643800	4	10407572	0.000686	A/C	REC	62	455	889	258	266	267
846	rs2275475	1	36926946	0.000687	C/A	ADD	12	242	1152	278	269	265
847	rs12886812	14	91199787	0.000688	G/A	ADD	112	538	757	271	267	265
848	rs1784773	18	9076995	0.000688	G/A	DOM	41	386	980	269	269	265
849	rs10443386	1	18444514	0.00069	A/C	REC	123	553	730	260	266	267
850	rs1530439	10	63645959	0.000691	A/C	DOM	161	590	655	269	268	264
851	rs16918764	10	65431302	0.000691	C/A	DOM	3	83	1317	274	259	266
852	rs7319657	13	63502472	0.000691	G/A	REC	94	580	727	259	267	266
853	rs6942973	7	3167751	0.000692	G/A	DOM	7	141	1259	263	261	267
854	rs2367278	3	192761717	0.000694	G/A	ADD	50	461	896	270	268	265
855	rs11641196	16	16878729	0.000694	A/G	REC	1	153	1253	161	268	266
856	rs190369	16	79573751	0.000694	G/A	REC	1	107	1299	161	268	266
857	rs11036636	11	41965909	0.000696	A/G	ADD	147	600	660	270	267	265
858	rs7098890	10	61575119	0.000696	A/G	REC	12	188	1207	245	267	266
859	rs4073913	8	78200993	0.000697	A/C	ADD	10	269	1127	253	263	267
860	rs761461	20	18264029	0.000697	A/G	ADD	216	652	536	262	266	268
861	rs2305971	12	94603300	0.000699	G/A	DOM	213	653	541	267	268	264
862	rs2513173	11	101270450	0.000699	G/A	DOM	22	303	1081	269	269	265
863	rs6916146	6	163710165	0.0007	C/A	ADD	46	379	982	272	268	265
864	rs6723263	2	127378514	0.0007	A/G	REC	195	641	568	270	265	265
865	rs6755653	2	221174927	0.0007	G/A	REC	336	701	367	269	265	265
866	rs6730267	2	58676644	0.000701	G/A	DOM	23	381	1002	272	263	267
867	rs7083114	10	98427049	0.000701	A/G	ADD	144	609	654	270	267	264
868	rs2328853	6	25348189	0.000702	A/G	DOM	72	497	838	263	264	268
869	rs11685247	2	198466462	0.000704	A/C	DOM	60	420	926	270	268	265
870	rs157851	5	55759715	0.000704	A/G	REC	35	356	984	254	268	266
871	rs7655220	4	22137033	0.000706	G/A	DOM	107	562	737	263	264	268
872	rs79290	22	39685832	0.000706	G/A	REC	31	349	1027	254	265	267
873	rs211258	10	32280350	0.000706	G/A	DOM	78	498	831	266	264	268
874	rs11030369	11	28561463	0.000706	A/C	DOM	13	210	1184	268	262	267
875	rs17133760	11	74870295	0.000707	G/A	DOM	3	84	1318	273	273	266
876	rs9325678	8	13749974	0.000707	A/C	REC	265	687	455	262	267	267
877	rs873931	4	83421896	0.000708	G/A	DOM	9	198	1199	270	262	267
878	rs1961427	5	133252333	0.000708	A/G	REC	58	464	885	257	265	267
879	rs10778561	12	107861624	0.000714	G/A	DOM	104	601	702	268	268	264
880	rs9895640	17	35828434	0.000714	G/A	DOM	7	232	1167	263	262	267
881	rs1998670	14	88970925	0.000715	A/G	REC	125	545	736	260	267	266
882	rs13000355	2	166395035	0.000716	A/G	DOM	42	365	997	272	262	267
883	rs8034218	15	57812677	0.000716	G/A	ADD	284	639	481	264	266	268
884	rs2235711	6	38148770	0.000716	G/A	REC	111	574	721	260	267	266
885	rs3742324	13	33854228	0.000716	A/G	DOM	105	576	725	266	268	264
886	rs12549171	8	13771888	0.000717	C/A	REC	262	680	450	262	267	267
887	rs607829	3	13124572	0.000719	G/A	DOM	48	476	882	265	264	267
888	rs724659	4	182327943	0.000719	G/A	REC	262	707	437	270	264	266
889	rs1875796	3	12443657	0.00072	A/G	REC	340	733	334	269	265	265
890	rs2602238	4	140593308	0.000721	G/A	ADD	259	696	452	264	265	268
891	rs1124000	6	82214369	0.000721	A/G	ADD	136	649	621	269	267	264
892	rs4073914	8	78200774	0.000726	G/A	ADD	10	269	1127	253	263	267
893	rs4401434	4	174631643	0.000726	G/A	REC	2	203	1192	202	266	266
894	rs11102647	1	114071219	0.000726	G/A	ADD	98	579	730	262	265	268
895	rs4683620	3	141410864	0.000726	A/G	DOM	11	311	1085	270	269	265
896	rs13327370	3	197744198	0.000729	G/A	DOM	61	520	823	265	264	268
897	rs1349250	14	43340177	0.00073	A/C	REC	14	210	1183	247	266	266
898	rs7131729	12	132663423	0.00073	A/G	REC	141	608	658	271	266	265
899	rs2151842	1	88428199	0.00073	A/C	ADD	95	554	757	270	267	265
900	rs7632449	3	101389193	0.00073	A/G	REC	16	287	1101	248	266	266
901	rs2125627	5	71241513	0.000731	A/G	ADD	36	424	947	258	264	267
902	rs4394764	10	96061793	0.000731	A/G	ADD	40	398	969	257	265	267
903	rs11487418	1	170996229	0.000731	A/G	REC	9	255	1143	240	265	266
904	rs2972162	3	12424793	0.000732	A/G	DOM	320	739	348	265	265	269
905	rs13084370	3	37483387	0.000732	A/G	REC	186	635	586	262	266	267
906	rs2438427	2	35088235	0.000733	A/G	REC	330	680	397	263	267	267
907	rs4148549	13	95674164	0.000734	A/G	ADD	198	636	573	263	266	268
908	rs7804017	7	154079635	0.000734	A/G	DOM	13	253	1141	258	270	265
909	rs4640778	5	159031373	0.000735	A/G	DOM	4	168	1235	266	261	267
910	rs7192613	16	74286646	0.00074	G/A	ADD	172	691	544	262	266	268
911	rs7253468	19	28651702	0.00074	G/A	DOM	290	703	413	267	267	263
912	rs2934439	15	57914094	0.000741	C/A	DOM	92	583	732	267	268	264
913	rs8192018	4	140590947	0.000741	G/A	ADD	251	690	463	264	266	268
914	rs9863159	3	61655974	0.000741	G/A	ADD	0	51	1356	NA	257	266
915	rs4821194	22	34255628	0.000744	G/A	DOM	145	637	624	268	268	264
916	rs10814809	9	3964494	0.000745	G/A	DOM	54	447	905	266	263	267
917	rs11909447	21	22292733	0.000746	G/A	ADD	17	293	1097	254	264	267
918	rs9480551	6	151025628	0.000746	G/A	DOM	11	238	1157	267	262	267
919	rs2496444	13	39295623	0.000748	A/G	DOM	12	288	1107	275	262	267
920	rs843991	3	186516428	0.000748	A/G	REC	293	731	381	263	267	266
921	rs991093	13	39294798	0.000748	A/G	DOM	11	289	1107	278	262	267
922	rs10768450	11	5020832	0.000749	A/G	ADD	120	613	673	262	265	268
923	rs2060440	8	69532253	0.00075	G/A	DOM	37	402	968	266	263	267
924	rs3891480	2	134800060	0.00075	G/A	DOM	114	514	779	268	268	264
925	rs1037091	2	155652357	0.000751	A/G	REC	161	582	664	271	266	265
926	rs791064	6	91237503	0.000752	G/A	ADD	111	578	716	262	265	268
927	rs856589	7	46734307	0.000753	A/G	ADD	122	622	663	261	265	268
928	rs7851298	9	28736988	0.000754	A/G	ADD	65	409	932	260	264	267
929	rs4690652	4	176932710	0.000756	A/G	REC	85	557	765	259	266	267
930	rs10852880	17	6297942	0.000757	A/G	DOM	124	590	693	268	268	264
931	rs1216781	1	113608257	0.000757	A/G	REC	173	610	622	261	267	267
932	rs17126990	14	91195005	0.000758	A/C	ADD	124	542	741	270	267	265
933	rs4660151	1	236212899	0.000758	G/A	DOM	85	550	771	267	268	264
934	rs3739817	9	130586688	0.000759	A/G	REC	12	208	1187	244	266	266
935	rs1452806	8	78088522	0.000759	G/A	ADD	137	639	631	261	266	268
936	rs1453693	12	62004889	0.00076	G/A	DOM	26	320	1061	267	263	267
937	rs10505492	8	127824800	0.00076	A/G	ADD	17	232	1158	255	263	267
938	rs16903629	5	2196941	0.00076	G/A	DOM	15	215	1176	262	271	265
939	rs168314	5	135730435	0.000761	A/G	REC	194	653	560	262	267	267
940	rs346632	5	135735280	0.000761	A/G	REC	194	653	560	262	267	267
941	rs1289192	5	103408356	0.000762	A/G	REC	279	675	453	270	265	266
942	rs7938729	11	100809190	0.000762	A/G	DOM	22	305	1079	269	269	265
943	rs1434921	8	69530428	0.000763	G/A	DOM	42	426	939	265	264	267
944	rs7840013	8	69532064	0.000763	A/G	DOM	42	426	939	265	264	267
945	rs7845972	8	69520538	0.000763	A/G	DOM	42	426	939	265	264	267
946	rs1106486	3	7562364	0.000765	G/A	ADD	170	604	632	263	265	268
947	rs17310125	11	28230627	0.000765	A/C	DOM	25	296	1086	269	262	267
948	rs1932933	1	162118046	0.000765	A/G	DOM	175	639	592	266	268	264
949	rs2119888	4	100380148	0.000765	A/G	REC	331	698	378	269	265	265
950	rs200584	1	230728287	0.000766	C/A	REC	29	345	1032	253	266	266
951	rs880641	8	96221015	0.000766	G/A	REC	61	485	861	258	267	266
952	rs1874573	2	238301184	0.000767	G/A	REC	167	609	631	261	267	267
953	rs9525704	13	43477288	0.000767	G/A	DOM	117	550	736	264	264	268
954	rs172431	10	32326037	0.000768	A/G	DOM	78	502	827	266	264	268
955	rs9344211	6	82349815	0.000769	G/A	DOM	82	531	793	269	268	264
956	rs4749312	10	7894199	0.00077	A/G	REC	4	123	1280	225	264	266
957	rs1569352	3	60312514	0.000771	C/A	REC	202	637	555	262	266	268
958	rs3754822	2	198327314	0.000771	A/G	ADD	60	420	927	270	268	265
959	rs10768448	11	5020799	0.000772	A/G	ADD	120	613	674	262	265	268
960	rs1902318	11	5024139	0.000772	A/G	ADD	120	613	674	262	265	268
961	rs2129071	14	42705668	0.000772	A/G	DOM	79	518	809	266	268	265
962	rs4887480	15	86565585	0.000772	A/G	REC	104	563	740	260	267	266
963	rs7769626	6	151255075	0.000772	A/C	REC	73	523	805	258	266	266
964	rs4778972	15	82358706	0.000773	A/G	REC	88	542	772	259	266	267
965	rs1466313	8	133362671	0.000774	A/G	ADD	24	315	1066	254	264	267
966	rs475827	23	103030072	0.000775	A/G	ADD	62	481	863	262	264	268
967	rs6802166	3	56422488	0.000776	A/G	ADD	0	51	1356	NA	257	266
968	rs12695621	3	135047462	0.000778	A/G	DOM	34	356	1016	266	263	267
969	rs4986826	7	17379157	0.00078	A/G	DOM	0	3	1403	NA	218	266
970	rs7724967	5	17842564	0.00078	G/A	ADD	50	406	951	258	265	267
971	rs10887636	10	88410251	0.00078	A/G	ADD	7	165	1235	250	262	267
972	rs1597048	14	42196107	0.000781	A/C	ADD	126	589	692	262	265	268
973	rs264815	8	78407296	0.000781	G/A	ADD	60	453	867	261	264	267
974	rs17575870	15	86257157	0.000782	A/G	REC	71	545	791	258	267	266
975	rs12213272	6	90664582	0.000783	G/A	DOM	92	520	793	269	268	265
976	rs10266901	7	22269045	0.000786	G/A	ADD	225	738	444	263	266	268
977	rs17163952	7	91155850	0.000786	A/G	DOM	1	72	1332	244	259	266
978	rs1956175	14	94810258	0.000788	A/G	ADD	81	503	823	269	268	265
979	rs2139766	8	19156906	0.000788	G/A	REC	12	194	1201	245	268	266
980	rs2749534	14	94809760	0.000788	G/A	ADD	81	503	823	269	268	265
981	rs2009168	22	36117854	0.00079	G/A	REC	154	629	623	261	267	267
982	rs1296092	14	91425021	0.000791	G/A	ADD	113	532	761	261	265	267
983	rs9501843	6	2449872	0.000791	A/G	ADD	228	682	497	270	266	264
984	rs4074499	3	193904406	0.000792	A/G	REC	171	692	543	261	268	266
985	rs10212796	4	81196528	0.000793	A/G	DOM	13	199	1192	268	270	265
986	rs184156	3	139238368	0.000795	A/G	REC	40	390	976	256	267	266
987	rs1914453	2	221488825	0.000795	A/G	ADD	286	690	430	264	266	268
988	rs9896368	17	34083465	0.000795	A/G	ADD	0	166	1236	NA	261	267
989	rs2346201	2	153237974	0.000796	G/A	ADD	175	640	592	269	267	264
990	rs6718486	2	180342873	0.000796	A/G	REC	94	561	752	259	268	265
991	rs897141	2	221212147	0.000796	A/G	REC	323	707	376	269	265	265
992	rs7958568	12	47431496	0.000797	A/G	ADD	274	706	426	264	265	269
993	rs3827867	10	98416324	0.000799	A/C	ADD	143	618	646	270	267	264
994	rs2061367	6	77375719	0.000799	C/A	ADD	187	688	531	269	267	264
995	rs12415599	10	70815810	0.000799	A/G	REC	56	409	942	257	267	266
996	rs1355855	2	177592529	0.0008	A/G	REC	10	170	1227	243	269	266
997	rs370850	21	28216066	0.000802	G/A	ADD	65	456	886	271	268	265
998	rs1031313	4	183132303	0.000803	A/G	DOM	40	391	975	264	263	267
999	rs4721923	7	20637721	0.000803	C/A	DOM	166	704	537	268	267	264
1000	rs1418795	20	60394547	0.000804	G/A	REC	226	683	498	262	267	267
1001	rs2508370	11	101268887	0.000805	G/A	DOM	22	302	1082	269	269	265
1002	rs1276882	6	82327577	0.000806	A/G	ADD	226	702	478	269	267	264
1003	rs4389652	5	179584778	0.000808	G/A	REC	74	494	838	258	266	267
1004	rs1016343	8	128093297	0.000808	A/G	REC	75	511	821	258	266	266
1005	rs10150022	14	89858683	0.000809	A/G	ADD	96	561	750	271	267	265
1006	rs4144258	6	37087349	0.000809	A/G	ADD	214	663	530	262	266	268
1007	rs7209613	17	3372179	0.000809	A/G	DOM	12	239	1156	268	262	267
1008	rs6752283	2	39818757	0.000809	A/G	REC	3	118	1286	216	270	266
1009	rs1933554	1	209081012	0.00081	A/C	REC	343	704	356	269	265	264
1010	rs369145	3	41174299	0.00081	A/G	DOM	276	691	438	268	267	264
1011	rs3739230	8	142182417	0.000811	A/G	REC	47	406	954	256	265	267
1012	rs6756606	2	178700057	0.000811	A/G	REC	42	348	1017	256	266	266
1013	rs2303218	16	66972968	0.000811	G/A	ADD	0	27	1380	NA	253	266
1014	rs6945134	7	28039916	0.000812	G/A	ADD	30	333	1044	272	268	265
1015	rs2030926	6	114067127	0.000812	G/A	DOM	301	697	409	266	268	263
1016	rs8084855	18	41175101	0.000814	G/A	REC	243	676	488	270	266	264
1017	rs1287591	11	119904686	0.000815	A/G	REC	106	596	705	260	267	266
1018	rs12520516	5	150666962	0.000816	A/G	REC	11	241	1155	243	266	266
1019	rs1714350	11	15175279	0.000816	A/G	DOM	131	578	697	269	268	264
1020	rs6873565	5	150671763	0.000816	A/G	REC	11	244	1152	243	266	266
1021	rs6575178	14	91589787	0.000818	A/G	DOM	80	479	845	267	264	267
1022	rs333228	2	108631051	0.000819	G/A	REC	93	525	786	260	266	266
1023	rs6597881	10	126007164	0.000819	A/G	DOM	186	671	550	267	268	264
1024	rs12023145	1	53896599	0.000819	A/G	REC	13	226	1168	246	268	266
1025	rs1286097	14	91427257	0.000819	A/G	ADD	114	533	760	261	265	267
1026	rs16944491	15	86330886	0.000821	A/G	REC	16	274	1114	249	266	266
1027	rs2373383	12	101172474	0.000821	G/A	DOM	186	654	567	268	267	264
1028	rs9976900	21	36384363	0.000821	A/C	DOM	299	702	404	267	267	263
1029	rs17314504	12	12933903	0.000821	G/A	REC	7	155	1243	237	266	266
1030	rs474899	9	87660797	0.000822	A/C	DOM	101	576	729	267	268	264
1031	rs11157364	14	44236516	0.000823	A/G	REC	323	687	396	263	267	267
1032	rs805399	2	54114967	0.000823	A/G	ADD	108	580	718	260	266	267
1033	rs11872870	18	66162830	0.000824	A/G	ADD	87	540	780	271	267	265
1034	rs2442364	13	39287921	0.000825	A/G	DOM	11	288	1108	278	262	267
1035	rs511441	6	54505740	0.000826	G/A	DOM	152	556	699	264	264	268
1036	rs7002389	8	102397915	0.000826	A/G	REC	91	508	808	260	266	267
1037	rs1420216	16	55876746	0.000828	G/A	REC	1	83	1323	161	263	266
1038	rs2333967	16	5225061	0.000828	G/A	REC	1	78	1328	161	268	266
1039	rs6722228	2	62159728	0.000828	A/G	REC	1	77	1329	161	267	266
1040	rs6900247	6	146571933	0.000828	A/G	REC	1	85	1321	161	266	266
1041	rs6977113	7	17453479	0.000828	A/G	REC	1	109	1297	161	268	266
1042	rs7605517	2	62219538	0.000828	G/A	REC	1	77	1329	161	267	266
1043	rs391023	16	85927814	0.00083	A/G	REC	187	614	605	270	266	265
1044	rs2959272	3	12442833	0.000832	C/A	REC	339	734	333	269	265	265
1045	rs877773	4	107347064	0.000832	G/A	REC	75	479	853	259	267	266
1046	rs16830064	2	134862678	0.000833	G/A	ADD	3	163	1240	225	263	267
1047	rs6704827	2	42015775	0.000833	A/C	DOM	244	664	499	266	264	268
1048	rs10256495	7	29432885	0.000835	G/A	DOM	63	423	918	267	263	267
1049	rs6450563	5	27770554	0.000835	A/G	REC	19	291	1097	250	266	266
1050	rs2200968	9	87652112	0.000836	G/A	DOM	102	576	729	267	268	264
1051	rs965971	18	50356760	0.000836	A/G	REC	19	349	1037	250	267	266
1052	rs12516046	5	39439306	0.000837	G/A	ADD	183	629	592	269	267	264
1053	rs279877	9	991114	0.000837	A/G	DOM	249	716	441	266	265	269
1054	rs12699192	7	11503182	0.000838	A/G	DOM	320	680	405	265	265	269
1055	rs17113792	1	56829396	0.00084	G/A	REC	6	181	1220	234	267	266
1056	rs4559679	11	41958077	0.000842	G/A	ADD	85	456	862	270	268	265
1057	rs16953444	17	51649708	0.000842	A/G	REC	9	166	1232	241	265	266
1058	rs266335	15	67344732	0.000843	G/A	DOM	175	585	646	268	268	264
1059	rs10161783	13	111009055	0.000847	G/A	ADD	18	285	1104	261	263	267
1060	rs7675301	4	105457180	0.000847	A/G	DOM	91	541	775	269	268	264
1061	rs10977534	9	924525	0.000848	A/C	DOM	12	213	1182	264	262	267
1062	rs4489731	11	41956646	0.000848	G/A	ADD	85	457	863	270	268	265
1063	rs6963950	7	41042490	0.000848	A/C	DOM	213	665	518	266	264	268
1064	rs7824718	8	23367883	0.000848	A/G	REC	31	407	969	254	266	266
1065	rs6984390	8	19603938	0.000851	C/A	REC	172	638	595	262	267	267
1066	rs10768828	11	5367352	0.000851	A/C	REC	239	696	472	262	266	268
1067	rs711264	6	91220555	0.000853	A/G	ADD	115	580	712	262	265	268
1068	rs1536800	9	5055434	0.000854	A/G	DOM	84	558	765	268	268	264
1069	rs243538	7	148404379	0.000854	A/G	REC	133	585	687	272	266	265
1070	rs11078262	17	14515633	0.000855	G/A	DOM	347	699	361	266	265	269
1071	rs11646308	16	66102851	0.000857	G/A	DOM	228	698	480	265	265	268
1072	rs17130533	1	68618634	0.000859	A/G	ADD	0	75	1332	NA	259	266
1073	rs7691380	4	75624475	0.000861	A/G	REC	84	495	828	259	267	266
1074	rs932868	1	193470234	0.000862	A/G	DOM	107	523	777	263	264	268
1075	rs17033324	1	115712579	0.000864	A/G	ADD	3	139	1264	258	261	267
1076	rs17309104	11	26534349	0.000864	G/A	ADD	40	365	999	260	264	267
1077	rs1474868	1	12044164	0.000865	G/A	DOM	338	710	356	264	266	269
1078	rs545874	10	89965320	0.000865	G/A	DOM	181	635	590	267	268	264
1079	rs548726	1	5913621	0.000866	A/G	ADD	118	539	749	262	265	268
1080	rs12068243	1	68621794	0.000866	A/G	DOM	2	107	1298	278	260	267
1081	rs11967705	6	116205291	0.000867	G/A	ADD	60	479	865	260	265	267
1082	rs7621892	3	41168607	0.000868	A/C	DOM	279	694	433	268	267	264
1083	rs1469635	7	13396368	0.000868	C/A	REC	345	689	372	263	267	267
1084	rs419463	3	128741642	0.000869	G/A	DOM	117	607	683	268	268	264
1085	rs7665922	4	181476	0.000869	G/A	ADD	325	714	368	269	266	264
1086	rs16965082	19	31638166	0.00087	G/A	DOM	0	2	1404	NA	204	266
1087	rs7013043	8	69520202	0.00087	C/A	DOM	42	391	935	265	263	267
1088	rs2001350	2	178100425	0.000871	G/A	ADD	16	256	1135	251	264	267
1089	rs867457	2	9130546	0.000871	A/G	DOM	28	345	1029	269	269	265
1090	rs1276883	6	82326091	0.000871	G/A	ADD	227	702	478	269	267	264
1091	rs10824971	10	55031469	0.000872	C/A	REC	94	535	778	272	265	266
1092	rs4721066	7	12300751	0.000872	A/G	REC	64	466	877	258	266	267
1093	rs2582370	8	27508543	0.000873	A/G	ADD	138	658	604	270	267	264
1094	rs10841523	12	20588575	0.000874	A/G	REC	184	660	562	262	267	266
1095	rs1533877	11	10919211	0.000874	A/C	DOM	294	691	420	268	267	263
1096	rs7612941	3	73378620	0.000874	A/G	REC	58	474	875	258	267	266
1097	rs7759033	6	116297514	0.000874	G/A	ADD	64	497	844	261	265	267
1098	rs12298243	12	101399971	0.000874	A/G	DOM	25	308	1072	265	263	267
1099	rs2416837	9	124680367	0.000874	C/A	REC	7	201	1198	237	267	266
1100	rs4871031	8	121031777	0.000876	A/G	REC	42	404	961	256	265	267
1101	rs7386139	8	121027419	0.000876	G/A	REC	42	406	959	256	265	267
1102	rs1654668	19	55174213	0.000878	A/G	REC	285	745	377	269	265	265
1103	rs561690	8	27510463	0.000878	G/A	ADD	138	655	612	270	267	264
1104	rs1271151	12	32289765	0.000878	A/G	DOM	47	457	903	270	268	265
1105	rs10781064	9	74695444	0.00088	A/C	REC	129	553	725	261	268	266
1106	rs11143107	9	74706491	0.00088	A/G	REC	129	552	726	261	268	266
1107	rs4322075	9	74697870	0.00088	G/A	REC	129	553	725	261	268	266
1108	rs906271	1	165308374	0.00088	A/G	ADD	5	163	1238	250	262	267
1109	rs2293255	2	198621506	0.000883	G/A	ADD	56	418	928	271	268	265
1110	rs2500286	1	3276138	0.000883	G/A	REC	81	559	766	259	266	267
1111	rs9540920	13	67384556	0.000883	G/A	REC	232	666	505	262	266	268
1112	rs1397120	16	63071187	0.00089	A/G	DOM	189	641	576	266	268	264
1113	rs720203	6	123627146	0.00089	A/G	ADD	27	332	1048	261	263	267
1114	rs16927988	9	127995597	0.000891	G/A	ADD	0	17	1388	NA	249	266
1115	rs687822	11	125812350	0.000891	A/G	ADD	76	556	775	262	265	268
1116	rs7697101	4	22174771	0.000891	A/G	DOM	358	682	366	268	267	263
1117	rs2063279	9	1045596	0.000892	A/G	REC	215	733	457	270	265	265
1118	rs17282539	10	68887111	0.000892	A/G	DOM	7	168	1232	275	261	267
1119	rs4692917	4	173271397	0.000892	G/A	REC	107	547	753	260	267	266
1120	rs12771377	10	22717779	0.000893	G/A	REC	12	229	1166	245	266	266
1121	rs1748357	10	26997918	0.000893	G/A	ADD	258	704	445	263	266	268
1122	rs644105	1	147059411	0.000893	G/A	DOM	1	68	1333	254	258	266
1123	rs1469346	2	145287079	0.000893	A/G	REC	14	212	1181	247	266	266
1124	rs1484019	4	173287422	0.000896	A/G	REC	107	547	752	260	267	266
1125	rs10013782	4	66304962	0.000897	G/A	ADD	183	660	564	263	265	268
1126	rs10971305	9	33007967	0.000897	G/A	ADD	32	336	1039	260	264	267
1127	rs11792454	9	33011997	0.000897	A/G	ADD	32	340	1034	260	264	267
1128	rs17324630	9	33013138	0.000897	G/A	ADD	32	340	1033	260	264	267
1129	rs11858397	15	29448057	0.000897	G/A	DOM	2	183	1222	277	262	267
1130	rs12317894	12	94242800	0.000898	G/A	DOM	207	644	555	266	268	264
1131	rs337641	4	38611802	0.000898	G/A	DOM	60	448	899	264	264	267
1132	rs726789	19	14743003	0.000898	G/A	REC	122	616	669	260	267	266
1133	rs7217135	17	2701998	0.000898	A/G	REC	74	485	838	259	267	267
1134	rs13281313	8	20607908	0.000899	A/G	REC	82	488	837	259	266	266
1135	rs795596	4	140589998	0.000902	G/A	ADD	252	691	464	264	266	268
1136	rs28720153	4	100131582	0.000903	G/A	ADD	0	1	1405	NA	161	266
1137	rs6516782	21	29134849	0.000903	G/A	ADD	0	1	1405	NA	161	266
1138	rs4741165	9	11529226	0.000904	G/A	DOM	0	53	1351	NA	257	266
1139	rs7572607	2	176461268	0.000904	G/A	ADD	88	549	770	270	268	265
1140	rs11210056	1	73242477	0.000908	A/C	ADD	313	693	401	269	266	264
1141	rs785309	2	53030336	0.000908	A/C	DOM	48	408	951	267	269	265
1142	rs1143794	6	91280109	0.00091	A/G	ADD	111	579	715	262	265	268
1143	rs12673983	7	23654126	0.000911	G/A	ADD	24	364	1019	271	269	265
1144	rs213384	3	60307263	0.000912	A/G	REC	95	526	785	260	267	266
1145	rs486923	9	88505119	0.000913	C/A	REC	77	477	853	259	267	266
1146	rs1786802	18	35072150	0.000913	A/G	ADD	8	220	1179	255	263	267
1147	rs2692858	1	73252425	0.000916	G/A	ADD	306	689	411	269	266	264
1148	rs2924770	15	100291062	0.000917	A/G	DOM	35	400	972	264	264	267
1149	rs4364516	6	7636909	0.00092	C/A	DOM	177	684	540	267	268	264
1150	rs6723092	2	45296073	0.00092	A/G	REC	15	306	1084	248	266	266
1151	rs2168188	15	101710986	0.00092	A/G	REC	69	471	866	258	267	266
1152	rs2202729	13	22979247	0.000921	A/G	DOM	125	547	735	266	268	264
1153	rs1943987	10	89970800	0.000921	G/A	DOM	57	439	909	269	268	265
1154	rs1754144	1	43557168	0.000922	G/A	ADD	21	311	1075	257	264	267
1155	rs340747	2	16452715	0.000922	C/A	ADD	19	256	1131	277	269	265
1156	rs1360981	13	69640879	0.000922	G/A	REC	68	506	833	258	267	266
1157	rs10518765	15	54680632	0.000923	C/A	ADD	54	417	934	260	264	267
1158	rs10864956	2	118180695	0.000923	A/G	REC	160	634	612	261	266	267
1159	rs9370100	6	13418600	0.000923	A/C	ADD	6	105	1293	275	272	266
1160	rs34689246	10	125438392	0.000924	A/G	ADD	0	4	1403	NA	227	266
1161	rs768425	4	173279047	0.000924	A/G	REC	107	547	752	260	267	266
1162	rs2118886	2	194141771	0.000925	G/A	DOM	294	736	377	267	267	263
1163	rs1452396	4	109453532	0.000928	A/G	ADD	238	648	509	268	267	264
1164	rs9859713	3	188495513	0.000928	A/C	REC	67	507	833	274	266	265
1165	rs4384360	11	101610380	0.00093	G/A	REC	189	683	535	270	265	266
1166	rs9952976	18	44307719	0.00093	G/A	DOM	107	557	743	268	268	264
1167	rs39187	7	11503838	0.000931	A/G	DOM	321	665	404	265	265	269
1168	rs1554973	9	120480812	0.000932	G/A	DOM	84	491	831	269	268	265
1169	rs7194039	16	77765054	0.000932	G/A	DOM	190	638	576	267	268	264
1170	rs9920547	15	100519833	0.000932	A/G	DOM	87	509	811	264	264	268
1171	rs1369790	16	60591578	0.000933	G/A	ADD	143	574	690	262	265	268
1172	rs1298248	5	103409069	0.000936	A/G	ADD	185	617	605	263	265	268
1173	rs1923123	6	155167374	0.000936	A/C	ADD	10	174	1223	248	263	267
1174	rs1956450	14	42081882	0.000936	G/A	REC	331	728	348	269	266	264
1175	rs1493728	11	26485520	0.000937	A/G	ADD	15	268	1124	253	264	267
1176	rs2665274	16	54108698	0.000937	A/C	REC	12	221	1172	245	266	266
1177	rs17025029	2	40291868	0.00094	A/G	ADD	17	227	1162	258	263	267
1178	rs1209415	6	134110247	0.00094	A/G	ADD	283	721	403	269	266	264
1179	rs2346182	2	153388948	0.000941	C/A	ADD	229	665	513	268	267	264
1180	rs4322170	23	102620447	0.000941	A/G	ADD	0	39	1366	NA	256	266
1181	rs4846085	1	12050634	0.000941	A/G	ADD	160	590	657	263	265	268
1182	rs2299187	7	82047102	0.000942	A/G	DOM	1	45	1359	282	256	266
1183	rs4335136	8	20064771	0.000942	G/A	DOM	15	258	1132	260	263	267
1184	rs2045244	2	198506466	0.000944	A/G	ADD	56	429	922	271	268	265
1185	rs2238114	12	6965740	0.000944	A/C	DOM	105	556	746	265	264	268
1186	rs7221936	17	6063675	0.000944	C/A	DOM	146	593	665	264	265	268
1187	rs7611983	3	197673563	0.000944	A/C	ADD	1	73	1333	250	259	266
1188	rs6695189	1	31354077	0.000945	A/G	DOM	17	225	1165	272	262	267
1189	rs944404	9	27450211	0.000947	G/A	REC	173	623	611	261	266	267
1190	rs17183537	17	70985661	0.000947	G/A	DOM	4	153	1250	262	271	265
1191	rs370099	2	77641853	0.000948	A/G	ADD	16	263	1127	276	269	265
1192	rs596551	18	298620	0.000948	G/A	ADD	21	338	1048	255	264	267
1193	rs1034797	7	79103893	0.000949	C/A	ADD	15	290	1098	256	264	267
1194	rs8104044	19	5666336	0.000949	A/G	REC	198	614	579	262	268	266
1195	rs13072552	3	148913126	0.00095	A/C	REC	6	155	1246	234	266	266
1196	rs2029940	8	142673805	0.000951	G/A	REC	62	453	891	258	266	266
1197	rs1549501	12	107885731	0.000952	A/C	DOM	111	605	688	268	268	264
1198	rs7953208	12	64268005	0.000954	A/G	DOM	56	444	906	262	264	267
1199	rs2824726	21	19676805	0.000955	C/A	REC	36	369	1001	255	267	266
1200	rs904453	3	12704894	0.000955	A/C	DOM	293	687	426	268	267	264
1201	rs5922278	23	85961110	0.000958	A/G	ADD	28	377	1002	263	263	267
1202	rs6590730	11	133653827	0.000958	G/A	REC	231	706	470	262	267	266
1203	rs7820873	8	3373517	0.000959	G/A	DOM	24	348	1035	262	263	267
1204	rs7100068	10	125954944	0.00096	G/A	REC	316	686	404	263	268	266
1205	rs7757787	6	21387232	0.00096	A/G	REC	117	529	761	260	267	266
1206	rs935214	15	58554685	0.000961	A/G	REC	5	213	1189	230	266	266
1207	rs1208767	10	38042295	0.000962	A/C	ADD	315	675	383	264	266	268
1208	rs1965183	2	134979966	0.000962	G/A	DOM	312	675	418	266	268	263
1209	rs7137318	12	101208619	0.000962	G/A	REC	308	687	409	263	267	267
1210	rs6599313	4	195709	0.000962	C/A	ADD	324	716	367	269	266	264
1211	rs459012	20	462008	0.000963	G/A	ADD	32	351	1023	258	264	267
1212	rs10496217	2	79429714	0.000964	A/C	REC	12	221	1174	245	267	266
1213	rs1547021	20	4534377	0.000964	A/G	DOM	4	188	1212	265	270	265
1214	rs2270880	4	36345377	0.000964	A/G	REC	52	417	938	257	266	267
1215	rs2427399	20	61331445	0.000964	A/G	ADD	125	609	672	262	265	268
1216	rs12224171	11	4811083	0.000965	A/G	REC	15	303	1083	247	266	266
1217	rs1713552	15	71312741	0.000965	A/C	REC	30	342	1035	254	267	266
1218	rs4777327	15	71267044	0.000965	G/A	REC	30	341	1036	254	267	266
1219	rs10824967	10	55030113	0.000966	C/A	REC	93	534	777	272	265	266
1220	rs13283706	9	10008130	0.000966	A/C	DOM	18	287	1101	271	269	265
1221	rs2388017	15	93293836	0.000967	A/G	DOM	169	630	604	268	267	264
1222	rs1022116	8	28772143	0.000968	G/A	ADD	22	364	1021	258	264	267
1223	rs2185171	10	86833237	0.000968	G/A	REC	194	676	531	262	267	267
1224	rs17752932	14	94986871	0.000969	A/G	REC	213	674	519	262	267	266
1225	rs13100776	3	3884057	0.000969	A/C	REC	10	302	1095	242	267	266
1226	rs13050770	21	46335401	0.00097	A/G	DOM	24	376	1004	269	269	265
1227	rs10906841	10	15203275	0.000971	A/G	REC	219	668	520	262	268	266
1228	rs2183675	6	66307143	0.000971	G/A	REC	331	709	364	269	265	265
1229	rs17836172	14	80001487	0.000971	A/G	DOM	7	176	1224	268	271	265
1230	rs10483526	14	42086798	0.000973	C/A	REC	330	729	347	269	266	264
1231	rs1950829	14	42097937	0.000973	G/A	REC	330	729	347	269	266	264
1232	rs11623181	14	101642015	0.000974	A/G	DOM	209	655	540	268	267	264
1233	rs1461820	3	28791586	0.000975	G/A	REC	87	479	841	273	266	265
1234	rs4425665	7	151484157	0.000975	G/A	ADD	9	216	1182	258	262	267
1235	rs3849854	8	119413576	0.000976	A/G	ADD	90	540	777	260	266	267
1236	rs6712217	2	188500930	0.000976	G/A	REC	56	397	947	257	267	266
1237	rs206001	6	164426165	0.000977	C/A	ADD	67	463	877	262	264	267
1238	rs13109905	4	183314442	0.000978	G/A	REC	72	499	831	258	267	266
1239	rs4335016	6	104217420	0.000978	G/A	DOM	74	549	778	267	268	264
1240	rs1458271	13	54536480	0.000979	C/A	ADD	15	282	1089	273	269	265
1241	rs4290395	14	34958589	0.000979	G/A	DOM	188	632	587	268	267	264
1242	rs12932484	16	17024171	0.00098	A/G	REC	43	357	1007	256	266	266
1243	rs7819667	8	79041568	0.000983	G/A	DOM	138	594	674	266	264	268
1244	rs10421019	19	19234426	0.000984	A/G	DOM	36	344	1027	267	263	267
1245	rs12915561	15	57794557	0.000984	A/G	ADD	325	657	425	269	266	264
1246	rs10971319	9	33015014	0.000987	A/G	ADD	32	340	1035	260	264	267
1247	rs10971350	9	33032316	0.000987	C/A	ADD	32	340	1035	260	264	267
1248	rs17324756	9	33014685	0.000987	G/A	ADD	32	340	1035	260	264	267
1249	rs4879653	9	32970518	0.000987	G/A	ADD	32	340	1035	260	264	267
1250	rs980387	4	112538240	0.000987	G/A	DOM	331	713	363	267	267	263
1251	rs11102627	1	113959886	0.000987	A/G	ADD	98	570	739	262	265	268
1252	rs6491182	13	27615791	0.000987	G/A	REC	199	664	544	262	266	267
1253	rs10490827	3	144271458	0.00099	A/G	DOM	5	158	1244	275	261	267
1254	rs1240830	6	16811234	0.000991	G/A	DOM	2	118	1284	266	260	267
1255	rs1442440	1	222239534	0.000991	G/A	ADD	201	629	576	263	266	268
1256	rs4596408	5	39447059	0.000991	C/A	ADD	155	604	646	269	267	264
1257	rs11106330	12	92288014	0.000994	G/A	REC	40	365	1001	256	267	266
1258	rs2484661	9	139709976	0.000995	G/A	DOM	59	434	914	265	269	265
1259	rs7960653	12	19742055	0.000995	A/G	REC	207	644	555	262	268	266
1260	rs2711881	7	103135431	0.000996	A/G	ADD	125	567	712	261	266	267
1261	rs659030	1	100367891	0.000996	A/G	REC	4	132	1270	226	267	266
1262	rs9488819	6	116301884	0.000996	G/A	ADD	64	499	843	261	265	267
1263	rs196260	10	121386251	0.000996	G/A	DOM	55	462	888	270	268	265
1264	rs12768519	10	34369573	0.000997	G/A	ADD	0	50	1356	NA	257	266
1265	rs206501	18	10426035	0.000997	G/A	REC	231	710	465	262	267	267
1266	rs2939378	5	40042245	0.000997	G/A	ADD	191	665	551	269	267	264
1267	rs2977269	1	17591077	0.000998	G/A	ADD	75	526	806	262	265	267
1268	rs1251370	10	32366761	0.000999	A/G	DOM	89	492	826	264	264	268

## Sheet: PROM_mothers
Rank in GWAS	SNP	Chr	Position	GWAS results			N of individuals in genotypic groups			mean GestAge in genotypic groups
				best_emp_P	Eff/Ref alleles	Genetic model	Eff_Eff	Eff_Ref	Ref_Ref	Eff_Eff	Eff_Ref	Ref_Ref
1	rs6977715	7	154169002	5.12e-07	A/G	REC	15	112	209	225	253	256
2	rs585287	11	114044439	6.85e-07	A/G	REC	28	129	179	235	253	257
3	rs620095	11	114061226	8.21e-07	A/C	ADD	7	87	242	216	249	257
4	rs2122752	2	98803025	1.36e-06	C/A	DOM	10	84	241	267	262	250
5	rs3842979	9	28359979	4.02e-06	G/A	REC	45	149	142	267	249	254
6	rs7571561	2	213386267	5.34e-06	G/A	DOM	34	146	156	255	248	259
7	rs17091269	1	71949903	6.12e-06	A/G	ADD	20	131	183	265	258	250
8	rs1908345	10	57710042	6.46e-06	A/G	REC	63	168	101	243	257	256
9	rs1929820	9	28354327	8.26e-06	A/G	REC	42	135	159	267	250	254
10	rs913655	10	19090812	8.42e-06	G/A	REC	24	134	178	235	256	255
11	rs7639065	3	130933845	9.82e-06	G/A	DOM	81	168	87	258	256	246
12	rs7603439	2	98827156	1.02e-05	A/C	ADD	10	87	239	268	260	251
13	rs5752447	22	27331206	1.11e-05	A/C	ADD	28	132	175	243	250	258
14	rs7106385	11	8394169	1.28e-05	G/A	DOM	56	179	101	257	257	247
15	rs12113318	7	102684427	1.4e-05	C/A	DOM	6	76	254	257	244	257
16	rs7957728	12	94285556	1.47e-05	A/C	ADD	31	150	155	263	257	249
17	rs869025	14	38558925	1.58e-05	A/G	ADD	21	121	194	264	259	250
18	rs1323129	1	175595997	1.6e-05	A/G	DOM	59	169	108	249	251	261
19	rs12884314	14	38542091	1.62e-05	G/A	ADD	20	121	194	263	259	250
20	rs2052476	5	78969669	1.63e-05	A/G	REC	5	77	254	206	254	255
21	rs3828602	5	78915992	1.63e-05	C/A	REC	5	77	254	206	254	255
22	rs3846680	5	78912843	1.63e-05	A/G	REC	5	77	254	206	254	255
23	rs11004837	10	57171320	1.69e-05	C/A	REC	32	131	173	239	256	255
24	rs11004845	10	57183077	1.69e-05	A/G	REC	32	132	172	239	256	255
25	rs2608632	6	52627698	1.81e-05	A/C	ADD	32	139	164	263	257	249
26	rs10438933	18	29273129	1.88e-05	G/A	DOM	7	80	248	251	245	257
27	rs206538	18	10385097	1.98e-05	A/G	REC	18	92	226	233	258	254
28	rs11892779	2	64612323	2.09e-05	G/A	REC	11	67	258	225	259	254
29	rs2028119	15	80514164	2.2e-05	C/A	DOM	89	159	88	256	257	246
30	rs5769871	22	49471519	2.28e-05	A/G	REC	14	120	202	229	254	256
31	rs12123319	1	71912912	2.35e-05	A/G	ADD	18	133	181	265	258	250
32	rs1155175	1	71925926	2.35e-05	A/G	ADD	19	134	181	266	257	250
33	rs17524415	15	51673382	2.52e-05	A/G	REC	7	108	221	216	252	256
34	rs584933	10	14395411	2.85e-05	A/G	REC	2	85	249	164	253	255
35	rs7785137	7	40485935	2.92e-05	A/G	DOM	16	90	230	251	246	257
36	rs3087567	15	57147469	2.96e-05	A/G	DOM	4	79	251	244	246	257
37	rs13265538	8	41268318	3.07e-05	A/C	DOM	8	89	238	244	247	257
38	rs342938	3	146350346	3.12e-05	A/G	ADD	9	96	231	267	260	251
39	rs13059126	3	2400024	3.16e-05	G/A	ADD	8	81	245	225	250	256
40	rs10949909	7	63836532	3.23e-05	G/A	REC	17	98	221	232	258	254
41	rs363512	21	31050817	3.33e-05	A/G	REC	3	46	287	190	253	255
42	rs2356455	14	51093142	3.37e-05	G/A	ADD	65	152	119	246	254	259
43	rs2196700	2	12627522	3.39e-05	A/G	ADD	5	65	266	224	248	256
44	rs1517760	1	71937694	3.57e-05	G/A	ADD	19	134	183	266	257	250
45	rs2281519	14	94776632	3.67e-05	A/G	REC	29	114	193	269	251	253
46	rs17429299	2	98966130	4.03e-05	A/C	ADD	12	93	231	267	260	251
47	rs7949140	11	7508289	4.19e-05	A/G	REC	14	131	190	230	254	255
48	rs7843788	8	77920482	4.35e-05	G/A	DOM	51	179	106	248	251	261
49	rs13396689	2	98758847	4.42e-05	G/A	DOM	56	156	124	259	257	248
50	rs1550104	2	20862396	4.55e-05	A/G	DOM	69	158	108	252	250	260
51	rs9450430	6	87063774	4.59e-05	A/G	DOM	12	107	217	256	247	257
52	rs4655679	1	67599657	4.65e-05	A/G	ADD	26	157	153	238	253	257
53	rs10232857	7	55601336	4.65e-05	G/A	REC	5	52	279	208	255	254
54	rs815952	7	55561884	4.65e-05	A/G	REC	5	52	279	208	256	254
55	rs17746936	7	55621036	4.66e-05	C/A	REC	5	51	279	208	255	254
56	rs7240570	18	47805419	4.7e-05	A/G	ADD	24	118	194	240	252	257
57	rs10499755	7	55618515	4.7e-05	A/G	REC	5	52	278	208	255	254
58	rs11933482	4	7597712	4.73e-05	A/G	REC	27	143	166	238	255	256
59	rs10430551	10	57718804	4.79e-05	G/A	REC	64	169	103	245	256	256
60	rs9485876	6	104070760	4.83e-05	A/G	REC	27	147	162	238	255	255
61	rs9499586	6	104057122	4.83e-05	A/G	REC	29	145	162	239	256	255
62	rs9499625	6	104091611	4.83e-05	G/A	REC	27	147	162	238	255	255
63	rs6956973	7	80998813	4.91e-05	G/A	REC	10	113	213	225	256	254
64	rs4420467	14	69127952	5.04e-05	A/G	REC	25	134	177	237	255	256
65	rs4555525	3	108810524	5.1e-05	A/G	DOM	78	144	114	256	258	248
66	rs11138168	9	81983320	5.21e-05	A/G	DOM	44	154	138	260	247	259
67	rs11693163	2	233326446	5.25e-05	A/G	REC	20	97	219	235	254	255
68	rs6462968	7	40305112	5.28e-05	A/G	ADD	17	103	216	244	249	257
69	rs7783371	7	40309402	5.34e-05	G/A	ADD	12	72	251	242	247	257
70	rs4958095	5	133016054	5.36e-05	G/A	DOM	44	145	147	252	249	259
71	rs4671233	2	55151440	5.45e-05	G/A	DOM	3	73	260	251	262	252
72	rs1174966	7	22046072	5.47e-05	A/G	ADD	7	96	233	241	248	257
73	rs2486408	6	149297867	5.56e-05	G/A	DOM	23	125	185	260	259	250
74	rs4958250	5	133177280	5.58e-05	A/G	REC	2	51	283	174	258	254
75	rs10492958	1	217124015	5.63e-05	G/A	DOM	5	96	234	242	247	257
76	rs11771145	7	143110762	5.77e-05	A/G	DOM	52	166	118	251	250	260
77	rs9358768	6	24471393	5.8e-05	A/G	REC	33	164	138	240	255	256
78	rs11954962	5	176294895	5.91e-05	A/C	DOM	2	40	294	258	266	252
79	rs9292342	5	29806888	5.91e-05	G/A	DOM	25	132	179	249	249	258
80	rs10816273	9	9995938	6.14e-05	C/A	DOM	53	165	118	248	251	260
81	rs2456050	15	76479090	6.24e-05	G/A	DOM	30	127	179	256	259	250
82	rs4707265	6	86976150	6.33e-05	A/C	DOM	14	110	212	256	247	257
83	rs1492240	12	53266206	6.43e-05	A/G	ADD	23	154	159	243	251	258
84	rs1466062	8	41263813	6.48e-05	A/G	DOM	6	78	252	240	247	256
85	rs2074056	19	35940287	6.67e-05	A/G	REC	11	111	214	226	252	256
86	rs1477114	7	117547682	6.69e-05	G/A	DOM	90	162	84	256	257	246
87	rs1548460	7	117567491	6.69e-05	G/A	DOM	90	162	84	256	257	246
88	rs2744570	6	24487434	6.74e-05	A/G	REC	32	163	141	240	255	256
89	rs11978966	7	53256063	6.83e-05	A/G	REC	3	64	269	194	254	254
90	rs17558317	7	53277006	6.83e-05	C/A	REC	3	64	269	194	254	254
91	rs10860373	12	99227154	6.87e-05	A/G	REC	46	150	140	243	258	253
92	rs2932842	10	66662925	7.13e-05	G/A	REC	5	88	243	211	254	255
93	rs2932849	10	66677324	7.13e-05	G/A	REC	5	89	242	211	254	254
94	rs2933428	10	66661019	7.13e-05	G/A	REC	5	88	243	211	254	255
95	rs4323776	10	66623534	7.13e-05	A/G	REC	5	88	243	211	254	255
96	rs10511009	3	70789318	7.16e-05	A/C	DOM	7	59	270	242	245	256
97	rs12122100	1	146508934	7.2e-05	A/G	REC	22	113	196	237	254	256
98	rs11209780	1	71876652	7.22e-05	A/G	ADD	14	131	191	269	257	250
99	rs1495357	3	55704079	7.31e-05	A/G	DOM	39	129	168	258	258	249
100	rs10979727	9	111936788	7.38e-05	A/G	REC	63	165	108	263	251	253
101	rs6869576	5	136449339	7.54e-05	A/G	ADD	5	83	248	231	248	256
102	rs4777855	15	93918962	7.56e-05	A/G	ADD	21	134	179	244	250	258
103	rs492452	13	34894789	7.57e-05	G/A	REC	18	100	218	234	256	254
104	rs12529923	6	52736056	7.58e-05	A/G	ADD	47	157	132	261	256	249
105	rs1704203	1	213926607	7.63e-05	A/G	REC	2	57	276	176	254	254
106	rs10186392	2	98686948	7.97e-05	A/C	ADD	51	165	120	264	254	250
107	rs7826580	8	41273071	8.12e-05	G/A	DOM	6	78	251	240	247	256
108	rs6570947	6	149469655	8.16e-05	G/A	REC	74	172	90	246	258	253
109	rs12125747	1	60409057	8.42e-05	A/G	ADD	7	66	263	227	249	256
110	rs10133849	14	51121700	8.43e-05	A/G	ADD	64	158	114	246	254	258
111	rs13259780	8	77998659	8.54e-05	G/A	REC	34	168	134	267	253	251
112	rs2239217	14	72873523	8.54e-05	A/G	REC	27	154	155	238	256	254
113	rs4029762	8	41313512	8.54e-05	G/A	DOM	7	82	247	243	247	256
114	rs12638276	3	61306421	8.64e-05	A/G	REC	28	107	201	239	255	255
115	rs6840263	4	94708911	8.64e-05	A/C	ADD	0	50	286	NA	243	256
116	rs7097370	10	19009698	8.73e-05	A/G	REC	61	171	103	244	256	255
117	rs4846800	1	217184731	8.78e-05	G/A	DOM	10	118	208	246	248	257
118	rs10816778	9	111943009	8.83e-05	A/G	REC	67	170	99	263	251	252
119	rs11787634	9	10696313	8.97e-05	C/A	REC	68	170	97	263	251	253
120	rs1423432	5	37924288	8.99e-05	A/C	DOM	7	86	243	263	246	256
121	rs2745129	16	1159731	9.18e-05	G/A	REC	18	131	187	235	257	254
122	rs7571070	2	14334195	9.36e-05	A/G	ADD	25	115	196	241	252	257
123	rs2454797	10	11431693	9.37e-05	A/G	REC	3	76	257	194	252	255
124	rs10402812	19	9086123	9.48e-05	C/A	REC	36	155	145	266	252	253
125	rs7245949	19	9083143	9.48e-05	A/G	REC	36	155	145	266	252	253
126	rs2638500	12	53224401	9.54e-05	A/G	REC	54	168	114	244	256	255
127	rs11082811	18	47763296	9.55e-05	A/G	ADD	27	127	182	242	252	257
128	rs2444860	8	99052895	9.56e-05	A/G	DOM	16	90	230	244	248	257
129	rs1174965	7	22046015	9.6e-05	G/A	ADD	7	101	228	241	248	257
130	rs3827187	21	38170479	9.6e-05	G/A	ADD	38	151	147	265	255	250
131	rs17283269	3	151653472	9.75e-05	A/G	REC	32	135	166	240	257	254
132	rs1653299	2	201075611	0.000101	A/G	DOM	23	134	179	250	249	258
133	rs1229503	7	81591716	0.000101	C/A	ADD	32	143	161	265	255	250
134	rs1030370	8	41310010	0.000103	A/G	DOM	10	113	213	244	249	257
135	rs6474346	8	41312419	0.000103	A/G	DOM	10	113	213	244	249	257
136	rs7202230	16	6217117	0.000105	A/G	ADD	52	147	137	246	253	258
137	rs10935880	3	151655279	0.000109	A/G	REC	32	136	168	240	257	254
138	rs2139565	3	151659774	0.000109	G/A	REC	32	136	168	240	257	254
139	rs7228240	18	9729894	0.00011	G/A	ADD	16	117	202	264	258	250
140	rs11214983	11	114284744	0.00011	A/G	ADD	7	95	234	237	249	256
141	rs17667285	8	139396960	0.00011	G/A	ADD	8	97	231	272	259	251
142	rs2145683	14	46522094	0.000111	A/C	ADD	0	1	334	NA	156	254
143	rs2495232	6	41474727	0.000111	A/G	DOM	7	85	240	262	246	256
144	rs3120625	1	109768889	0.000111	G/A	DOM	45	149	142	252	249	259
145	rs10437881	12	96786037	0.000111	A/G	REC	39	157	139	242	257	253
146	rs10925504	1	237904870	0.000112	G/A	REC	32	130	174	240	255	256
147	rs10889657	1	67615487	0.000112	G/A	ADD	25	163	148	238	253	257
148	rs4945341	11	79039788	0.000113	G/A	DOM	33	143	160	260	258	249
149	rs2267339	22	36966242	0.000114	A/C	REC	34	154	147	241	257	254
150	rs7477944	10	67586152	0.000114	A/G	DOM	25	108	200	255	247	257
151	rs7428718	3	21783008	0.000115	G/A	DOM	18	125	193	257	248	258
152	rs9951307	18	24430529	0.000115	G/A	DOM	47	154	135	253	250	259
153	rs13187126	5	37947775	0.000116	G/A	DOM	7	91	238	262	246	257
154	rs1008529	1	16582686	0.000116	G/A	REC	17	114	205	234	254	255
155	rs2180314	6	52617731	0.000117	G/C	ADD	49	156	130	260	256	249
156	rs10004087	4	73753294	0.000117	A/G	DOM	69	163	104	253	250	260
157	rs13143720	4	73767642	0.000117	A/G	DOM	69	163	104	253	250	260
158	rs7830124	8	41256225	0.000118	G/A	ADD	2	71	263	228	246	256
159	rs4853978	2	240890343	0.000122	A/G	ADD	22	131	183	238	252	257
160	rs7732120	5	29497874	0.000123	A/G	ADD	16	126	194	239	251	257
161	rs3783436	14	23605973	0.000124	G/A	REC	50	155	131	244	258	253
162	rs172159	8	94034920	0.000124	G/A	ADD	47	150	139	247	252	259
163	rs1253841	13	106269751	0.000124	G/A	REC	1	29	305	156	253	254
164	rs6075475	20	19111256	0.000126	G/A	DOM	80	180	76	252	252	262
165	rs12425567	12	72142462	0.000127	G/A	ADD	2	51	282	222	246	256
166	rs12338373	9	81988322	0.000128	A/G	DOM	44	151	141	260	248	259
167	rs10813970	9	3348455	0.000129	G/A	ADD	3	28	305	221	243	255
168	rs1319013	10	33543929	0.00013	A/C	REC	74	149	109	262	251	252
169	rs10985883	9	125840212	0.000132	G/A	DOM	8	100	228	244	261	251
170	rs17798800	13	34950527	0.000133	A/G	REC	15	102	219	232	256	254
171	rs10106087	8	77896845	0.000134	G/A	DOM	46	175	114	248	252	260
172	rs2137210	3	122477795	0.000134	G/A	REC	45	157	134	265	249	255
173	rs4678210	3	122476515	0.000134	G/A	REC	45	157	134	265	249	255
174	rs16890596	8	41315286	0.000136	G/A	ADD	1	62	273	203	246	256
175	rs2385686	8	127659536	0.000136	G/A	REC	94	163	79	247	258	254
176	rs12545793	8	99061992	0.000137	C/A	DOM	16	93	227	244	248	257
177	rs2500513	6	149287703	0.000138	A/G	ADD	24	123	189	263	258	250
178	rs12026468	1	71828032	0.000139	A/G	ADD	8	128	200	271	258	251
179	rs11487077	7	102746078	0.00014	C/A	DOM	1	53	282	286	244	256
180	rs1227929	2	162720101	0.00014	A/C	REC	56	163	115	263	253	251
181	rs9959062	18	61130601	0.000141	G/A	ADD	0	17	319	NA	234	255
182	rs11986663	8	41324400	0.000142	A/G	ADD	5	54	277	238	246	256
183	rs6028113	20	59897162	0.000143	G/A	ADD	36	162	138	261	256	249
184	rs1515585	3	174276798	0.000144	A/G	ADD	42	149	145	265	254	250
185	rs17771603	7	63886568	0.000147	A/G	REC	23	119	194	238	258	253
186	rs7231191	18	75135444	0.000148	C/A	ADD	32	122	182	243	252	257
187	rs894769	18	47741226	0.000148	G/A	DOM	46	142	148	249	250	259
188	rs1775671	14	87303920	0.000148	G/A	ADD	2	48	286	284	263	252
189	rs675044	11	114051525	0.00015	G/A	ADD	3	75	256	206	249	256
190	rs4974674	4	2311361	0.000151	G/A	ADD	83	162	91	247	255	258
191	rs7308477	12	72145486	0.000151	A/G	ADD	2	51	283	222	246	256
192	rs1565495	10	98938807	0.000152	C/A	DOM	86	156	94	256	257	247
193	rs2817667	10	98937895	0.000152	G/A	DOM	84	158	94	256	257	247
194	rs6808571	3	146366513	0.000153	G/A	ADD	3	80	253	218	248	256
195	rs722993	1	23267090	0.000154	A/G	ADD	64	147	125	245	254	258
196	rs7806288	7	64009193	0.000154	A/G	REC	29	117	189	240	258	253
197	rs4149558	2	240912712	0.000154	G/A	ADD	20	133	183	239	252	257
198	rs9980126	21	44571239	0.000156	G/A	REC	7	71	258	221	254	255
199	rs7836982	8	55480518	0.000157	G/A	REC	51	155	130	244	256	255
200	rs4284079	9	10706026	0.000158	A/G	REC	66	174	96	262	252	252
201	rs1262774	13	51068896	0.000159	G/A	ADD	72	153	111	260	254	249
202	rs1386938	12	33862326	0.00016	G/A	DOM	10	85	241	263	260	251
203	rs916324	22	45188671	0.00016	A/G	REC	81	155	100	246	256	257
204	rs6557387	6	155265655	0.00016	A/G	REC	18	107	211	235	254	255
205	rs11767557	7	143109139	0.000161	G/A	ADD	17	116	202	245	249	257
206	rs9812646	3	122509518	0.000161	G/A	REC	61	172	102	263	250	256
207	rs10472700	5	29505241	0.000162	A/G	ADD	16	121	199	239	251	257
208	rs12274138	11	84163419	0.000162	G/A	REC	30	147	159	240	257	254
209	rs13281365	8	55477437	0.000162	A/G	REC	51	154	128	244	256	255
210	rs7860641	9	3595084	0.000163	G/A	REC	10	101	225	227	256	254
211	rs7201029	16	17615447	0.000164	A/C	ADD	3	46	287	227	245	256
212	rs11855155	15	77932438	0.000164	G/A	DOM	0	26	309	NA	239	255
213	rs10243424	7	14143121	0.000166	G/A	ADD	16	114	205	234	252	256
214	rs12721035	1	161191339	0.000166	A/G	ADD	1	39	296	173	246	255
215	rs12418080	11	114467655	0.000168	A/G	DOM	15	103	214	248	248	257
216	rs3111173	5	59117280	0.000171	A/G	DOM	60	170	105	250	251	260
217	rs16890530	8	41272364	0.000171	G/A	ADD	2	54	279	228	245	256
218	rs3741688	12	72164395	0.000171	A/G	ADD	2	52	282	222	246	256
219	rs2122753	2	98717094	0.000171	A/G	DOM	10	111	215	261	259	251
220	rs2290989	5	150282784	0.000172	G/A	ADD	1	34	301	227	242	255
221	rs10494933	1	211188392	0.000172	A/G	REC	2	74	257	184	252	255
222	rs2148815	20	6363480	0.000172	A/G	REC	29	142	165	268	254	251
223	rs684097	10	14401257	0.000173	A/G	REC	33	147	156	241	256	255
224	rs10520410	4	179601747	0.000175	G/A	DOM	13	100	223	247	248	257
225	rs997694	9	16484870	0.000175	G/A	DOM	38	152	146	259	257	249
226	rs1126617	6	24489652	0.000175	A/G	REC	41	167	128	243	256	255
227	rs4950356	1	146556025	0.000175	A/G	DOM	32	136	165	259	258	250
228	rs2053918	2	98730815	0.000176	A/C	ADD	66	175	94	260	254	248
229	rs583908	4	90126713	0.000176	A/G	REC	15	133	188	233	255	255
230	rs2292416	15	77943935	0.000176	A/G	ADD	0	24	310	NA	238	255
231	rs578666	11	31404484	0.000177	G/A	REC	34	170	131	241	255	256
232	rs12135742	1	37532771	0.000177	A/C	ADD	4	64	268	222	248	256
233	rs10060081	5	29480180	0.000178	A/G	ADD	10	90	236	242	248	256
234	rs256219	5	132973323	0.00018	A/C	ADD	76	154	106	261	254	249
235	rs4865529	5	51515468	0.000181	G/A	ADD	0	9	326	NA	226	255
236	rs11862167	16	78622887	0.000182	G/A	ADD	8	76	251	236	248	256
237	rs1765853	13	34911941	0.000183	A/C	REC	15	108	212	232	256	254
238	rs9317744	13	24065766	0.000184	G/A	REC	3	62	271	198	256	254
239	rs9675236	17	58226800	0.000184	A/G	DOM	2	32	302	237	242	255
240	rs7958471	12	33072518	0.000184	A/C	REC	59	152	125	245	255	257
241	rs17140056	7	68323146	0.000187	A/G	ADD	7	71	258	235	248	256
242	rs4846798	1	217132018	0.000187	A/C	DOM	7	104	225	250	248	257
243	rs8090201	18	13458290	0.000188	A/G	DOM	1	21	313	229	238	255
244	rs11633639	15	77931924	0.000188	G/A	ADD	0	25	311	NA	239	255
245	rs10199008	2	64609752	0.000189	A/G	REC	18	87	231	235	257	254
246	rs2168819	11	80964065	0.000189	A/G	REC	33	148	154	241	257	254
247	rs11581365	1	242428387	0.000191	A/G	REC	34	153	148	241	255	256
248	rs2883118	6	75642984	0.000191	G/A	ADD	0	1	334	NA	156	254
249	rs9853452	3	122545494	0.000191	A/G	REC	62	170	103	263	250	255
250	rs1037117	15	102068658	0.000192	A/G	DOM	14	128	194	260	258	250
251	rs6797815	3	122533517	0.000192	A/G	REC	61	170	105	263	250	256
252	rs11749794	5	57722326	0.000194	A/C	DOM	16	114	206	252	248	257
253	rs12746273	1	23950177	0.000195	A/G	ADD	32	126	178	246	251	258
254	rs1936790	6	127421733	0.000195	A/G	REC	23	155	158	238	254	256
255	rs2303309	15	34152756	0.000196	A/C	DOM	0	6	330	NA	218	254
256	rs10070379	5	67986294	0.000197	G/A	DOM	11	89	235	253	247	257
257	rs16969027	15	77930952	0.000197	G/A	ADD	0	25	309	NA	239	255
258	rs4576581	23	30993370	0.000197	G/A	ADD	6	45	285	271	263	252
259	rs11149619	16	84080524	0.000198	A/G	ADD	61	175	100	246	254	258
260	rs2398449	12	129613252	0.000203	G/A	REC	26	138	172	239	257	253
261	rs10959090	9	10395912	0.000204	G/A	REC	23	136	177	238	255	255
262	rs3792085	2	240948789	0.000204	G/A	ADD	20	132	184	239	252	257
263	rs10779127	12	85152037	0.000205	G/A	DOM	68	186	82	258	255	246
264	rs2601011	12	85157346	0.000205	A/G	DOM	68	186	82	258	255	246
265	rs10505186	8	113219539	0.000205	C/A	DOM	14	113	207	260	259	251
266	rs33210	12	31064632	0.000205	A/G	DOM	6	51	278	266	263	252
267	rs4663901	2	239440110	0.000209	A/G	REC	19	108	209	236	255	255
268	rs1426271	3	188187250	0.000209	G/A	ADD	66	172	97	246	254	259
269	rs3793057	6	70819800	0.000209	A/G	REC	16	108	212	234	258	253
270	rs7223092	17	31331425	0.000209	G/A	DOM	8	74	253	261	261	252
271	rs12268529	10	67589168	0.00021	A/G	DOM	17	113	200	253	248	257
272	rs1475558	11	31263428	0.00021	G/A	REC	35	163	130	241	255	256
273	rs221594	4	73694092	0.000212	A/G	DOM	71	160	105	254	250	260
274	rs1564267	8	11337887	0.000214	A/G	REC	9	100	227	226	255	255
275	rs2254546	8	11343680	0.000214	A/G	REC	9	101	226	226	254	255
276	rs2139330	8	139414487	0.000215	A/G	ADD	69	180	86	248	254	260
277	rs1027228	4	23739736	0.000216	A/G	REC	22	127	187	238	256	255
278	rs2477569	1	146547809	0.000216	C/A	DOM	25	140	169	258	258	250
279	rs7812879	8	11340181	0.000216	A/G	REC	9	100	226	226	254	255
280	rs1580171	5	29803446	0.000216	A/G	DOM	18	126	192	249	249	257
281	rs158136	11	31220712	0.000218	A/G	REC	36	171	128	242	255	256
282	rs6104543	20	44939778	0.000218	A/C	REC	4	34	297	208	256	254
283	rs7793623	7	63971730	0.000218	A/G	REC	30	117	189	240	258	253
284	rs3744000	17	73704333	0.000218	G/A	DOM	43	163	130	251	259	249
285	rs1535564	13	26267518	0.00022	G/A	ADD	71	177	88	261	253	249
286	rs526654	12	5204243	0.00022	G/A	DOM	88	166	82	253	258	247
287	rs8075084	17	82081	0.000221	A/G	REC	8	73	255	225	252	255
288	rs10745580	12	92369881	0.000221	A/G	ADD	0	20	316	NA	237	255
289	rs1403724	3	149017394	0.000221	C/A	DOM	6	124	206	258	259	251
290	rs1519401	8	139413529	0.000222	G/A	ADD	70	180	86	248	254	260
291	rs996429	8	139415188	0.000222	A/G	ADD	70	180	86	248	254	260
292	rs12108081	3	133252743	0.000223	A/G	DOM	33	151	152	249	250	258
293	rs2460615	15	46270562	0.000224	C/A	REC	31	144	161	241	255	256
294	rs1470326	18	47780350	0.000226	A/G	ADD	28	124	184	243	252	257
295	rs2791434	10	6998875	0.000227	G/A	REC	7	95	234	222	255	254
296	rs6715439	2	162772897	0.000229	G/A	REC	38	157	141	266	254	251
297	rs2007200	1	22807171	0.00023	C/A	DOM	37	136	162	258	258	250
298	rs9567779	13	46558044	0.000231	A/G	DOM	54	155	124	256	257	248
299	rs1153738	2	182863389	0.000231	A/G	ADD	18	123	195	244	250	257
300	rs9365785	6	165262895	0.000232	G/A	REC	71	144	121	246	256	256
301	rs12200211	6	132254785	0.000232	G/A	DOM	8	79	249	246	247	256
302	rs885506	9	111942070	0.000232	A/G	DOM	64	176	96	254	250	260
303	rs11198925	10	121197057	0.000233	G/A	REC	42	154	140	243	255	256
304	rs2305529	17	73702253	0.000233	G/A	DOM	42	163	130	251	259	249
305	rs10513147	5	57716976	0.000235	A/C	DOM	15	114	207	252	248	257
306	rs1259066	6	15001664	0.000235	G/A	DOM	86	168	82	252	251	261
307	rs13337192	16	8587688	0.000236	A/G	REC	9	117	208	228	255	255
308	rs3098218	8	104452199	0.000237	G/A	REC	80	167	88	246	258	252
309	rs927472	20	19188882	0.000238	G/A	REC	46	167	123	243	255	256
310	rs17536328	13	43143029	0.000238	A/G	DOM	82	164	90	250	252	261
311	rs4718070	7	63852980	0.000238	G/A	REC	31	148	156	241	258	253
312	rs7325635	13	43145319	0.000238	A/G	DOM	83	163	90	250	252	261
313	rs169623	11	31184157	0.000238	G/A	REC	36	171	127	242	255	256
314	rs1259065	6	15001506	0.000239	C/A	DOM	84	165	86	252	251	261
315	rs10034661	4	120244085	0.00024	A/G	ADD	24	125	187	262	258	250
316	rs1871612	10	50014328	0.00024	G/A	DOM	7	67	262	265	261	252
317	rs7513590	1	5170712	0.000241	G/A	REC	3	58	274	199	253	255
318	rs10898425	11	85647219	0.000241	A/G	ADD	62	169	105	248	252	260
319	rs17374803	1	61260885	0.000242	A/G	DOM	3	43	290	266	242	256
320	rs3790036	14	94773121	0.000244	G/A	REC	16	84	236	273	253	253
321	rs7838961	8	22038952	0.000244	A/G	DOM	69	179	88	253	257	247
322	rs12911697	15	81127745	0.000247	A/G	DOM	13	123	200	259	259	250
323	rs7514408	1	167652660	0.000248	A/G	REC	8	123	205	225	255	254
324	rs7594396	2	162760974	0.000248	G/A	REC	39	157	140	265	254	251
325	rs2724524	3	27617538	0.00025	C/A	REC	74	182	79	246	256	257
326	rs2253244	1	237928320	0.00025	G/A	REC	35	139	162	242	254	256
327	rs510862	16	88872511	0.00025	A/G	REC	16	117	203	235	255	255
328	rs432518	6	14956881	0.000251	G/A	DOM	86	164	86	252	252	261
329	rs2097508	22	27334951	0.000251	G/A	ADD	29	149	158	244	252	258
330	rs3732832	3	122447574	0.000252	A/C	REC	62	168	103	262	250	256
331	rs869422	8	40723970	0.000252	G/A	DOM	13	99	224	254	247	257
332	rs10484560	6	32298137	0.000253	A/G	REC	2	55	279	185	252	255
333	rs3742257	13	43173198	0.000254	G/A	ADD	65	164	107	260	255	248
334	rs199004	6	23466670	0.000255	G/A	ADD	3	87	246	261	261	251
335	rs13068994	3	4794128	0.000256	A/C	REC	64	169	102	262	252	251
336	rs2180237	23	131122443	0.000256	A/G	ADD	0	37	299	NA	242	255
337	rs2249847	1	237932989	0.000256	C/A	REC	52	148	136	244	255	256
338	rs4431563	8	94526621	0.000256	G/A	DOM	5	73	258	249	246	256
339	rs11007211	10	19123761	0.000257	G/A	DOM	86	186	64	255	256	246
340	rs3924728	8	78196064	0.000257	A/G	DOM	1	79	256	275	246	256
341	rs6481535	10	19122272	0.000257	A/G	REC	64	186	86	246	256	255
342	rs8025505	15	102067841	0.000257	A/G	DOM	14	129	193	260	258	250
343	rs10087084	8	94462849	0.000258	G/A	DOM	5	74	256	249	246	256
344	rs2839922	6	20134819	0.000261	G/A	REC	1	41	293	156	258	254
345	rs9667584	11	128696271	0.000261	G/A	REC	1	48	286	156	251	255
346	rs4925239	20	61007380	0.000262	G/A	ADD	58	167	111	259	256	248
347	rs6939186	6	105086155	0.000263	A/G	REC	8	91	237	225	257	254
348	rs6940468	6	105086125	0.000263	A/G	REC	8	91	237	225	257	254
349	rs882937	11	93908872	0.000264	A/G	DOM	66	161	109	256	257	248
350	rs7324380	13	59346658	0.000267	C/A	DOM	2	23	310	254	238	255
351	rs6596138	5	133019152	0.000267	A/G	DOM	0	7	329	NA	222	254
352	rs1326624	9	121545457	0.000267	A/G	DOM	27	137	172	257	258	250
353	rs13404973	2	45997411	0.000268	A/G	DOM	8	103	225	262	259	251
354	rs6806333	3	122578119	0.000268	C/A	REC	61	173	102	262	250	255
355	rs2076317	6	24490147	0.000268	G/A	REC	50	164	121	244	256	255
356	rs17093978	14	58406532	0.000269	G/A	DOM	0	12	322	NA	232	255
357	rs13060035	3	3041148	0.000269	A/G	REC	26	109	201	240	254	255
358	rs2907623	17	52858375	0.00027	A/G	DOM	15	112	208	255	248	257
359	rs12640148	4	14919872	0.00027	G/A	ADD	38	155	142	262	256	250
360	rs6709357	2	177146275	0.00027	G/A	REC	19	128	189	236	255	255
361	rs7597047	2	177163078	0.00027	G/A	REC	19	128	189	236	255	255
362	rs1133104	12	8291122	0.000272	C/A	ADD	16	118	202	244	250	257
363	rs2486405	6	149305513	0.000273	A/G	DOM	53	155	128	256	257	249
364	rs2682338	12	53314733	0.000273	A/G	ADD	26	148	162	244	251	258
365	rs6092934	20	58970583	0.000275	A/G	DOM	46	160	130	250	251	259
366	rs11158751	14	69031425	0.000275	G/A	REC	80	167	89	247	256	256
367	rs10098827	8	135303085	0.000277	A/G	DOM	34	143	158	256	258	250
368	rs2378366	9	82001639	0.000277	A/G	DOM	65	169	102	253	250	260
369	rs9615013	22	45439944	0.000278	G/A	DOM	1	45	290	258	243	256
370	rs6896597	5	116703668	0.000279	G/A	ADD	1	53	282	215	246	256
371	rs7499660	16	83001970	0.00028	A/G	REC	87	160	88	247	256	257
372	rs557570	17	37283329	0.000281	G/A	REC	72	167	97	246	258	253
373	rs2254634	11	95327130	0.000281	A/G	DOM	30	135	171	247	250	258
374	rs1913813	2	162755523	0.000282	G/A	REC	58	166	112	263	253	251
375	rs6432704	2	162756378	0.000282	G/A	REC	58	167	111	263	253	251
376	rs6421571	11	118743772	0.000282	A/G	ADD	15	116	205	264	258	251
377	rs3741792	12	12269960	0.000283	A/G	DOM	0	32	303	NA	241	255
378	rs4513510	4	5721774	0.000284	A/C	DOM	32	147	157	254	258	250
379	rs9507787	13	27345887	0.000284	A/G	REC	7	61	268	222	256	254
380	rs12369026	12	103776489	0.000284	A/G	ADD	17	103	216	266	257	251
381	rs2009896	14	21082624	0.000284	A/G	ADD	12	110	214	266	258	251
382	rs7071536	10	5903518	0.000287	A/C	ADD	8	91	234	271	259	252
383	rs1265138	8	103200036	0.000288	G/A	DOM	0	17	318	NA	272	253
384	rs4468878	20	59928237	0.000288	A/G	ADD	82	169	85	248	254	260
385	rs6692370	1	175576828	0.000288	A/G	DOM	65	160	111	250	252	260
386	rs718433	14	22235890	0.000289	G/A	REC	52	149	135	244	256	255
387	rs7129859	11	126790305	0.00029	G/A	DOM	11	117	208	256	259	251
388	rs3774854	4	5711368	0.000292	A/G	DOM	44	163	129	257	257	249
389	rs12521126	5	29810841	0.000293	A/G	DOM	18	125	192	249	249	257
390	rs2814021	10	63361987	0.000293	G/A	DOM	25	109	202	262	258	251
391	rs6832172	4	47359371	0.000295	G/A	REC	34	150	152	266	252	252
392	rs6965463	7	102625517	0.000296	C/A	DOM	6	99	231	257	247	256
393	rs7277511	21	35825215	0.000297	G/C	DOM	1	48	287	258	264	252
394	rs11585765	1	226704825	0.000297	A/G	ADD	18	123	195	265	257	251
395	rs7073919	10	98926961	0.000297	G/A	DOM	46	148	142	255	258	249
396	rs7222435	17	14329520	0.000298	G/A	REC	3	57	276	201	256	254
397	rs9913031	17	14342550	0.000298	G/A	REC	3	58	275	201	256	254
398	rs10738915	9	33436563	0.000302	A/G	DOM	49	160	127	254	258	249
399	rs9971899	12	96729850	0.000302	A/G	REC	64	163	109	246	257	254
400	rs7986727	13	27350693	0.000304	A/C	REC	13	99	223	232	257	254
401	rs2141634	17	14351969	0.000304	A/C	REC	3	51	281	201	256	254
402	rs2064689	1	67653010	0.000306	A/G	ADD	27	162	147	240	253	257
403	rs10848092	12	130870445	0.000306	A/C	REC	63	166	107	245	257	254
404	rs4380449	3	32310130	0.000309	G/A	ADD	16	88	232	236	252	256
405	rs10211067	2	98703659	0.00031	A/C	ADD	75	168	92	249	252	260
406	rs9894327	17	10282185	0.000313	A/G	DOM	81	170	85	258	255	247
407	rs12595074	15	57412016	0.000313	G/A	DOM	5	76	255	243	247	256
408	rs1041832	21	38183129	0.000314	G/A	ADD	65	151	120	260	255	249
409	rs6943179	7	47731420	0.000314	G/A	DOM	8	58	269	261	262	252
410	rs1727309	12	123658258	0.000314	A/G	DOM	12	102	222	255	260	251
411	rs17679120	4	185021141	0.000314	A/G	REC	74	152	110	246	255	257
412	rs768290	4	102635952	0.000314	G/A	DOM	19	115	202	257	259	251
413	rs1013513	22	35353740	0.000316	A/C	REC	4	42	290	210	255	254
414	rs5755464	22	35356322	0.000316	A/G	REC	4	43	289	210	255	254
415	rs12584713	13	105256303	0.000317	G/A	ADD	16	123	197	244	250	257
416	rs10782309	6	149333177	0.000317	G/A	DOM	32	125	179	257	258	250
417	rs16235	17	37273131	0.000317	A/G	REC	71	165	100	246	258	253
418	rs11562702	8	119018671	0.000318	A/G	DOM	0	40	296	NA	243	255
419	rs1883415	6	24491475	0.00032	C/A	REC	44	165	126	244	256	255
420	rs2056277	8	139399116	0.000322	A/G	ADD	15	106	215	268	257	251
421	rs899725	18	491967	0.000322	A/G	REC	43	140	153	264	252	252
422	rs10931434	2	153881453	0.000323	G/A	REC	9	91	235	227	255	254
423	rs2724506	3	27637962	0.000323	A/G	DOM	70	169	89	256	256	247
424	rs2111978	12	106358455	0.000324	A/C	DOM	77	165	93	254	250	260
425	rs2908868	16	49039308	0.000325	A/G	DOM	50	159	127	253	258	249
426	rs2760140	6	24481039	0.000327	G/A	REC	44	169	123	244	256	254
427	rs2560623	5	116714336	0.000329	A/G	ADD	1	52	283	215	246	256
428	rs7904911	10	133357051	0.00033	G/A	DOM	73	169	93	257	256	248
429	rs731809	5	93750111	0.000331	A/G	ADD	0	35	297	NA	242	255
430	rs700276	7	146189057	0.000333	A/G	REC	82	180	74	261	252	252
431	rs6988044	8	41476003	0.000334	A/G	DOM	0	48	288	NA	244	256
432	rs919035	8	41467827	0.000334	A/G	DOM	0	48	288	NA	244	256
433	rs7856900	9	19475651	0.000335	A/C	DOM	79	151	106	250	252	260
434	rs17472445	12	99984914	0.000336	G/A	DOM	16	129	191	253	259	250
435	rs11746606	5	156962499	0.000336	A/G	REC	3	74	259	203	253	254
436	rs7259683	19	50153332	0.000337	G/A	ADD	28	134	174	264	256	250
437	rs17069855	8	4165733	0.000337	G/A	DOM	0	5	330	NA	216	254
438	rs2236630	3	38130113	0.000337	G/A	DOM	39	145	152	259	257	250
439	rs1106998	2	67289035	0.000338	A/G	DOM	47	167	121	249	251	259
440	rs10272709	7	18934838	0.000338	A/G	REC	4	79	253	210	253	255
441	rs703979	10	80944095	0.00034	A/G	DOM	58	158	120	257	257	249
442	rs16936642	11	42463027	0.000341	G/A	ADD	0	3	333	NA	202	254
443	rs16936690	11	42490323	0.000341	A/G	ADD	0	3	333	NA	202	254
444	rs2192658	7	78185955	0.000342	A/G	REC	2	57	277	188	254	254
445	rs12961378	18	42669587	0.000344	G/A	ADD	8	79	249	234	249	256
446	rs926685	1	84267412	0.000344	G/A	ADD	33	145	158	265	255	251
447	rs12672026	7	101672836	0.000345	A/G	ADD	25	147	164	243	252	257
448	rs10489630	1	67662622	0.000347	C/A	ADD	52	181	102	245	254	258
449	rs1874494	16	50922120	0.000349	G/A	DOM	3	82	251	258	261	252
450	rs988163	4	146764883	0.00035	G/A	ADD	68	163	105	248	253	259
451	rs4702234	5	5178624	0.00035	G/A	REC	43	156	137	243	256	255
452	rs703970	10	80953136	0.00035	A/C	DOM	58	157	121	257	257	249
453	rs166137	5	3152802	0.00035	C/A	ADD	3	43	289	231	245	255
454	rs7143018	14	61717064	0.000351	G/A	REC	5	76	255	216	253	255
455	rs12728368	1	84290288	0.000351	A/G	ADD	7	95	234	265	259	251
456	rs7777217	7	102625043	0.000352	G/A	DOM	6	99	230	257	247	256
457	rs2200287	13	43168660	0.000352	A/G	DOM	48	151	136	260	256	249
458	rs6661012	1	16499913	0.000352	A/G	REC	23	155	158	239	254	256
459	rs913987	9	130629139	0.000352	A/C	ADD	19	102	215	245	249	257
460	rs6056733	20	9576643	0.000354	G/A	REC	5	72	259	216	252	255
461	rs6011536	20	61653679	0.000355	A/G	REC	30	167	138	241	254	257
462	rs1569748	1	84261598	0.000358	A/G	ADD	11	98	227	264	259	251
463	rs17593128	4	42559530	0.00036	A/G	REC	28	128	176	240	254	256
464	rs2353746	18	76399247	0.00036	G/A	ADD	10	80	245	269	259	252
465	rs2504298	6	78332893	0.000362	G/A	ADD	6	83	246	232	249	256
466	rs901737	13	83412563	0.000363	A/G	REC	17	111	208	236	255	254
467	rs9565802	13	83323488	0.000363	A/G	REC	17	110	209	236	255	255
468	rs17054764	5	157036921	0.000364	G/A	REC	8	100	228	226	254	255
469	rs4862305	4	184996810	0.000365	G/A	REC	66	155	115	246	256	255
470	rs2306881	3	4753712	0.000365	A/G	ADD	58	169	109	261	254	249
471	rs10012347	4	7584767	0.000368	A/G	DOM	61	176	99	258	256	248
472	rs135247	22	49527653	0.000368	A/G	REC	13	115	206	233	255	254
473	rs752097	4	119956089	0.000368	A/G	REC	15	96	225	234	256	254
474	rs2838128	21	43222779	0.000368	A/G	REC	31	145	160	241	256	254
475	rs1894951	16	49054994	0.000369	A/G	DOM	49	157	130	253	258	249
476	rs6425489	1	178569136	0.000371	G/A	ADD	78	160	98	248	254	259
477	rs1012672	12	12284915	0.000371	A/G	DOM	0	37	299	NA	242	255
478	rs11610384	12	33070372	0.000372	G/A	ADD	27	133	176	241	252	257
479	rs697238	10	80947668	0.000372	A/C	DOM	57	159	119	257	257	249
480	rs4507742	8	77899752	0.000373	A/G	REC	46	176	114	264	253	251
481	rs4938573	11	118741842	0.000374	G/A	ADD	15	118	203	264	258	251
482	rs1397202	7	97369007	0.000375	G/A	ADD	6	97	233	264	259	251
483	rs1929081	13	104032339	0.000376	A/C	DOM	24	143	169	254	258	250
484	rs2592177	2	70475933	0.000377	A/C	DOM	30	138	168	251	250	258
485	rs889105	19	33767568	0.000377	A/G	ADD	2	54	279	202	248	255
486	rs1937173	23	117721216	0.000379	A/G	ADD	47	171	118	250	251	260
487	rs4834403	4	115318983	0.000379	G/A	ADD	79	164	93	248	254	259
488	rs7710824	5	78297271	0.000379	A/C	REC	20	120	196	238	253	256
489	rs9352611	6	79396968	0.00038	G/A	ADD	34	164	138	244	253	258
490	rs2430605	12	12227150	0.000381	A/G	ADD	85	150	101	258	255	248
491	rs613852	7	18343628	0.000382	A/C	REC	11	89	235	230	254	255
492	rs7658228	4	43260134	0.000383	G/A	ADD	29	140	167	244	252	257
493	rs3825435	13	99081097	0.000383	G/A	DOM	54	159	121	254	258	249
494	rs12365699	11	118743286	0.000385	A/G	DOM	11	102	221	262	259	251
495	rs2304929	9	3277260	0.000385	G/A	ADD	4	33	299	223	246	255
496	rs16917805	8	53305054	0.000386	C/A	ADD	47	161	127	261	255	249
497	rs539426	1	120275647	0.000386	A/G	REC	6	78	252	222	255	254
498	rs11607941	11	7670752	0.000387	C/A	REC	14	86	235	234	256	254
499	rs1475753	10	121197945	0.000387	A/C	REC	18	115	203	237	252	256
500	rs190938	8	65283691	0.000387	C/A	DOM	11	94	231	260	260	251
501	rs7671665	4	119947188	0.000388	G/A	REC	17	133	185	236	256	254
502	rs2371807	14	82049790	0.000389	A/G	DOM	38	154	144	251	250	258
503	rs256209	5	132971131	0.000392	A/G	ADD	88	160	88	260	253	249
504	rs4689835	4	7718534	0.000392	A/C	DOM	4	84	248	250	247	256
505	rs12760004	1	23964809	0.000392	A/G	ADD	34	124	178	245	252	257
506	rs1531615	5	76618857	0.000393	C/A	DOM	77	169	89	256	256	247
507	rs7519089	1	165244061	0.000393	G/A	DOM	19	138	179	247	250	258
508	rs16947431	15	93646592	0.000394	G/A	DOM	0	26	309	NA	241	255
509	rs13345388	19	751553	0.000394	G/A	ADD	74	158	100	248	253	259
510	rs9321750	6	140001648	0.000394	A/G	ADD	3	70	263	235	247	256
511	rs17256042	7	150490238	0.000395	A/G	ADD	0	29	307	NA	241	255
512	rs689452	16	69752464	0.000395	C/G	DOM	4	50	280	250	264	252
513	rs703797	1	14666142	0.000395	A/G	ADD	6	73	257	230	249	256
514	rs17760296	17	54615617	0.000397	C/A	REC	8	97	231	226	255	254
515	rs910257	11	34201285	0.000398	A/C	REC	57	162	117	245	256	255
516	rs1921291	2	67340471	0.000399	A/G	DOM	33	170	133	252	250	259
517	rs11960314	5	170059227	0.0004	A/G	REC	72	161	103	261	253	250
518	rs1892462	6	6790060	0.0004	A/G	ADD	74	174	88	249	253	260
519	rs4667414	2	150474016	0.000401	C/A	ADD	1	53	282	283	262	252
520	rs556018	12	5203330	0.000401	A/G	DOM	88	166	81	253	258	247
521	rs13017166	2	127175585	0.000402	G/A	REC	11	99	223	231	252	255
522	rs444537	3	178122486	0.000404	C/A	ADD	11	112	213	245	249	257
523	rs868856	9	27489251	0.000404	A/G	DOM	16	144	176	258	258	250
524	rs6981912	8	134678117	0.000405	G/A	REC	22	120	194	238	255	255
525	rs1369355	4	54446860	0.000406	A/G	REC	27	122	187	268	253	253
526	rs6572692	14	51176739	0.000406	C/A	ADD	72	172	90	248	253	260
527	rs7148925	14	51172710	0.000406	A/G	ADD	69	175	90	248	253	259
528	rs9769506	7	155099855	0.000409	C/A	REC	78	168	90	247	256	256
529	rs17532196	4	42583005	0.00041	A/G	ADD	3	45	286	222	247	255
530	rs977153	18	35982918	0.000412	A/G	ADD	35	137	164	246	251	258
531	rs2054793	3	131139266	0.000412	G/A	ADD	17	129	190	243	250	257
532	rs9343824	6	79497569	0.000413	G/A	ADD	41	160	135	248	251	259
533	rs6511140	19	20770823	0.000413	G/A	REC	17	99	220	236	257	254
534	rs735718	3	70782197	0.000413	G/A	DOM	7	67	262	242	247	256
535	rs10513342	9	121482333	0.000414	G/A	DOM	27	125	184	258	258	250
536	rs11488811	11	50279639	0.000414	G/A	DOM	1	41	294	248	265	252
537	rs2277729	18	11893764	0.000415	G/A	REC	5	91	240	217	257	254
538	rs8014279	14	87063954	0.000416	G/A	DOM	30	121	184	253	259	250
539	rs16834735	1	32276442	0.000416	A/G	DOM	5	84	247	248	261	252
540	rs661171	11	110016519	0.000417	A/C	DOM	35	151	149	253	250	258
541	rs7597061	2	66001846	0.000418	C/A	DOM	4	62	270	248	246	256
542	rs9533154	13	43140102	0.00042	A/G	DOM	82	166	88	250	252	260
543	rs11122616	1	230978726	0.00042	G/A	DOM	37	138	161	256	258	250
544	rs1499887	3	55593238	0.000421	A/C	ADD	3	61	272	218	248	256
545	rs17004630	21	45508561	0.000421	A/G	REC	5	54	277	218	259	254
546	rs4819361	21	45420837	0.000421	A/G	REC	5	56	275	218	260	253
547	rs4818886	21	45589727	0.000422	A/G	REC	5	59	271	218	258	253
548	rs7907721	10	61820489	0.000422	A/G	REC	26	150	160	240	254	256
549	rs1196579	18	35984129	0.000423	G/A	ADD	35	134	164	246	252	258
550	rs4733597	8	128617612	0.000426	G/A	DOM	45	152	138	252	250	258
551	rs2036342	3	122290579	0.000426	A/G	ADD	37	127	172	262	256	251
552	rs915121	10	121189480	0.000427	A/G	REC	17	115	204	236	252	256
553	rs17617965	16	77005187	0.000427	G/A	ADD	12	101	223	236	251	256
554	rs4358156	2	69354700	0.000429	G/A	ADD	91	159	85	259	253	249
555	rs240399	6	75980587	0.00043	G/A	REC	2	39	294	191	251	255
556	rs6730278	2	44437217	0.00043	A/G	REC	13	105	218	233	254	255
557	rs16864515	1	171435542	0.00043	A/C	REC	3	57	276	204	252	255
558	rs1943334	18	59169421	0.00043	G/A	REC	22	122	192	239	253	256
559	rs6724078	2	11724159	0.000432	G/A	DOM	16	94	226	261	259	251
560	rs6756742	2	98699888	0.000432	A/G	ADD	50	165	120	248	252	259
561	rs253296	5	149952749	0.000433	A/G	ADD	41	167	128	261	256	249
562	rs10493765	1	85941403	0.000434	A/C	ADD	37	133	166	262	256	250
563	rs140392	22	21462353	0.000434	A/G	DOM	0	5	331	NA	217	254
564	rs2305142	2	98375722	0.000434	G/A	REC	43	137	156	264	253	252
565	rs4486031	6	156517374	0.000434	G/A	ADD	8	94	234	268	259	251
566	rs7715548	5	103182563	0.000435	C/A	REC	20	128	187	238	256	254
567	rs9399876	6	96723784	0.000435	G/A	REC	36	153	146	243	256	255
568	rs7657652	4	175094250	0.000436	C/A	DOM	33	160	140	250	251	258
569	rs3782711	12	6183181	0.000436	G/A	ADD	8	82	246	235	250	256
570	rs13288491	9	121463210	0.000436	A/G	DOM	3	69	263	261	261	252
571	rs233228	21	45934200	0.000436	A/G	REC	2	48	286	185	255	254
572	rs268971	5	22656141	0.000439	A/C	ADD	74	178	84	260	254	249
573	rs651844	1	108079073	0.00044	G/A	ADD	43	149	144	245	253	257
574	rs2046389	15	81033300	0.000442	G/A	ADD	9	85	242	271	258	252
575	rs2307117	5	57787376	0.000442	G/A	DOM	62	158	116	252	250	259
576	rs11025773	11	3197290	0.000443	C/A	DOM	11	100	225	249	248	257
577	rs13421962	2	152748613	0.000443	A/G	REC	11	129	196	231	255	254
578	rs12595195	15	90200735	0.000443	G/A	REC	19	127	190	237	255	255
579	rs240408	6	75937276	0.000445	A/C	REC	2	39	295	191	251	255
580	rs431116	6	75946422	0.000445	G/A	REC	2	36	298	191	251	255
581	rs7922310	10	107977683	0.000445	G/A	REC	2	89	245	191	254	254
582	rs1501871	3	117330716	0.000446	A/G	REC	64	162	110	246	257	254
583	rs1547786	6	125678114	0.000446	G/A	DOM	54	174	108	254	257	248
584	rs921172	3	108770390	0.000448	A/G	REC	73	148	115	246	256	256
585	rs6975733	7	2844648	0.000449	A/G	REC	17	107	212	236	255	254
586	rs1517298	4	182821968	0.000449	A/G	REC	16	99	220	235	254	255
587	rs10860021	12	96747710	0.00045	G/A	REC	40	153	143	243	257	253
588	rs10790789	11	99411774	0.000452	C/A	ADD	69	154	112	248	253	259
589	rs10510297	3	4804000	0.000453	A/G	DOM	55	168	113	251	251	259
590	rs2495505	1	55484810	0.000454	G/A	ADD	21	124	191	244	251	257
591	rs7624896	3	12817622	0.000457	A/G	DOM	82	160	94	252	251	260
592	rs12093398	1	246113980	0.00046	A/G	DOM	1	58	277	258	262	252
593	rs7588958	2	152923904	0.00046	C/A	ADD	1	37	291	168	246	255
594	rs2411181	17	35059889	0.000461	A/G	DOM	23	139	173	253	249	258
595	rs9375877	6	132690239	0.000462	G/A	REC	16	103	217	235	258	253
596	rs2072944	1	23405872	0.000463	G/A	ADD	67	160	109	247	254	258
597	rs4551654	10	66896977	0.000467	A/G	REC	7	85	242	224	256	254
598	rs7718438	5	80482875	0.000468	G/A	REC	55	169	112	245	256	254
599	rs6716303	2	162732719	0.00047	A/G	ADD	61	171	104	262	253	250
600	rs4855697	3	108867128	0.000471	G/A	DOM	65	148	123	257	257	249
601	rs6766000	3	70783491	0.000471	A/G	DOM	7	75	254	242	248	256
602	rs12885394	14	92146871	0.000472	G/A	ADD	23	134	179	243	252	257
603	rs2180312	6	52604054	0.000474	G/A	ADD	70	180	85	259	255	248
604	rs10213507	4	14911772	0.000474	C/A	ADD	37	156	142	261	256	250
605	rs11844740	14	50877854	0.000474	A/G	ADD	56	156	124	247	253	258
606	rs1921290	2	67341817	0.000475	C/A	DOM	33	169	133	252	250	259
607	rs774351	9	27516640	0.000475	C/A	DOM	17	139	180	258	258	250
608	rs774352	9	27516590	0.000475	G/A	DOM	17	139	180	258	258	250
609	rs7647846	3	16675127	0.000476	C/A	REC	56	170	110	245	255	256
610	rs2041976	14	87319110	0.000478	A/G	ADD	42	158	136	246	252	258
611	rs13124455	4	102611656	0.000478	A/G	DOM	20	112	204	258	259	251
612	rs7669524	4	102614169	0.000478	A/G	DOM	20	112	204	258	259	251
613	rs10232125	7	47633846	0.000479	G/A	REC	49	152	134	263	253	251
614	rs4258276	10	66878910	0.000479	C/A	REC	7	94	233	224	255	254
615	rs7046653	9	27490967	0.000484	A/G	DOM	16	143	176	258	258	250
616	rs8062451	16	83001136	0.000484	A/G	DOM	62	148	125	258	256	249
617	rs9454727	6	70003389	0.000484	G/A	REC	33	133	170	242	255	255
618	rs2868242	20	43904581	0.000486	A/C	ADD	1	19	313	224	239	255
619	rs1411609	9	33137303	0.000486	A/G	DOM	59	169	108	255	257	248
620	rs4666453	2	20855176	0.000486	G/A	DOM	64	153	119	254	250	259
621	rs5921308	23	98553379	0.000488	C/A	ADD	0	1	332	NA	156	254
622	rs7212547	17	31329748	0.000488	G/A	DOM	6	57	273	260	262	252
623	rs7226216	17	31329911	0.000488	A/G	DOM	6	57	273	260	262	252
624	rs7587058	2	162731186	0.000488	G/A	REC	61	170	105	262	253	250
625	rs1494466	11	99408858	0.000491	A/G	ADD	78	161	97	247	254	258
626	rs16986050	19	55401170	0.000492	G/A	REC	13	102	221	234	256	254
627	rs1151813	1	226705372	0.000494	G/A	ADD	19	122	195	263	257	251
628	rs8043254	15	80469025	0.000494	G/A	DOM	72	157	106	254	258	248
629	rs2027605	21	30726773	0.000495	A/G	REC	62	187	83	246	256	255
630	rs11037175	11	42971040	0.000496	C/A	DOM	26	131	174	253	249	257
631	rs2411129	17	75576843	0.000496	A/G	REC	37	136	160	243	254	257
632	rs13430233	2	37833444	0.000497	A/G	DOM	0	21	315	NA	238	255
633	rs2445887	5	78310044	0.000497	A/G	REC	74	157	105	246	256	255
634	rs1565328	2	66498775	0.000497	A/G	ADD	6	77	251	245	247	256
635	rs774952	3	98919271	0.000498	A/G	ADD	2	51	283	222	246	255
636	rs4131888	4	139123748	0.000499	A/G	ADD	13	105	218	245	249	257
637	rs674485	11	65197393	0.0005	G/A	DOM	19	128	189	260	258	250
638	rs309073	1	99413725	0.000501	A/G	ADD	44	169	123	248	252	258
639	rs12668959	7	101674768	0.000502	G/A	ADD	25	145	166	243	252	257
640	rs9520447	13	108104103	0.000502	G/A	REC	40	149	147	265	252	253
641	rs720625	3	45810094	0.000502	G/A	REC	51	149	136	245	255	256
642	rs1017003	7	8751843	0.000503	A/G	ADD	39	156	141	260	256	250
643	rs10745758	12	96742383	0.000503	G/A	REC	41	154	141	243	257	253
644	rs4857256	3	97103648	0.000506	G/A	DOM	3	48	285	262	244	256
645	rs11764499	7	7800214	0.000508	G/A	ADD	16	107	213	242	250	256
646	rs17215029	3	122643166	0.000508	A/G	DOM	64	180	92	256	250	260
647	rs279978	8	94032622	0.000509	A/G	ADD	40	152	144	247	252	258
648	rs1516921	2	18497328	0.000509	A/C	REC	24	114	193	239	254	256
649	rs2397105	6	52653324	0.000511	G/A	ADD	57	169	110	261	254	249
650	rs872358	17	76267779	0.000511	C/A	REC	5	71	259	217	256	254
651	rs4759176	12	56036264	0.000512	G/A	ADD	11	89	235	236	250	256
652	rs4933405	10	88455879	0.000512	G/A	REC	33	150	153	242	255	256
653	rs9881405	3	133518198	0.000512	A/C	DOM	21	121	194	255	259	251
654	rs1549572	2	230996889	0.000512	G/A	REC	25	134	177	240	257	253
655	rs348395	19	6499437	0.000513	A/G	REC	2	18	316	190	260	254
656	rs6100432	20	57972626	0.000513	G/A	REC	5	88	243	217	256	254
657	rs2353986	1	146821869	0.000514	A/G	DOM	49	143	144	255	258	249
658	rs4247109	16	69803443	0.000514	G/A	DOM	4	46	284	250	265	252
659	rs758309	5	133017882	0.000515	A/G	DOM	35	130	171	252	250	258
660	rs12552172	9	125996867	0.000516	A/C	DOM	9	95	230	244	261	251
661	rs2446248	6	78316625	0.000516	A/G	ADD	5	83	248	230	249	256
662	rs6819770	4	185016399	0.000516	G/A	REC	71	159	106	246	256	256
663	rs311625	19	3201695	0.000517	G/A	DOM	67	167	101	250	252	260
664	rs10495915	2	44410540	0.000517	C/A	REC	11	108	217	231	254	255
665	rs17032022	2	44398026	0.000517	G/A	REC	11	108	217	231	254	255
666	rs6607336	17	35057217	0.000517	C/A	DOM	23	139	174	253	249	258
667	rs9526307	13	47878953	0.000519	G/A	DOM	84	162	90	256	256	247
668	rs12961650	18	27431670	0.00052	A/G	REC	56	177	102	263	253	251
669	rs9322164	6	149374484	0.00052	G/A	DOM	33	121	182	257	258	250
670	rs2817213	6	24496054	0.00052	A/G	REC	54	161	121	245	256	255
671	rs10408164	19	419407	0.000522	A/G	DOM	31	125	180	256	258	250
672	rs2274557	9	16473118	0.000523	G/A	DOM	32	135	169	259	257	250
673	rs6413453	1	161192316	0.000524	A/G	ADD	9	62	264	233	250	256
674	rs17055448	13	59325244	0.000525	G/A	DOM	2	22	311	254	238	255
675	rs10998853	10	71306308	0.000525	A/G	DOM	1	54	281	240	245	256
676	rs2290847	4	151199497	0.000525	A/G	REC	48	164	124	244	256	255
677	rs1891550	14	54000297	0.000526	G/A	DOM	16	109	211	252	248	257
678	rs6045880	20	19152612	0.000526	A/C	REC	46	171	119	244	255	256
679	rs2866431	4	102639502	0.000527	A/C	DOM	24	126	186	252	259	250
680	rs2920191	4	4340034	0.000527	G/A	REC	80	175	81	247	255	258
681	rs9371972	6	156520159	0.000528	A/C	ADD	3	59	274	278	261	252
682	rs12521901	5	64119275	0.00053	A/G	REC	47	167	122	244	256	254
683	rs6081528	20	19160799	0.00053	G/A	REC	46	171	118	244	255	256
684	rs11679243	2	241300692	0.000531	A/G	ADD	22	106	207	266	256	251
685	rs10021084	4	7612772	0.000531	A/G	REC	22	124	190	239	253	256
686	rs1869928	10	63382567	0.000531	A/G	ADD	8	92	236	265	259	251
687	rs7075118	10	63389918	0.000531	A/G	ADD	8	92	236	265	259	251
688	rs7087202	10	63389580	0.000531	A/G	ADD	8	92	236	265	259	251
689	rs10825371	10	56435379	0.000532	G/A	REC	4	87	245	214	254	254
690	rs2885816	1	215263961	0.000532	G/A	ADD	45	149	142	262	255	250
691	rs587310	6	49766569	0.000533	G/A	ADD	8	108	220	235	250	256
692	rs1617580	14	87270817	0.000534	G/A	ADD	12	108	216	263	258	251
693	rs1790423	18	47769082	0.000538	G/A	ADD	28	126	182	243	252	257
694	rs10168275	2	231623555	0.000538	A/G	DOM	4	98	233	245	248	256
695	rs1516919	2	18497448	0.000538	A/C	REC	24	119	193	239	253	256
696	rs11589933	1	114807559	0.00054	C/A	REC	47	155	134	264	252	253
697	rs6532959	4	102654946	0.000541	G/A	DOM	23	127	184	252	259	250
698	rs4649173	1	24396685	0.000542	C/A	DOM	67	172	97	256	256	248
699	rs12084511	1	228687948	0.000544	A/C	DOM	6	58	272	260	262	252
700	rs9921884	16	55128197	0.000544	G/A	DOM	38	151	147	255	258	250
701	rs6884872	5	24844413	0.000546	A/G	ADD	76	174	86	259	255	248
702	rs12343455	9	8955420	0.000547	G/A	ADD	0	10	326	NA	230	255
703	rs4237959	12	15830326	0.00055	A/G	REC	9	99	228	229	255	254
704	rs10517	16	69743760	0.00055	A/G	DOM	5	58	273	246	263	252
705	rs13332704	16	84079818	0.000552	C/A	DOM	70	172	93	258	256	248
706	rs7311662	12	39007749	0.000553	A/G	REC	4	89	242	212	254	254
707	rs13011599	2	35848903	0.000553	A/G	DOM	45	159	132	254	258	249
708	rs17247038	23	18387356	0.000554	G/A	ADD	0	27	308	NA	241	255
709	rs3743422	15	80503826	0.000554	G/A	DOM	61	149	126	252	259	249
710	rs2963818	5	59114805	0.000557	A/G	DOM	62	168	106	251	251	260
711	rs10049291	3	38107017	0.000558	G/A	ADD	31	131	173	261	257	250
712	rs1229487	7	81561257	0.000558	C/A	REC	22	112	202	269	254	252
713	rs7714529	5	76562245	0.000558	A/G	DOM	24	145	167	253	258	250
714	rs8000711	13	112685237	0.000562	G/A	REC	17	125	190	236	255	255
715	rs1876150	5	10105947	0.000563	G/A	DOM	9	85	242	261	260	251
716	rs3752221	19	14677312	0.000563	G/A	REC	5	95	236	218	254	255
717	rs6414624	4	5743512	0.000564	A/G	REC	11	86	239	276	256	252
718	rs9599919	13	72619183	0.000567	G/A	DOM	15	87	234	247	248	256
719	rs10761885	10	66728130	0.000567	A/G	REC	6	95	235	222	254	255
720	rs6069624	20	54744138	0.000569	G/A	REC	22	153	161	239	255	255
721	rs7461956	8	6772913	0.00057	C/A	DOM	40	154	142	250	251	258
722	rs12679874	8	27230819	0.00057	G/A	DOM	31	153	152	255	258	250
723	rs1834189	1	75113057	0.00057	C/A	ADD	94	152	90	250	253	260
724	rs11521036	7	121090531	0.000571	C/A	REC	21	105	210	239	255	255
725	rs1936797	6	127432657	0.000572	G/A	REC	24	153	159	240	254	256
726	rs1364449	5	22475470	0.000573	A/G	ADD	55	167	114	262	254	250
727	rs980040	5	22541343	0.000573	G/A	ADD	50	168	118	248	252	259
728	rs6474539	9	10374705	0.000574	A/C	REC	22	132	182	239	254	255
729	rs1558760	16	49039077	0.000576	A/G	DOM	50	160	125	253	258	249
730	rs11838968	13	30527031	0.00058	A/G	REC	5	70	261	218	256	254
731	rs10496326	2	98967254	0.00058	C/A	DOM	24	125	185	259	258	250
732	rs243417	2	127126224	0.000582	A/G	REC	11	100	225	232	254	255
733	rs359688	2	127137005	0.000582	G/A	REC	11	101	224	232	253	255
734	rs360292	2	127080267	0.000582	G/A	REC	13	106	217	234	254	255
735	rs12134425	1	68117203	0.000583	C/A	REC	11	85	239	232	255	254
736	rs6517178	21	34888621	0.000583	G/A	ADD	58	168	110	259	255	249
737	rs17095685	14	98116042	0.000585	A/G	ADD	2	35	298	210	246	255
738	rs8132870	21	20251028	0.000585	G/A	REC	69	173	93	246	256	255
739	rs7845832	8	139416017	0.000586	A/C	ADD	57	169	109	248	253	259
740	rs12123261	1	193881324	0.000587	C/A	DOM	23	125	188	260	258	250
741	rs3742879	14	68115001	0.000588	G/A	DOM	30	135	171	248	250	258
742	rs12057222	1	16508534	0.000588	A/G	REC	34	158	144	242	254	257
743	rs4661718	1	16505908	0.000588	G/A	REC	34	158	144	242	254	257
744	rs7538216	1	16509671	0.000588	A/G	REC	34	158	144	242	254	257
745	rs12202533	6	148320352	0.00059	A/G	DOM	7	39	284	254	242	255
746	rs1990966	19	33775326	0.000591	A/G	ADD	60	163	113	246	254	258
747	rs11706224	3	135193301	0.000592	G/A	DOM	49	158	129	256	249	258
748	rs6009408	22	49461764	0.000592	G/A	REC	13	122	201	234	253	256
749	rs7005795	8	128623639	0.000594	A/C	DOM	69	160	107	252	251	260
750	rs9525638	13	43128577	0.000594	G/A	DOM	82	165	87	250	252	260
751	rs11167042	8	142269874	0.000595	A/G	DOM	50	162	124	251	251	259
752	rs2003880	8	6788102	0.000595	A/G	ADD	14	109	213	264	258	251
753	rs11710644	3	4797041	0.000597	A/G	DOM	53	157	122	250	251	258
754	rs9268005	6	32224388	0.000597	C/A	REC	37	137	159	243	257	254
755	rs2479396	1	55482091	0.000599	G/A	ADD	41	144	151	247	252	258
756	rs12071151	1	202037092	0.0006	G/A	DOM	24	100	212	258	259	251
757	rs17071181	18	61156499	0.0006	G/A	DOM	2	23	311	246	239	255
758	rs262735	5	165100296	0.000601	G/A	REC	58	176	101	246	257	254
759	rs12635226	3	96792223	0.000603	G/A	DOM	2	47	286	266	244	256
760	rs4398822	7	102567169	0.000605	A/G	DOM	1	60	275	286	245	256
761	rs4669155	2	7350493	0.000606	A/G	ADD	65	140	131	246	254	257
762	rs9534196	13	31573766	0.000607	A/G	DOM	17	119	200	248	249	257
763	rs11759141	6	156171848	0.000608	C/A	REC	1	52	280	156	257	254
764	rs4895149	5	119605609	0.000611	G/A	DOM	64	164	108	249	252	259
765	rs9558643	13	106522342	0.000612	A/G	DOM	59	162	115	250	251	259
766	rs7816176	8	94455086	0.000615	G/A	ADD	3	72	261	237	247	256
767	rs41610	7	82653020	0.000616	G/A	DOM	43	131	162	252	259	250
768	rs4361809	9	4369729	0.000617	A/G	REC	72	148	115	246	258	253
769	rs2460508	5	76156381	0.000617	G/A	REC	58	174	104	246	256	256
770	rs17685418	3	62198335	0.000618	G/A	DOM	12	110	212	247	249	257
771	rs648458	18	65938887	0.000618	A/G	DOM	12	109	215	248	249	257
772	rs926070	6	32257566	0.000618	G/A	REC	37	139	160	243	257	254
773	rs2528804	7	22432872	0.00062	C/A	REC	4	71	260	215	253	255
774	rs10000726	4	120210764	0.000623	G/A	DOM	17	114	204	259	259	251
775	rs11078712	17	7785977	0.000625	A/G	REC	4	58	274	212	250	255
776	rs6577922	8	139422397	0.000626	G/A	ADD	58	170	108	247	253	258
777	rs6542749	2	108690642	0.000627	A/G	REC	28	143	165	241	255	255
778	rs11652251	17	76659127	0.000629	A/G	DOM	23	131	181	253	259	250
779	rs368975	19	3216946	0.00063	G/A	DOM	62	163	110	251	251	259
780	rs3770599	2	169855107	0.00063	A/G	REC	5	67	262	218	255	254
781	rs1331155	10	107946709	0.000632	A/G	REC	3	83	250	207	253	255
782	rs2150604	10	107912176	0.000632	G/A	REC	3	82	251	207	254	254
783	rs273975	7	137615234	0.000633	A/G	DOM	44	135	157	257	258	250
784	rs10760398	9	128208927	0.000634	C/A	DOM	26	147	163	257	258	250
785	rs11892737	2	134705500	0.000636	A/G	REC	89	179	67	248	257	254
786	rs2791473	1	86988709	0.000638	G/A	DOM	54	158	124	256	257	249
787	rs2293771	6	2836600	0.000638	C/A	REC	4	90	242	213	256	254
788	rs12132955	1	108070789	0.000639	A/G	ADD	12	117	207	246	250	257
789	rs2419323	13	26246328	0.00064	A/G	DOM	47	161	128	252	251	259
790	rs4778859	15	81117605	0.00064	G/A	DOM	7	101	228	261	259	251
791	rs4978780	9	111967572	0.00064	A/G	REC	82	167	87	260	252	252
792	rs1288157	6	113282347	0.000642	A/G	DOM	40	140	156	258	257	250
793	rs1397607	4	120231150	0.000642	G/A	ADD	44	136	155	261	256	250
794	rs11060153	12	129616485	0.000643	C/A	REC	45	146	145	244	258	253
795	rs2715688	3	108639119	0.000645	G/A	ADD	51	136	149	248	252	258
796	rs1479446	12	23801976	0.000645	A/G	REC	29	145	162	241	256	254
797	rs1222938	18	49941166	0.000646	G/A	ADD	19	141	176	244	251	257
798	rs461401	5	3156508	0.000646	G/A	ADD	6	62	267	240	247	256
799	rs12046065	1	175624557	0.000647	G/A	DOM	32	144	160	253	250	258
800	rs2270051	17	12852224	0.000647	C/A	REC	42	160	134	264	253	252
801	rs16951986	13	106517830	0.000648	A/G	DOM	52	162	122	251	251	259
802	rs6824345	4	182834128	0.000648	A/G	REC	7	60	269	225	251	255
803	rs3769754	2	98989700	0.000649	C/A	ADD	82	155	90	248	254	258
804	rs3797535	5	78300397	0.000652	A/G	ADD	1	46	289	168	248	255
805	rs7936382	11	18210814	0.000653	A/G	DOM	40	145	148	250	250	258
806	rs1169921	2	177216172	0.000654	G/A	REC	21	135	180	239	255	255
807	rs1544762	5	170171271	0.000655	C/A	REC	13	120	202	234	254	255
808	rs9521107	13	89179212	0.000655	A/G	DOM	83	165	88	256	256	247
809	rs4876287	8	113522557	0.000655	A/C	DOM	16	119	201	256	259	251
810	rs11131228	4	61080750	0.000656	A/G	ADD	11	125	200	244	250	257
811	rs6981616	8	90708428	0.000656	A/G	REC	2	28	306	192	252	254
812	rs1535044	20	44739156	0.000657	A/G	REC	21	147	164	239	256	254
813	rs16926630	9	115955271	0.000657	G/A	ADD	0	32	303	NA	242	255
814	rs13042529	20	17698510	0.000658	A/G	REC	3	69	264	205	255	254
815	rs2137168	2	111986509	0.000658	A/G	REC	34	148	154	242	256	254
816	rs17275526	3	131047910	0.000662	A/C	ADD	8	91	236	236	250	256
817	rs6736735	2	98336433	0.000662	A/G	REC	44	141	151	264	253	252
818	rs710628	12	67657481	0.000664	A/C	REC	41	159	135	264	253	252
819	rs1548608	7	50901533	0.000667	A/G	ADD	12	106	218	266	258	251
820	rs7755553	6	1696017	0.000668	A/C	DOM	9	121	200	249	249	257
821	rs2826208	21	21734756	0.000668	G/A	REC	6	60	270	222	256	254
822	rs2826213	21	21736815	0.000668	A/G	REC	6	60	270	222	256	254
823	rs11858182	15	102326637	0.000669	C/A	REC	15	139	182	236	255	254
824	rs11621941	14	96346850	0.00067	G/A	DOM	7	78	251	249	247	256
825	rs2826197	21	21722621	0.00067	A/G	REC	6	59	270	222	255	254
826	rs7937250	11	18210815	0.000671	A/C	DOM	40	147	148	250	250	258
827	rs2738108	8	6789682	0.000672	G/A	ADD	15	110	211	266	257	251
828	rs2169845	7	63918166	0.000672	A/C	REC	28	115	193	241	258	254
829	rs6741222	2	108841082	0.000674	G/A	REC	27	127	180	267	251	254
830	rs4903863	14	79998294	0.000675	A/G	REC	33	125	177	242	257	254
831	rs7147705	14	80002096	0.000675	A/G	REC	33	126	177	242	257	254
832	rs6580921	12	53353508	0.000676	C/A	REC	61	171	103	246	256	255
833	rs12668403	7	81585921	0.000676	G/A	DOM	58	163	115	251	251	259
834	rs1558371	7	81584569	0.000676	G/A	DOM	58	163	115	251	251	259
835	rs2108606	17	10362269	0.000677	A/G	ADD	47	163	126	259	256	249
836	rs157686	6	91200145	0.000677	G/A	REC	22	137	177	239	254	255
837	rs278865	2	156420492	0.000677	A/G	REC	28	148	160	241	255	255
838	rs17013516	4	88808272	0.000679	G/A	ADD	5	102	228	247	248	256
839	rs9403527	6	144047833	0.00068	A/G	DOM	36	144	155	253	250	258
840	rs277970	5	70827975	0.000682	A/G	ADD	0	34	302	NA	243	255
841	rs7244992	18	9014820	0.000683	G/A	ADD	1	67	268	168	249	255
842	rs17642519	5	133012034	0.000684	G/A	DOM	27	128	181	255	249	257
843	rs9866441	3	38096361	0.000685	A/G	ADD	31	129	174	261	256	250
844	rs10409326	19	23621430	0.000687	A/G	ADD	0	2	334	NA	192	254
845	rs867410	1	217159448	0.000687	A/G	DOM	12	114	210	246	249	257
846	rs2241777	8	104412388	0.000688	A/C	DOM	71	161	104	254	257	248
847	rs2241778	8	104412935	0.000688	A/G	DOM	71	161	104	254	257	248
848	rs3134287	8	104423486	0.000688	G/A	DOM	71	161	104	254	257	248
849	rs11661922	18	77770278	0.000688	C/A	DOM	48	161	125	256	257	249
850	rs10215194	7	55345282	0.00069	A/G	ADD	33	152	151	245	252	257
851	rs7022987	9	19514307	0.000692	A/G	DOM	37	127	172	250	250	258
852	rs1661091	5	3168780	0.000693	G/A	ADD	6	62	268	240	247	256
853	rs7852055	9	138695235	0.000693	G/A	DOM	24	143	169	256	258	250
854	rs13059762	3	117338327	0.000694	C/A	REC	64	162	108	246	257	254
855	rs9521140	13	89189649	0.000696	G/A	DOM	86	161	89	256	256	248
856	rs16881484	8	112078833	0.000697	A/G	DOM	0	2	331	NA	192	254
857	rs11984152	7	13176846	0.000697	G/A	DOM	1	24	311	244	268	253
858	rs2440222	10	4618942	0.000699	G/A	DOM	42	137	152	260	248	258
859	rs11191839	10	105634895	0.000703	A/G	REC	41	151	144	244	256	255
860	rs1169918	2	177213095	0.000704	A/C	REC	21	134	180	239	255	255
861	rs1320342	4	138337749	0.000705	G/A	REC	53	167	116	263	249	256
862	rs1025298	5	7685776	0.000707	C/A	DOM	60	169	107	256	257	248
863	rs3819489	7	103422764	0.000707	A/G	ADD	20	109	207	243	251	256
864	rs10858942	12	90412549	0.000707	A/G	DOM	71	162	103	256	256	248
865	rs12491246	3	146323885	0.000707	G/A	REC	7	98	231	225	253	255
866	rs17354140	3	146297818	0.000707	A/G	REC	7	96	233	225	253	255
867	rs623142	7	63752283	0.000707	A/C	REC	26	119	191	241	257	254
868	rs12828953	12	100196113	0.000708	A/G	REC	2	37	296	192	255	254
869	rs2495233	6	41475447	0.000708	A/G	DOM	2	58	276	282	244	256
870	rs6543280	2	98701043	0.000708	G/A	ADD	50	165	120	249	252	259
871	rs12540100	7	63750302	0.000708	A/G	REC	26	115	195	241	256	254
872	rs11868480	17	70864425	0.000709	A/G	REC	5	62	268	219	253	255
873	rs8113842	20	7912083	0.000709	A/G	ADD	2	39	295	230	245	255
874	rs9398929	6	130239391	0.000709	G/A	DOM	70	177	89	255	256	248
875	rs4586211	12	131598584	0.00071	A/G	ADD	7	95	234	230	250	256
876	rs2984132	10	105657892	0.000711	G/A	REC	52	169	115	245	256	255
877	rs7657480	4	139192424	0.000711	G/A	DOM	9	87	240	245	248	256
878	rs6044850	20	17477751	0.000712	G/A	ADD	50	169	117	248	252	258
879	rs10455668	6	69274322	0.000713	G/A	DOM	71	161	104	254	258	248
880	rs12569163	1	241878547	0.000714	C/A	DOM	9	91	236	247	261	251
881	rs154475	5	57718996	0.000714	A/G	DOM	42	154	140	252	250	258
882	rs2975684	8	10118346	0.000715	A/G	REC	8	56	272	227	256	254
883	rs12594353	15	98827964	0.000715	G/A	REC	18	117	201	237	258	253
884	rs13045292	20	61004142	0.000716	G/A	ADD	7	92	237	271	258	252
885	rs7982604	13	69598479	0.000716	G/A	DOM	10	74	252	248	247	256
886	rs12006996	23	79749251	0.000716	A/G	ADD	1	54	281	252	245	256
887	rs12778686	10	77379512	0.000717	G/A	DOM	43	143	150	253	250	258
888	rs11934396	4	179597374	0.000718	A/G	DOM	13	98	224	247	249	257
889	rs4656945	1	160838107	0.00072	G/A	DOM	27	156	152	252	250	258
890	rs1147190	9	87256486	0.000721	A/G	REC	6	96	234	223	253	255
891	rs2039350	9	2358689	0.000722	G/A	DOM	4	44	288	243	265	252
892	rs2394936	7	98413656	0.000722	G/A	REC	26	142	168	240	254	256
893	rs10513972	18	67352445	0.000723	A/G	ADD	12	85	238	264	259	252
894	rs4671421	2	62599559	0.000725	G/A	REC	4	47	284	214	256	254
895	rs221723	6	165888053	0.000728	C/A	REC	48	135	153	263	252	252
896	rs221725	6	165887278	0.000728	G/A	REC	48	135	153	263	252	252
897	rs4655683	1	67611613	0.000729	A/G	REC	28	166	141	241	254	257
898	rs1475183	13	26287826	0.000729	C/A	DOM	5	76	255	261	260	252
899	rs1951207	14	95002355	0.000733	A/G	DOM	74	163	98	255	257	248
900	rs4329910	16	83069631	0.000735	G/A	REC	7	102	227	226	256	254
901	rs848637	2	36808732	0.000737	A/C	DOM	29	136	171	256	258	250
902	rs1706016	3	194319882	0.00074	A/G	DOM	60	158	118	257	249	259
903	rs3134295	8	104427359	0.00074	C/A	DOM	71	159	105	254	257	248
904	rs925387	4	120111190	0.000741	G/A	DOM	12	106	214	252	260	251
905	rs180671	10	117753912	0.000743	G/A	DOM	4	67	265	252	246	256
906	rs2427082	20	59897979	0.000744	A/G	ADD	65	181	88	260	254	249
907	rs4237634	11	42777552	0.000744	G/A	DOM	48	155	132	250	259	249
908	rs2550671	12	56030092	0.000745	C/A	ADD	8	80	248	230	251	256
909	rs3745738	19	48598948	0.000746	A/G	REC	3	52	281	207	250	255
910	rs2436401	5	146287183	0.000746	A/G	REC	36	163	136	243	256	254
911	rs6781443	3	70768688	0.000746	A/G	DOM	7	78	251	245	248	256
912	rs9310200	3	70769276	0.000746	A/G	DOM	7	78	251	245	248	256
913	rs164771	1	4653765	0.000747	A/G	ADD	2	62	272	278	261	252
914	rs7324043	13	34938141	0.000747	G/A	REC	30	129	177	242	256	255
915	rs12449703	17	79693217	0.000748	G/A	ADD	0	30	304	NA	266	253
916	rs609658	9	84408808	0.000748	G/A	REC	2	61	272	192	251	255
917	rs594252	13	51363572	0.000748	G/A	REC	66	165	105	246	256	255
918	rs1060697	7	101657902	0.00075	A/G	ADD	9	106	221	239	250	256
919	rs10953541	7	107244545	0.00075	A/G	DOM	19	105	212	257	259	251
920	rs2879725	4	157152447	0.00075	A/G	DOM	1	31	304	248	242	255
921	rs1578109	9	23154239	0.000752	A/G	ADD	53	156	127	262	254	250
922	rs13314943	3	32303087	0.000753	G/A	ADD	22	115	198	242	252	257
923	rs11605562	11	934594	0.000754	A/G	ADD	5	38	293	232	246	255
924	rs942401	9	2210547	0.000754	G/A	DOM	25	128	182	260	257	250
925	rs10507619	13	59322229	0.000756	A/G	DOM	2	20	314	254	238	255
926	rs12138394	1	193648828	0.000756	A/C	DOM	9	111	215	253	248	257
927	rs1333525	13	59317267	0.000756	A/G	DOM	2	20	313	254	238	255
928	rs17264858	10	63081966	0.000756	A/G	DOM	1	49	286	251	263	252
929	rs17265668	4	91910576	0.000756	A/C	DOM	46	144	143	253	250	258
930	rs7334014	13	97416807	0.000757	G/A	ADD	2	38	295	235	244	255
931	rs4566837	5	2083797	0.000757	G/A	REC	35	140	161	243	255	255
932	rs536896	11	114037445	0.000758	A/G	DOM	1	44	291	241	244	255
933	rs1336840	23	145991136	0.000759	A/G	ADD	42	160	134	264	254	251
934	rs7545563	1	226717942	0.000759	A/C	ADD	39	148	149	245	253	257
935	rs9405566	6	2575480	0.000759	G/A	REC	37	133	166	265	253	252
936	rs1106240	12	123626982	0.000762	G/A	DOM	13	104	219	254	260	251
937	rs1541300	11	93944545	0.000763	A/C	DOM	57	180	98	258	256	248
938	rs12480619	20	43875235	0.000764	A/G	ADD	1	22	313	224	241	255
939	rs2638511	12	53268803	0.000764	A/G	ADD	17	149	170	243	251	257
940	rs12671547	7	81597355	0.000765	G/A	DOM	58	164	114	251	251	259
941	rs6494692	15	33094597	0.000765	C/A	DOM	9	91	235	248	261	251
942	rs11038608	11	45691118	0.000766	A/G	DOM	42	147	147	253	250	258
943	rs1334497	23	136427918	0.000767	G/A	ADD	7	113	216	231	251	256
944	rs5931135	23	136426669	0.000767	G/A	ADD	7	113	216	231	251	256
945	rs1145559	18	35954028	0.000768	C/A	ADD	36	129	171	247	251	257
946	rs4852514	2	79953746	0.000768	G/A	DOM	1	44	285	244	244	255
947	rs888530	12	109144520	0.000768	A/G	ADD	75	168	93	258	255	248
948	rs1387626	5	66865523	0.000771	G/A	REC	2	70	262	194	256	254
949	rs10255873	7	8560291	0.000771	A/G	REC	42	155	139	264	252	253
950	rs1566929	12	116883813	0.000772	A/G	ADD	37	169	130	262	255	250
951	rs6930713	6	149377610	0.000773	G/A	REC	46	154	136	244	255	255
952	rs9485353	6	149391605	0.000773	G/A	REC	46	154	136	244	255	255
953	rs9498202	6	149383257	0.000773	A/C	REC	46	154	136	244	255	255
954	rs10134510	14	81889522	0.000774	A/G	DOM	5	79	252	260	246	256
955	rs10146094	14	81891013	0.000774	A/G	DOM	5	79	252	260	246	256
956	rs2014078	4	160019492	0.000774	A/G	REC	44	162	130	264	253	252
957	rs2073379	21	47863025	0.000774	A/G	DOM	16	125	195	251	249	257
958	rs2817225	6	24507728	0.000776	G/A	REC	31	149	155	242	255	255
959	rs2735675	20	4707388	0.000776	A/C	REC	56	179	100	262	251	254
960	rs1949194	17	51023365	0.000777	G/A	REC	14	97	225	235	252	256
961	rs586362	5	146279793	0.000777	A/G	REC	36	165	135	243	256	254
962	rs6579891	5	151074609	0.000777	G/A	DOM	25	134	177	254	258	250
963	rs9898533	17	63391038	0.000777	G/A	ADD	8	88	240	276	257	252
964	rs1661110	5	3161133	0.00078	G/A	ADD	6	62	266	240	247	256
965	rs1566652	16	55731575	0.00078	A/C	REC	45	147	144	244	254	256
966	rs273983	7	137620862	0.000782	A/G	DOM	48	135	153	258	257	250
967	rs7529396	1	61156170	0.000784	A/G	DOM	23	164	148	259	257	250
968	rs7767455	6	121642851	0.000784	A/G	DOM	0	45	291	NA	263	252
969	rs11745387	5	151059231	0.000784	A/G	REC	46	153	137	244	254	257
970	rs12336492	9	78828051	0.000785	A/G	ADD	41	154	141	263	255	250
971	rs1627600	18	5526319	0.000785	A/C	DOM	17	103	214	253	260	251
972	rs3814055	3	119500035	0.000786	A/G	REC	36	173	127	265	254	251
973	rs3852738	16	82713551	0.000787	G/A	DOM	85	177	74	257	255	247
974	rs10894589	11	132493026	0.000787	A/G	REC	3	46	287	206	254	254
975	rs10505180	8	113323089	0.000787	G/A	DOM	19	130	187	256	258	250
976	rs10505181	8	113299275	0.000787	G/A	DOM	19	130	187	256	258	250
977	rs7775073	6	24499551	0.000787	G/A	REC	42	155	138	244	256	254
978	rs807517	6	24524704	0.000787	A/G	REC	24	145	167	240	255	255
979	rs4149540	2	240958129	0.000789	G/A	ADD	37	156	142	244	253	257
980	rs11082932	18	50180139	0.000789	C/A	DOM	30	131	175	255	258	250
981	rs2883104	1	5277439	0.000789	A/G	DOM	0	42	294	NA	264	252
982	rs8060701	16	73073289	0.000791	A/G	ADD	1	53	282	241	245	256
983	rs4610600	6	121619849	0.000792	C/A	DOM	0	45	290	NA	263	252
984	rs9380643	6	11930487	0.000793	A/G	ADD	19	119	198	243	251	256
985	rs7845171	8	97843522	0.000795	A/C	REC	69	179	88	261	251	254
986	rs11722890	4	153942865	0.000797	G/A	REC	9	108	219	230	255	254
987	rs4745286	9	76741242	0.000798	G/A	REC	10	110	208	231	254	255
988	rs1093291	12	117960307	0.000799	A/G	DOM	20	116	200	259	258	251
989	rs7214669	17	5868357	0.000799	A/G	ADD	67	177	92	258	255	248
990	rs7321717	13	90809235	0.000799	G/A	REC	43	147	146	244	255	255
991	rs12239912	1	75130289	0.000801	A/G	DOM	89	157	90	250	252	260
992	rs2018540	16	84631268	0.000803	A/G	ADD	71	173	91	249	253	259
993	rs17267869	2	169823408	0.000804	G/A	DOM	6	88	238	248	248	256
994	rs8052539	16	85139641	0.000805	G/A	REC	17	147	172	237	254	255
995	rs9527529	13	57093780	0.000806	A/G	DOM	9	127	200	254	249	257
996	rs1969399	4	181912806	0.000807	A/G	REC	38	139	159	243	254	256
997	rs5767265	22	46964267	0.000807	A/G	ADD	5	82	249	234	249	256
998	rs1258806	15	33091281	0.000808	A/C	DOM	10	89	237	249	261	251
999	rs7936033	11	79788235	0.000808	G/A	REC	5	63	267	220	256	254
1000	rs11695839	2	226393981	0.000809	A/G	ADD	28	159	148	262	256	250
1001	rs12592465	15	81115535	0.00081	A/C	DOM	8	104	224	264	259	251
1002	rs12030495	1	40089595	0.000811	A/G	DOM	57	153	126	254	258	249
1003	rs848515	2	36767257	0.000812	A/G	DOM	34	141	161	257	257	250
1004	rs1972435	15	90229321	0.000814	A/G	REC	2	41	293	194	258	254
1005	rs2191124	17	14829498	0.000814	A/G	ADD	51	164	121	259	256	249
1006	rs6864405	5	66827114	0.000814	G/A	REC	2	70	264	194	256	254
1007	rs4737206	8	66129990	0.000817	G/A	DOM	24	122	189	254	249	257
1008	rs2892970	7	20139644	0.000817	A/G	REC	6	70	260	223	256	254
1009	rs4852716	2	71093812	0.000817	G/A	REC	80	174	82	247	256	257
1010	rs9874938	3	74548437	0.000818	G/A	DOM	0	13	320	NA	234	255
1011	rs2846194	11	68755043	0.000819	A/G	REC	4	75	256	214	255	254
1012	rs7201125	16	6897765	0.00082	A/G	DOM	0	27	307	NA	241	255
1013	rs7908220	10	80055570	0.000822	A/G	ADD	24	124	188	260	258	251
1014	rs284581	10	61067958	0.000824	G/A	DOM	15	104	217	255	248	257
1015	rs9318053	13	72618327	0.000826	A/C	DOM	16	88	232	245	249	256
1016	rs3733553	4	82114503	0.000827	A/G	DOM	11	99	226	252	260	251
1017	rs1401780	2	152741725	0.000828	A/G	REC	32	150	154	242	256	254
1018	rs1565774	16	17837836	0.000828	A/G	DOM	19	128	189	250	250	257
1019	rs6952552	7	40303284	0.000828	A/G	ADD	13	91	232	245	249	256
1020	rs1869264	2	29412123	0.000829	G/A	DOM	38	139	159	257	257	250
1021	rs2083411	2	240961728	0.000831	A/G	ADD	37	156	143	244	253	257
1022	rs7133666	12	18443809	0.000831	A/C	DOM	4	37	285	253	242	255
1023	rs17329882	4	119949960	0.000832	C/A	REC	13	98	223	234	255	254
1024	rs1162601	9	24570614	0.000834	A/C	DOM	7	77	245	250	248	256
1025	rs17450103	4	161794080	0.000835	A/G	REC	3	52	281	208	255	254
1026	rs17534473	4	161792134	0.000835	A/G	REC	3	52	281	208	255	254
1027	rs13270324	8	10676575	0.000836	A/G	DOM	0	15	321	NA	236	255
1028	rs6432750	2	163999139	0.000836	A/G	ADD	30	152	154	244	252	257
1029	rs1661615	7	52734568	0.000839	A/G	REC	34	137	165	243	258	253
1030	rs8133029	21	38181569	0.000844	G/A	ADD	29	132	175	264	256	251
1031	rs8086644	18	60788559	0.000845	A/G	DOM	8	78	245	250	247	256
1032	rs1940067	11	84360517	0.000847	A/G	ADD	25	148	163	260	257	250
1033	rs2256357	1	38908461	0.000848	A/G	REC	13	118	205	234	255	254
1034	rs2629135	3	10961430	0.000848	G/A	DOM	3	42	291	270	263	252
1035	rs2099938	6	161386772	0.000848	A/G	REC	6	89	240	224	254	254
1036	rs10234315	7	40311382	0.000849	A/G	DOM	14	86	236	246	249	256
1037	rs1792634	11	93929510	0.000849	A/C	DOM	60	178	98	258	256	248
1038	rs3889790	4	3923728	0.00085	G/A	DOM	47	160	124	252	251	259
1039	rs11904105	2	85484959	0.000852	G/A	REC	72	175	89	261	252	251
1040	rs1120556	13	89162359	0.000854	A/G	DOM	68	157	111	256	256	249
1041	rs2282161	9	6534508	0.000854	A/G	DOM	13	109	214	257	259	251
1042	rs1862499	19	47549791	0.000854	A/G	DOM	40	159	137	252	251	258
1043	rs5922313	23	86139548	0.000854	G/A	ADD	13	100	223	235	252	256
1044	rs1269654	7	107902091	0.000855	G/A	REC	13	107	215	234	253	255
1045	rs6015112	20	56450431	0.000856	A/G	ADD	11	82	243	239	250	256
1046	rs6917010	6	149398511	0.000857	A/G	REC	47	152	136	244	255	255
1047	rs4671787	2	67408357	0.000857	C/A	DOM	86	164	86	251	252	260
1048	rs11701058	21	47776382	0.000858	G/A	DOM	19	126	191	252	249	257
1049	rs10518313	4	119962741	0.000859	A/G	REC	15	93	227	236	255	254
1050	rs1452681	4	86705664	0.00086	A/G	ADD	33	143	157	262	256	250
1051	rs2035875	12	53295917	0.000861	G/A	ADD	79	174	83	260	253	249
1052	rs11946495	4	61238161	0.000862	A/C	REC	29	124	183	242	253	256
1053	rs3897660	11	69597131	0.000862	C/A	DOM	57	174	105	252	251	259
1054	rs1455837	2	219912758	0.000864	A/G	ADD	42	138	156	246	252	257
1055	rs2274906	1	160849420	0.000864	A/G	REC	62	169	105	262	252	253
1056	rs1229484	7	81555317	0.000866	A/G	REC	21	112	202	268	254	252
1057	rs11761913	7	50249013	0.000868	G/A	REC	48	169	119	245	255	256
1058	rs13185585	5	5614515	0.000868	A/C	DOM	19	125	191	249	250	257
1059	rs2162017	2	220686765	0.00087	A/G	DOM	2	60	274	256	246	256
1060	rs2744584	6	24505354	0.00087	A/G	REC	31	151	154	242	255	255
1061	rs12525249	6	146258738	0.000871	A/G	ADD	2	39	295	232	244	255
1062	rs10488964	4	7669798	0.000872	G/A	REC	6	82	247	223	251	255
1063	rs10774863	12	116891156	0.000872	G/A	ADD	25	154	157	262	256	250
1064	rs817392	1	85612739	0.000873	A/G	DOM	1	35	300	256	243	255
1065	rs817403	1	85617351	0.000873	A/G	DOM	1	35	300	256	243	255
1066	rs817415	1	85628317	0.000873	A/G	DOM	1	35	300	256	243	255
1067	rs9290276	3	100735631	0.000874	G/A	DOM	29	162	145	254	258	250
1068	rs17612037	4	20484256	0.000874	G/A	ADD	9	96	231	271	257	252
1069	rs9293162	5	25065470	0.000874	A/G	ADD	0	20	316	NA	239	255
1070	rs12035677	1	232526955	0.000875	A/G	DOM	4	31	301	266	240	255
1071	rs2785172	11	35163402	0.000876	G/A	ADD	54	154	127	259	256	249
1072	rs16867072	2	227392881	0.000878	A/G	REC	8	105	223	228	255	254
1073	rs2363561	1	215255307	0.000879	A/G	ADD	45	149	142	262	255	250
1074	rs1259078	6	15015307	0.000881	G/A	DOM	64	160	111	251	251	259
1075	rs10984224	9	121539063	0.000882	A/G	DOM	27	120	189	256	258	251
1076	rs815953	7	55562631	0.000884	G/A	REC	5	70	261	219	253	255
1077	rs1506283	3	30064457	0.000886	A/C	REC	8	95	233	228	252	256
1078	rs2106943	7	24857983	0.000886	A/C	REC	54	154	128	245	257	253
1079	rs11172056	12	57308975	0.000887	G/A	DOM	31	157	147	251	250	258
1080	rs4960488	6	1053665	0.000887	A/G	DOM	46	159	131	250	251	258
1081	rs6925338	6	1049017	0.000887	G/A	DOM	46	159	131	250	251	258
1082	rs10942055	5	24549616	0.000887	G/A	REC	37	160	139	243	254	256
1083	rs2600162	3	9312227	0.000889	C/A	REC	14	114	208	235	254	255
1084	rs6720337	2	162733699	0.000889	A/G	ADD	41	163	130	262	255	250
1085	rs12764454	10	100991374	0.00089	G/A	DOM	3	39	292	262	264	252
1086	rs2045637	8	2975781	0.000893	A/G	REC	6	67	263	284	250	254
1087	rs611843	11	97519987	0.000895	A/G	REC	5	84	247	219	259	253
1088	rs1152619	11	65255589	0.000897	A/C	ADD	25	129	182	260	257	250
1089	rs10276802	7	121468918	0.000898	C/A	REC	9	91	236	229	257	254
1090	rs17499173	12	116756064	0.000898	A/G	DOM	7	87	241	258	247	256
1091	rs6426987	1	154815257	0.000898	A/C	REC	42	150	144	244	257	253
1092	rs895236	9	4038228	0.0009	A/G	ADD	4	73	259	234	248	256
1093	rs17692475	1	193808319	0.000901	G/A	DOM	26	120	190	257	258	251
1094	rs2159280	17	32833162	0.000901	G/A	DOM	10	99	227	258	259	251
1095	rs42931	22	30960412	0.000901	G/A	DOM	58	172	106	257	256	248
1096	rs42932	22	30961048	0.000901	G/A	DOM	58	172	106	257	256	248
1097	rs7726107	5	5616314	0.000901	G/A	DOM	19	126	191	249	250	257
1098	rs1572688	10	57690158	0.000901	G/A	REC	59	154	123	246	256	255
1099	rs590937	10	43149991	0.000902	G/A	ADD	78	158	100	260	253	250
1100	rs7541513	1	75014195	0.000902	A/G	REC	58	170	105	246	257	253
1101	rs887	2	55199068	0.000902	G/A	ADD	30	145	160	246	252	257
1102	rs11109604	12	99177369	0.000903	G/A	DOM	78	150	108	254	258	248
1103	rs17655812	5	149397862	0.000904	G/A	REC	11	85	240	233	253	255
1104	rs6416614	16	20528606	0.000904	A/G	DOM	10	108	216	249	249	257
1105	rs1603708	8	55798736	0.000905	A/G	DOM	13	111	212	250	249	257
1106	rs4743347	9	102175840	0.000906	G/A	REC	30	122	184	266	253	252
1107	rs7803174	7	36339985	0.000906	A/G	DOM	40	132	164	252	250	258
1108	rs880597	9	102168293	0.000906	A/G	REC	30	122	184	266	253	252
1109	rs9510934	13	24480775	0.000907	C/A	ADD	79	166	90	248	254	259
1110	rs2208744	9	74865077	0.000908	C/A	ADD	66	162	108	259	255	249
1111	rs2332163	14	70198189	0.000909	G/A	ADD	1	26	309	156	247	255
1112	rs910170	6	39032415	0.000909	A/G	REC	59	167	110	246	255	256
1113	rs1494470	11	99425400	0.000911	A/C	ADD	64	152	120	260	255	250
1114	rs1530392	2	68525880	0.000911	A/G	REC	58	157	121	246	256	255
1115	rs11690456	2	29625029	0.000912	C/A	DOM	3	63	267	251	262	252
1116	rs803804	13	71599302	0.000912	G/A	REC	57	145	134	246	256	256
1117	rs10488281	7	103069832	0.000913	A/G	ADD	9	87	240	236	250	256
1118	rs1075737	7	103071193	0.000913	A/G	ADD	9	87	240	236	250	256
1119	rs6557837	8	25221000	0.000914	A/G	REC	8	80	248	229	252	255
1120	rs10783812	12	57308723	0.000915	G/A	DOM	31	157	148	251	250	258
1121	rs11960938	5	64322549	0.000917	A/G	ADD	19	123	193	264	257	251
1122	rs1535841	9	2212574	0.000917	C/A	ADD	35	138	163	260	257	250
1123	rs2125443	5	146229428	0.000917	A/G	REC	9	104	223	230	256	254
1124	rs3949414	6	149366339	0.000918	G/A	REC	47	153	135	245	255	255
1125	rs131842	22	37335773	0.00092	G/A	ADD	6	105	225	266	258	251
1126	rs2303670	5	132560150	0.00092	C/G	ADD	3	76	257	269	260	252
1127	rs193843	7	105583256	0.00092	G/A	REC	3	47	286	207	254	254
1128	rs6503310	17	10341326	0.00092	A/C	ADD	47	162	127	259	256	249
1129	rs7117000	11	36147644	0.000922	A/G	REC	9	112	215	230	256	254
1130	rs7858078	9	102194921	0.000922	A/G	REC	32	130	173	265	253	252
1131	rs9603047	13	37053892	0.000922	G/A	ADD	4	50	282	266	262	252
1132	rs6912327	6	34764922	0.000923	G/A	DOM	5	106	225	252	260	251
1133	rs1884444	1	67633812	0.000923	C/A	REC	65	179	92	246	255	257
1134	rs12756397	1	193656619	0.000925	G/A	DOM	9	111	215	253	248	256
1135	rs881660	9	112282070	0.000925	A/C	DOM	11	78	247	259	260	252
1136	rs10501915	11	99392516	0.000926	A/G	ADD	35	139	161	246	252	257
1137	rs10785750	1	106032404	0.000926	A/C	ADD	5	77	254	225	250	256
1138	rs2378670	9	87262169	0.000926	G/A	REC	6	98	230	224	253	255
1139	rs1046417	15	81047404	0.000928	G/A	ADD	9	83	241	271	258	252
1140	rs10831750	11	12193744	0.000928	A/G	REC	39	147	150	243	255	255
1141	rs1613070	19	6412929	0.000929	G/A	REC	58	166	112	262	251	253
1142	rs4715326	6	52657552	0.000929	G/A	ADD	56	165	114	260	254	250
1143	rs1409307	10	25219838	0.00093	G/A	DOM	58	146	132	256	257	249
1144	rs6870155	5	29816673	0.00093	G/A	DOM	13	112	210	252	249	257
1145	rs11624704	14	78786077	0.000931	C/A	DOM	2	73	260	263	261	252
1146	rs2376922	1	38594401	0.000932	C/A	ADD	57	170	109	248	253	258
1147	rs2860223	8	134668677	0.000932	G/A	DOM	39	152	145	258	257	250
1148	rs10844235	12	32691142	0.000933	A/C	REC	71	169	96	247	256	256
1149	rs2733407	3	114009592	0.000934	A/G	REC	43	152	140	244	257	253
1150	rs3909884	5	126943293	0.000934	G/A	ADD	18	140	177	245	251	257
1151	rs10499214	6	140067085	0.000936	G/A	REC	15	104	217	236	253	256
1152	rs2154032	6	140053704	0.000936	G/A	REC	15	103	218	236	253	256
1153	rs180680	10	117747653	0.000936	A/C	DOM	4	65	267	252	246	256
1154	rs874805	8	69077751	0.000936	A/C	ADD	62	163	110	259	255	249
1155	rs10804326	2	226394889	0.000937	G/A	ADD	29	159	148	261	256	250
1156	rs720293	11	43036313	0.000937	A/G	DOM	49	165	121	251	251	259
1157	rs6883260	5	136527370	0.000937	A/G	ADD	27	144	165	246	251	257
1158	rs8091927	18	10397743	0.000941	C/A	REC	45	152	139	244	256	254
1159	rs2211472	23	86104051	0.000943	A/G	ADD	8	71	257	236	249	256
1160	rs4799942	18	35117522	0.000944	A/G	DOM	1	46	289	252	245	255
1161	rs878421	8	142328020	0.000945	G/A	DOM	10	92	234	262	259	251
1162	rs10831308	11	94856952	0.000947	G/A	ADD	24	129	182	263	256	251
1163	rs11200745	10	85705980	0.000947	G/A	ADD	4	65	267	277	259	252
1164	rs10836156	11	34134926	0.000948	A/G	ADD	57	162	115	246	254	258
1165	rs11139601	9	85147773	0.000948	A/G	ADD	47	165	124	247	253	258
1166	rs1357287	3	196484967	0.000948	A/G	DOM	64	168	104	255	257	248
1167	rs1403101	3	196485074	0.000948	G/A	DOM	64	168	104	255	257	248
1168	rs4730129	7	105689148	0.000948	G/A	ADD	36	158	142	243	254	257
1169	rs11742957	5	387876	0.00095	A/G	ADD	1	52	283	168	248	255
1170	rs10490861	3	7029628	0.000951	G/A	REC	2	31	303	193	250	255
1171	rs1400288	3	7034063	0.000951	A/C	REC	2	30	304	193	249	255
1172	rs1921453	3	106009858	0.000952	A/G	REC	3	38	295	207	252	255
1173	rs2513852	8	99008727	0.000952	C/A	ADD	26	122	188	247	250	257
1174	rs7614488	3	106021500	0.000952	A/G	REC	3	31	302	207	250	255
1175	rs6574335	14	77345112	0.000952	A/G	ADD	0	43	293	NA	244	255
1176	rs2817577	6	56778579	0.000954	G/A	DOM	1	17	318	286	269	253
1177	rs314045	4	189414208	0.000954	A/G	REC	43	152	141	264	253	252
1178	rs531566	3	29147822	0.000954	A/G	DOM	65	164	106	257	256	249
1179	rs12582765	12	131117928	0.000955	A/G	DOM	3	47	286	271	243	255
1180	rs2004773	18	76379394	0.000955	A/G	ADD	13	91	232	267	258	252
1181	rs733610	21	30656199	0.000955	A/G	REC	61	189	86	246	256	255
1182	rs11715842	3	4807199	0.000958	A/G	DOM	53	165	118	250	251	259
1183	rs6902553	6	14977206	0.000958	C/A	DOM	87	165	84	252	252	260
1184	rs2832191	21	30489300	0.000958	C/A	DOM	68	184	84	254	257	247
1185	rs4077419	3	77188041	0.000958	C/A	DOM	69	177	89	254	257	248
1186	rs6491740	13	104029330	0.00096	G/A	DOM	26	144	165	253	258	250
1187	rs6917325	6	52666273	0.000962	A/G	ADD	56	165	115	260	254	250
1188	rs11956866	5	161018271	0.000963	A/C	DOM	73	158	105	257	256	248
1189	rs10517097	4	26039245	0.000964	G/A	ADD	0	42	294	NA	244	255
1190	rs1853231	9	10481115	0.000964	A/G	REC	47	151	138	245	255	256
1191	rs2178185	7	121098085	0.000964	G/A	REC	21	124	189	239	254	255
1192	rs16992609	19	4837501	0.000966	A/G	DOM	10	92	234	263	259	251
1193	rs6946822	7	75479448	0.000966	A/G	ADD	70	167	99	248	254	258
1194	rs4276100	21	43275896	0.000966	G/A	ADD	24	143	169	244	252	257
1195	rs12603559	17	55490021	0.000968	G/A	DOM	57	161	117	254	258	249
1196	rs2726943	8	27817484	0.000968	A/G	REC	14	110	212	235	253	256
1197	rs6993841	8	10632684	0.000969	G/A	REC	60	165	110	246	255	256
1198	rs1420920	14	87330311	0.000969	A/G	DOM	16	122	198	259	258	251
1199	rs2068324	22	33447309	0.000971	A/G	ADD	6	69	261	240	248	256
1200	rs4646215	13	99384317	0.000971	G/A	REC	6	62	267	223	254	254
1201	rs1187334	9	87257959	0.000972	C/A	REC	6	98	231	224	253	255
1202	rs8061692	16	20521796	0.000972	A/C	DOM	10	109	217	249	249	257
1203	rs2219615	1	61149086	0.000972	A/C	ADD	9	115	212	266	258	251
1204	rs6788663	3	188192386	0.000973	A/C	ADD	38	155	143	261	256	250
1205	rs1334526	10	57183477	0.000976	A/G	REC	84	149	103	247	256	255
1206	rs17330900	4	12143518	0.000976	G/A	REC	68	183	85	261	253	250
1207	rs1549380	2	220667582	0.000978	G/A	DOM	2	59	273	256	246	256
1208	rs33211	12	31064673	0.000978	A/C	DOM	5	42	288	263	263	252
1209	rs1647105	12	116228265	0.000979	A/G	DOM	40	134	162	255	258	250
1210	rs2839652	21	44626629	0.00098	G/A	DOM	85	164	87	256	256	248
1211	rs1153741	2	182860422	0.000981	G/A	ADD	34	150	151	245	253	257
1212	rs7621069	3	27868849	0.000981	C/A	DOM	79	180	76	256	256	247
1213	rs4242540	8	1279676	0.000981	A/C	DOM	24	139	173	258	258	250
1214	rs9539084	13	61838518	0.000982	G/A	DOM	33	152	151	256	257	250
1215	rs699533	1	90942911	0.000982	A/G	ADD	0	8	328	NA	228	254
1216	rs12117493	1	75098453	0.000983	C/A	DOM	92	152	90	251	252	260
1217	rs17789174	16	85103885	0.000983	A/G	REC	12	108	215	234	255	254
1218	rs415384	14	46315979	0.000984	G/A	REC	65	178	93	246	255	257
1219	rs4246958	11	69259230	0.000985	G/A	DOM	87	174	75	252	258	247
1220	rs4354609	10	24316134	0.000985	A/G	DOM	45	153	138	258	256	250
1221	rs6849372	4	178776502	0.000985	G/A	ADD	33	168	135	246	252	258
1222	rs6944213	7	71071646	0.000985	A/G	ADD	1	39	296	282	263	252
1223	rs6977420	7	71087923	0.000985	A/C	ADD	1	39	296	282	263	252
1224	rs12685159	9	97419146	0.000985	A/C	REC	2	54	280	194	250	255
1225	rs1719976	18	5533188	0.000987	A/G	DOM	15	98	223	253	260	251
1226	rs1785401	18	5535857	0.000987	A/G	DOM	15	98	223	253	260	251
1227	rs1545632	12	23388685	0.000989	A/G	REC	19	122	195	238	256	254
1228	rs2288709	2	44004010	0.000989	G/A	DOM	43	155	137	251	251	258
1229	rs1004370	20	55183780	0.000994	C/A	REC	14	118	204	235	256	254
1230	rs4427196	8	53005877	0.000995	A/G	REC	11	95	230	275	255	252
1231	rs6959380	7	14412043	0.000996	A/G	DOM	0	8	327	NA	229	254
1232	rs10833716	11	22207727	0.000997	C/A	ADD	14	97	225	244	249	256
1233	rs6711824	2	70876155	0.000997	A/G	DOM	7	61	267	259	245	256
1234	rs1848864	12	115500103	0.000997	G/A	DOM	35	133	168	257	258	250
1235	rs602078	13	34918724	0.000998	G/A	REC	18	123	195	238	255	254
1236	rs17230937	7	45263634	0.000999	C/A	ADD	5	66	264	230	249	256
1237	rs10245068	7	37365234	0.001	A/C	ADD	3	65	268	280	259	252
1238	rs1720321	10	80044984	0.001	A/G	DOM	69	163	104	256	257	248
1239	rs2833444	21	32919585	0.001	A/C	REC	43	166	127	264	251	254

## Sheet: ALL_children
Rank in GWAS	SNP	Chr	Position	GWAS results			N of individuals in genotypic groups			mean GestAge in genotypic groups
				best_emp_P	Eff/Ref alleles	Genetic model	Eff_Eff	Eff_Ref	Ref_Ref	Eff_Eff	Eff_Ref	Ref_Ref
1	rs12474944	2	151263611	7.16e-07	G/A	REC	92	481	536	256	266	266
2	rs7077608	10	119347241	1.02e-06	A/C	REC	25	301	781	246	266	265
3	rs780676	10	73113931	1.9e-06	G/A	REC	86	443	577	256	267	265
4	rs780675	10	73113790	1.9e-06	G/A	REC	86	434	585	256	267	265
5	rs873946	10	134529972	1.91e-06	A/G	REC	20	262	827	245	266	265
6	rs780674	10	73113497	1.97e-06	G/A	REC	86	442	579	256	267	265
7	rs780668	10	73111408	1.98e-06	G/A	REC	86	441	582	256	267	265
8	rs780664	10	73109173	2.37e-06	A/G	REC	85	435	589	256	267	265
9	rs780665	10	73110657	2.37e-06	G/A	REC	85	436	588	256	267	265
10	rs3793669	10	134530312	2.97e-06	G/A	REC	26	292	791	248	266	266
11	rs669484	9	10433023	4.17e-06	C/A	REC	9	206	873	233	266	265
12	rs17101773	14	34190982	5.96e-06	A/G	REC	15	226	868	242	266	265
13	rs2490423	1	161955656	5.99e-06	G/A	REC	9	225	875	234	265	266
14	rs9818348	3	54371145	6.44e-06	G/A	REC	148	538	421	259	266	267
15	rs2851394	8	107579392	6.9e-06	A/G	REC	115	484	510	258	266	266
16	rs2851682	11	61616012	7.53e-06	G/A	REC	16	221	872	243	266	265
17	rs2071358	12	48366449	8.08e-06	A/C	DOM	23	300	786	268	269	264
18	rs11848780	14	34169150	8.23e-06	A/G	REC	17	260	832	244	267	265
19	rs9810089	3	135807609	8.64e-06	C/A	DOM	226	534	349	263	264	269
20	rs9687972	5	38778514	8.76e-06	C/A	ADD	21	253	835	258	261	266
21	rs10771730	12	30616593	9.69e-06	A/G	DOM	137	497	475	262	263	268
22	rs10843756	12	30615738	9.69e-06	G/A	DOM	136	498	475	262	263	268
23	rs2147790	1	111770591	1.04e-05	G/A	ADD	25	279	796	256	262	266
24	rs1865747	10	52010964	1.09e-05	A/G	DOM	124	479	506	266	267	262
25	rs12596093	16	78332174	1.15e-05	C/A	DOM	277	547	284	267	266	261
26	rs10843760	12	30616723	1.37e-05	A/C	ADD	136	496	477	262	263	268
27	rs974821	7	17572925	1.53e-05	A/G	REC	8	174	927	234	264	265
28	rs4790641	17	4427364	1.55e-05	G/A	REC	126	515	468	258	265	266
29	rs8066773	17	56601552	1.57e-05	A/G	REC	135	480	494	271	265	263
30	rs6890557	5	66968459	1.58e-05	A/G	REC	2	127	977	191	263	265
31	rs6445639	3	54330010	1.83e-05	C/A	DOM	150	515	441	267	267	262
32	rs2008644	10	52020424	1.93e-05	G/A	DOM	122	474	513	266	267	263
33	rs6635565	23	137164376	1.96e-05	A/G	ADD	146	199	764	270	268	263
34	rs10816573	9	110546468	2.01e-05	G/A	REC	35	313	759	252	264	266
35	rs4774476	15	63407390	2.03e-05	G/A	DOM	188	536	382	267	267	262
36	rs2302189	17	56584205	2.08e-05	C/A	REC	175	499	433	270	265	263
37	rs6507114	18	32587163	2.08e-05	G/A	REC	18	292	799	246	266	265
38	rs12679675	8	29973396	2.16e-05	G/A	ADD	2	124	983	246	259	266
39	rs4686339	3	9340435	2.28e-05	A/G	ADD	90	435	584	260	263	267
40	rs11634405	15	72084693	2.4e-05	A/G	DOM	119	509	481	266	267	262
41	rs987401	12	101385940	2.42e-05	G/A	REC	24	250	835	249	266	265
42	rs13264061	8	107566312	2.44e-05	A/G	REC	47	344	718	254	266	266
43	rs7692092	4	126257065	2.54e-05	A/G	ADD	57	383	669	259	263	267
44	rs1015856	3	28782991	2.55e-05	A/G	REC	66	386	656	256	266	266
45	rs13169504	5	162499589	2.61e-05	A/G	REC	159	523	424	260	266	266
46	rs12545038	8	93593588	2.64e-05	A/C	REC	13	225	857	242	264	266
47	rs219645	21	27844411	2.76e-05	A/C	REC	10	196	887	238	265	265
48	rs6635587	23	137220482	2.77e-05	A/G	ADD	138	192	779	270	269	263
49	rs4403243	6	77766235	2.9e-05	A/G	REC	69	333	707	256	267	265
50	rs926650	6	77765241	2.9e-05	A/G	REC	69	336	704	256	267	265
51	rs9343549	6	77763910	2.91e-05	G/A	REC	69	334	698	256	267	265
52	rs138249	22	50569790	3.26e-05	G/A	DOM	180	493	435	267	267	262
53	rs11657917	17	52918326	3.27e-05	A/C	REC	15	183	890	244	266	265
54	rs2351739	12	30634141	3.33e-05	A/C	ADD	84	446	570	260	263	267
55	rs10953714	7	112131272	3.53e-05	G/A	DOM	177	558	374	263	264	268
56	rs7183091	15	80957718	3.72e-05	G/A	DOM	79	450	580	264	263	267
57	rs9462331	6	37554340	3.72e-05	G/A	ADD	17	262	828	256	262	266
58	rs9470633	6	37557561	3.72e-05	A/G	ADD	17	262	830	256	262	266
59	rs12043302	1	7055024	3.87e-05	A/G	REC	13	263	833	243	265	265
60	rs4821194	22	34255628	3.92e-05	G/A	ADD	112	519	475	269	266	263
61	rs9309664	2	28939626	3.98e-05	G/A	DOM	151	533	425	266	267	262
62	rs12305107	12	101440714	4e-05	G/A	REC	17	196	896	246	266	265
63	rs1241598	14	25363911	4.14e-05	A/G	REC	36	317	756	253	266	265
64	rs10451030	15	26178157	4.17e-05	A/G	DOM	63	403	642	261	263	267
65	rs16862256	3	174310825	4.25e-05	G/A	DOM	0	7	1100	NA	234	265
66	rs7177666	15	26178683	4.34e-05	A/C	DOM	60	390	659	262	262	267
67	rs12654591	5	38271582	4.37e-05	A/C	DOM	0	7	1101	NA	233	265
68	rs4238213	13	98869342	4.47e-05	C/A	ADD	223	540	346	262	265	268
69	rs1990629	16	49717571	4.49e-05	G/A	REC	17	230	859	246	265	266
70	rs2499841	1	161956804	4.55e-05	A/G	REC	11	231	863	240	265	265
71	rs649891	9	10430602	4.58e-05	G/A	REC	34	314	760	252	267	265
72	rs6503870	17	56659018	4.58e-05	G/A	REC	175	502	432	270	265	263
73	rs11077813	17	74336545	4.6e-05	G/A	ADD	89	421	599	260	264	267
74	rs17684282	7	126265711	4.64e-05	G/A	REC	32	295	781	252	266	265
75	rs1931156	3	175488587	4.76e-05	G/A	DOM	80	447	582	268	267	263
76	rs4834025	4	126216963	4.77e-05	A/G	ADD	65	400	641	259	263	267
77	rs1371781	15	66972875	4.83e-05	A/G	DOM	62	420	627	262	263	267
78	rs9858278	3	175454675	4.89e-05	G/A	DOM	78	450	581	268	267	263
79	rs160939	5	55496987	5e-05	A/G	ADD	60	423	625	270	267	263
80	rs884002	4	76934419	5.06e-05	A/G	ADD	35	309	765	257	263	266
81	rs4733133	8	29966155	5.13e-05	A/G	DOM	1	85	1022	253	258	266
82	rs7039360	9	82478788	5.19e-05	G/A	REC	216	556	337	270	264	264
83	rs7046787	9	132170673	5.25e-05	C/A	REC	115	490	504	259	266	266
84	rs13141190	4	111728614	5.43e-05	A/G	ADD	150	498	461	269	266	263
85	rs10494714	1	194802115	5.48e-05	G/A	DOM	32	327	747	270	268	264
86	rs1571757	1	232278798	5.51e-05	G/A	DOM	0	20	1087	NA	248	265
87	rs10494129	1	111787072	5.53e-05	A/G	ADD	26	281	802	258	262	266
88	rs4823776	22	48838815	5.58e-05	A/G	REC	47	322	739	255	266	266
89	rs7840202	8	103308400	5.7e-05	C/A	ADD	96	455	558	260	264	267
90	rs3826520	17	6026567	5.77e-05	G/A	ADD	119	526	464	268	267	262
91	rs3745013	18	2915219	5.87e-05	G/A	REC	146	538	425	260	266	266
92	rs12899131	15	78726885	5.92e-05	G/A	ADD	213	572	322	268	266	262
93	rs11810473	1	226403979	5.94e-05	A/G	REC	53	355	699	275	264	265
94	rs17628085	3	3428614	6.04e-05	A/G	REC	108	477	524	258	266	266
95	rs2220211	1	114801953	6.1e-05	G/A	DOM	8	165	936	267	260	266
96	rs7207693	17	57016525	6.15e-05	G/A	ADD	174	500	434	270	265	263
97	rs13016049	2	12099426	6.45e-05	A/G	ADD	172	544	393	261	264	268
98	rs2149171	9	135102254	6.51e-05	G/A	REC	191	533	385	260	266	266
99	rs3931977	8	103209964	6.6e-05	A/G	ADD	315	566	227	262	266	268
100	rs378098	20	31660543	6.61e-05	A/G	ADD	14	275	820	250	262	266
101	rs7314138	12	131765687	6.62e-05	A/G	DOM	219	553	333	265	263	268
102	rs12197234	6	7671631	6.66e-05	A/G	DOM	219	550	339	266	267	262
103	rs9911578	17	56953147	6.76e-05	G/A	REC	174	502	433	270	265	263
104	rs9802064	8	17268961	6.77e-05	G/A	REC	194	492	423	260	266	266
105	rs805745	20	5685929	6.81e-05	A/G	DOM	101	500	508	265	263	267
106	rs1078524	10	81872073	7.06e-05	C/A	DOM	271	561	262	268	266	261
107	rs2783230	13	101083143	7.24e-05	G/A	DOM	123	459	525	265	268	263
108	rs155333	7	103439114	7.31e-05	A/G	DOM	74	405	630	267	268	263
109	rs7502947	17	57229716	7.44e-05	G/A	ADD	139	497	473	270	265	263
110	rs6557164	6	152002932	7.49e-05	A/C	DOM	25	270	814	262	262	266
111	rs9873767	3	135930406	7.5e-05	A/G	ADD	88	437	581	260	264	267
112	rs8064138	16	78390452	7.76e-05	G/A	DOM	80	445	584	268	267	263
113	rs11589933	1	114807559	7.85e-05	C/A	DOM	164	498	444	266	267	262
114	rs11633224	15	80975564	7.93e-05	A/C	DOM	66	430	610	266	262	267
115	rs8031550	15	80956407	7.99e-05	A/G	DOM	70	417	622	263	263	267
116	rs1009320	12	133360964	8.14e-05	A/G	DOM	142	531	433	267	267	262
117	rs2249349	10	54780677	8.17e-05	G/A	DOM	184	542	383	267	267	262
118	rs10979049	9	110545467	8.32e-05	A/G	REC	34	309	766	253	264	266
119	rs304270	17	56802141	8.37e-05	G/A	ADD	176	500	433	270	265	263
120	rs10519198	15	78742754	8.64e-05	A/C	ADD	214	576	319	268	266	262
121	rs2177744	10	106713633	8.69e-05	G/A	ADD	50	414	645	272	267	263
122	rs1506384	12	30600253	8.73e-05	G/A	ADD	168	516	420	262	264	268
123	rs7199997	16	78331559	8.74e-05	A/G	DOM	210	558	341	267	266	262
124	rs773765	5	14291614	8.76e-05	G/A	REC	4	123	982	222	265	265
125	rs1355070	3	3424418	9.01e-05	C/A	REC	160	509	440	260	267	265
126	rs1581253	2	180335135	9.19e-05	A/G	ADD	134	494	479	261	264	267
127	rs6536868	4	165740749	9.2e-05	A/G	DOM	79	443	587	263	263	267
128	rs10753801	1	170259844	9.23e-05	A/G	DOM	34	303	772	264	262	266
129	rs721101	6	155632844	9.46e-05	G/A	REC	78	462	569	273	265	264
130	rs174570	11	61597212	9.59e-05	A/G	REC	27	299	783	251	266	265
131	rs635366	11	35536622	9.61e-05	C/A	DOM	334	512	263	265	267	261
132	rs2093066	20	31652596	9.74e-05	A/G	ADD	14	266	828	249	263	266
133	rs17458475	2	207831954	9.86e-05	G/A	DOM	111	471	526	267	267	263
134	rs7767572	6	65662621	9.88e-05	G/A	ADD	72	426	611	259	264	267
135	rs7855669	9	100310711	9.92e-05	A/G	DOM	80	415	614	262	263	267
136	rs1613715	14	48771253	9.93e-05	A/G	REC	18	210	875	248	264	266
137	rs2253085	22	34245401	9.96e-05	G/A	ADD	164	556	389	269	266	262
138	rs7615214	3	175462873	9.97e-05	G/A	DOM	72	445	592	267	267	263
139	rs6459717	7	156732717	0.000102	G/A	DOM	234	549	326	266	267	262
140	rs10852058	15	97511405	0.000102	A/G	REC	222	532	355	261	266	267
141	rs162984	6	155632938	0.000103	A/G	DOM	126	497	486	262	264	267
142	rs10515474	5	135059269	0.000103	A/C	DOM	82	472	555	266	267	263
143	rs10515475	5	135059541	0.000103	A/G	DOM	82	472	555	266	267	263
144	rs1561798	12	70965479	0.000103	G/A	DOM	134	483	492	264	263	267
145	rs4078007	3	54338979	0.000104	G/A	DOM	77	461	569	266	267	263
146	rs6086686	20	8889897	0.000105	G/A	ADD	257	565	287	268	266	262
147	rs6912992	6	131015386	0.000105	A/G	DOM	22	280	807	268	268	264
148	rs17777157	12	5221668	0.000106	A/G	ADD	74	475	558	271	266	263
149	rs17470667	5	39372075	0.000108	G/A	DOM	1	149	959	279	260	266
150	rs10175330	2	86414114	0.000108	C/A	ADD	259	557	293	261	266	267
151	rs2367203	2	86402937	0.000108	G/A	ADD	259	557	293	261	266	267
152	rs4549635	6	131063500	0.000109	G/A	DOM	22	275	812	268	268	264
153	rs6972903	7	82110992	0.000109	G/A	DOM	259	549	301	265	267	262
154	rs939048	11	15239354	0.00011	A/G	REC	128	510	471	271	265	264
155	rs987737	15	98193100	0.000111	G/A	REC	21	227	861	249	265	266
156	rs11062784	12	3854467	0.000112	A/G	DOM	230	547	332	265	267	262
157	rs563457	1	166634709	0.000112	G/A	REC	133	500	476	260	266	266
158	rs324367	6	155642699	0.000114	G/A	DOM	126	497	485	263	263	267
159	rs17032433	4	156007879	0.000115	A/G	REC	170	509	428	260	266	266
160	rs941557	14	100042361	0.000115	A/G	DOM	176	508	425	267	262	268
161	rs84504	22	50559247	0.000116	G/A	DOM	212	513	383	267	266	262
162	rs9791386	7	46865930	0.000117	A/G	DOM	94	442	573	262	263	267
163	rs229018	16	19222713	0.000118	C/A	REC	62	446	601	256	265	266
164	rs12714176	2	86433240	0.000119	A/G	REC	248	560	301	261	266	267
165	rs636885	6	75829373	0.000119	C/A	DOM	12	182	895	265	260	266
166	rs7304738	12	125511207	0.000119	G/A	REC	1	75	1031	172	266	265
167	rs1935936	10	54753677	0.00012	G/A	DOM	207	544	358	267	266	262
168	rs4931338	12	30599164	0.00012	G/A	ADD	131	505	470	262	264	267
169	rs1045979	12	133418069	0.000121	A/G	REC	134	491	484	260	266	266
170	rs2306537	12	133423695	0.000121	G/A	REC	134	491	484	260	266	266
171	rs7026841	9	37628858	0.000122	A/G	REC	38	289	782	276	265	264
172	rs10039021	5	133004477	0.000122	A/G	ADD	2	137	970	254	260	266
173	rs13042281	20	165832	0.000122	A/C	ADD	21	204	883	259	261	266
174	rs1871780	2	157797614	0.000123	G/A	REC	25	288	795	251	265	265
175	rs672858	4	125266797	0.000124	G/A	ADD	303	527	279	263	265	268
176	rs11130794	3	60888559	0.000124	G/A	REC	180	540	388	260	267	265
177	rs7870252	9	20351075	0.000124	G/A	REC	58	411	639	256	265	266
178	rs2333410	17	57137129	0.000125	A/G	ADD	163	502	444	270	265	263
179	rs6946453	7	115655686	0.000126	G/A	REC	40	311	758	254	265	266
180	rs267992	2	158271512	0.000126	G/A	ADD	2	93	1014	228	260	266
181	rs7732275	5	135085098	0.000126	C/A	DOM	77	446	586	267	267	263
182	rs2066233	1	225618159	0.000127	G/A	REC	157	479	473	270	264	264
183	rs3011901	6	155571336	0.000128	G/A	DOM	97	475	537	265	263	267
184	rs2664420	10	70377991	0.00013	G/A	ADD	45	373	690	258	263	266
185	rs11158952	14	25346522	0.00013	G/A	REC	36	336	737	254	265	266
186	rs6758173	2	86462747	0.00013	G/A	DOM	226	546	336	267	266	262
187	rs10512379	9	110520428	0.000132	A/G	ADD	8	172	928	244	262	266
188	rs6536060	4	156014798	0.000133	A/C	REC	171	508	430	260	266	266
189	rs1468514	17	67097212	0.000134	A/G	REC	4	110	995	225	265	265
190	rs2886048	17	67088942	0.000134	A/G	REC	4	110	995	225	265	265
191	rs6502001	17	67096079	0.000134	A/C	REC	4	109	994	225	266	265
192	rs4520446	1	97966205	0.000135	A/G	REC	220	571	318	261	267	265
193	rs2248678	10	54762950	0.000136	G/A	ADD	65	465	579	269	267	263
194	rs7966188	12	131775039	0.000136	A/G	DOM	219	550	335	265	263	268
195	rs2835389	21	37913465	0.000136	G/A	ADD	144	521	443	269	266	263
196	rs10104274	8	3101916	0.000139	A/G	ADD	29	269	811	258	262	266
197	rs2267306	22	34247794	0.000141	A/G	ADD	190	563	356	261	265	267
198	rs6806737	3	139688415	0.000142	A/G	REC	18	259	831	248	267	265
199	rs16750	5	159129977	0.000143	G/A	DOM	20	244	845	261	262	266
200	rs926088	21	42023404	0.000143	A/G	DOM	175	533	401	263	264	268
201	rs7972039	12	98395672	0.000144	A/G	DOM	30	300	779	262	262	266
202	rs2698195	2	61291174	0.000145	A/G	ADD	2	69	1038	244	258	266
203	rs1860120	17	67086724	0.000146	A/G	REC	4	107	994	225	266	265
204	rs7821327	8	10159985	0.000146	A/G	ADD	26	243	837	256	262	266
205	rs4931337	12	30599082	0.000147	A/G	DOM	75	446	580	262	263	267
206	rs9806087	14	34186045	0.000147	A/G	REC	50	386	673	256	266	265
207	rs9899816	17	49067763	0.000147	G/A	DOM	218	576	315	266	267	262
208	rs7207798	17	6045367	0.000148	A/G	ADD	249	566	293	262	265	268
209	rs7502208	17	57165097	0.000149	G/A	ADD	163	499	445	270	265	263
210	rs10419191	19	55159164	0.000149	G/A	REC	19	233	856	249	265	265
211	rs208867	6	130072861	0.000149	A/C	DOM	133	494	481	263	263	267
212	rs6685604	1	184312132	0.000149	A/G	DOM	19	235	854	268	261	266
213	rs11702783	21	22065742	0.00015	A/G	ADD	134	517	458	269	266	263
214	rs2837629	21	41817493	0.00015	A/G	REC	87	450	572	258	266	266
215	rs11395	2	86365607	0.00015	A/G	ADD	263	556	289	262	266	267
216	rs1703007	9	110735353	0.00015	A/G	DOM	60	408	639	264	268	263
217	rs3745341	19	17112827	0.000151	G/A	REC	63	393	653	257	265	266
218	rs4609174	8	103440763	0.000152	G/A	DOM	114	472	523	262	263	267
219	rs9885632	6	131311909	0.000153	G/A	DOM	68	413	626	268	267	263
220	rs1189465	13	95726073	0.000154	G/A	ADD	201	568	340	268	266	262
221	rs7563742	2	86428218	0.000154	C/A	REC	247	561	300	261	266	267
222	rs11995233	8	19215011	0.000156	G/A	DOM	75	435	598	268	267	263
223	rs7006232	8	111626655	0.000156	C/A	ADD	102	509	498	269	266	263
224	rs10454913	5	73685103	0.000156	C/A	DOM	229	565	315	266	266	262
225	rs902906	10	25351196	0.000157	A/G	DOM	85	470	553	265	263	267
226	rs9922316	16	23909952	0.000158	A/C	DOM	19	250	840	266	269	264
227	rs10943414	6	77807794	0.000158	A/C	REC	73	339	697	257	267	265
228	rs1151403	13	108858373	0.000158	G/A	DOM	187	529	393	267	266	262
229	rs11109031	12	97846288	0.000158	A/G	DOM	41	311	756	263	262	266
230	rs1380888	13	66440558	0.00016	G/A	ADD	54	365	689	259	263	266
231	rs39339	7	103459935	0.000161	C/A	DOM	48	364	697	266	268	264
232	rs7991424	13	46233325	0.000161	A/G	REC	11	213	885	243	267	265
233	rs1076933	22	45198494	0.000161	G/A	DOM	179	548	382	265	267	262
234	rs11185762	10	91336796	0.000161	A/G	ADD	24	319	766	258	262	266
235	rs2017317	22	45199058	0.000161	A/G	DOM	179	548	382	265	267	262
236	rs1908537	12	58838826	0.000162	A/G	DOM	258	553	298	265	263	268
237	rs10132368	14	23645718	0.000163	A/G	REC	13	231	865	245	263	266
238	rs6536867	4	165739878	0.000163	A/C	DOM	130	490	488	264	263	267
239	rs11144271	9	77785171	0.000163	A/G	ADD	10	210	889	278	268	264
240	rs1540391	2	86436514	0.000164	A/G	ADD	231	563	315	261	265	267
241	rs11050894	12	30583407	0.000164	C/A	DOM	73	451	585	262	263	267
242	rs155594	2	158270142	0.000165	A/G	ADD	2	92	1015	228	260	266
243	rs155595	2	158270467	0.000165	A/G	ADD	2	92	1015	228	260	266
244	rs12905328	15	30239328	0.000166	A/G	REC	50	377	682	256	266	265
245	rs4146557	14	38487844	0.000166	A/G	REC	129	524	454	260	265	266
246	rs682437	9	135882778	0.000166	T/A	DOM	18	249	838	267	269	264
247	rs4354226	7	46880743	0.000167	G/A	ADD	128	480	501	261	264	267
248	rs12354579	10	91334162	0.000168	G/A	ADD	24	318	765	258	263	266
249	rs520812	9	135888407	0.000168	A/G	DOM	18	252	837	267	269	264
250	rs11628267	14	71633294	0.000169	A/G	REC	48	359	702	256	265	266
251	rs975534	4	105502287	0.000173	G/A	REC	177	516	415	270	264	265
252	rs656533	13	110793123	0.000177	A/G	REC	6	181	920	234	265	265
253	rs1872342	8	15944307	0.000177	A/G	REC	79	427	603	258	266	265
254	rs10455055	5	135064201	0.000178	G/A	DOM	81	470	556	266	267	263
255	rs229015	16	19218144	0.000178	A/G	REC	67	447	595	257	265	266
256	rs6517653	21	42534253	0.000178	A/C	DOM	39	320	750	266	268	264
257	rs1552770	10	25360166	0.00018	A/G	DOM	87	470	551	266	263	267
258	rs4074952	5	162524013	0.00018	G/A	REC	149	526	434	260	266	266
259	rs7550029	1	184305765	0.000181	A/G	DOM	20	240	849	266	261	266
260	rs9519052	13	104129932	0.000181	G/A	REC	39	267	798	254	267	265
261	rs6553614	4	173098264	0.000186	G/A	REC	185	531	393	261	266	266
262	rs2980372	8	86846445	0.00019	G/A	ADD	106	486	517	262	264	267
263	rs10198160	2	38611930	0.00019	G/A	DOM	197	534	377	265	267	262
264	rs3017689	4	105475940	0.000191	G/A	REC	80	374	655	272	264	265
265	rs1427031	18	35257305	0.000191	G/A	DOM	17	232	860	264	261	266
266	rs17666314	2	194361358	0.000191	A/G	DOM	6	130	970	268	270	264
267	rs11230394	11	60346932	0.000194	G/A	REC	68	417	624	273	265	264
268	rs2830981	21	28862137	0.000194	A/G	ADD	25	289	789	258	262	266
269	rs8097831	18	11213760	0.000194	A/G	DOM	4	70	1035	258	257	266
270	rs6546721	2	72010747	0.000197	G/A	ADD	199	513	397	268	266	263
271	rs8133820	21	42019090	0.000197	G/A	DOM	184	532	391	263	264	268
272	rs1332406	9	125230685	0.000198	G/A	REC	54	367	688	256	266	265
273	rs1120556	13	89162359	0.000198	A/G	REC	212	531	366	269	263	265
274	rs2562571	5	36597841	0.0002	G/A	REC	49	373	687	256	267	264
275	rs4532380	5	162522980	0.0002	A/G	REC	138	520	438	260	266	266
276	rs17571010	18	35254419	0.000202	A/G	DOM	17	232	859	264	261	266
277	rs1843604	3	131237247	0.000202	A/G	ADD	54	408	647	259	264	267
278	rs4147155	10	104536771	0.000203	A/G	ADD	32	284	793	254	264	266
279	rs4363506	10	129274503	0.000203	G/A	REC	178	518	401	260	266	266
280	rs7281084	21	28852035	0.000205	A/G	ADD	30	312	767	259	262	266
281	rs732770	17	35440637	0.000205	A/G	ADD	109	514	486	260	264	267
282	rs9304178	18	35256713	0.000206	A/G	DOM	17	226	866	264	261	266
283	rs1385342	12	26704996	0.000206	A/G	DOM	3	69	1037	279	257	266
284	rs1456169	1	99733964	0.000206	A/C	ADD	246	573	290	262	265	268
285	rs1337985	13	73134912	0.000206	G/A	DOM	167	504	438	267	267	263
286	rs5931456	23	137602158	0.000207	G/A	ADD	65	111	933	269	271	264
287	rs986034	1	47226827	0.000209	C/A	REC	91	417	601	258	265	266
288	rs2837763	21	42022951	0.000209	A/G	DOM	182	531	396	263	264	268
289	rs6536808	4	165257877	0.000211	G/A	DOM	5	146	958	260	260	266
290	rs10851937	15	80969283	0.000211	A/G	DOM	57	400	649	266	262	267
291	rs1591705	6	125168198	0.000213	A/C	REC	232	541	336	269	264	264
292	rs41009	2	8095158	0.000215	A/G	REC	22	269	818	251	265	266
293	rs10005886	4	155007625	0.000216	C/A	REC	10	210	877	242	264	266
294	rs10483068	21	41813127	0.000217	A/G	REC	82	389	627	258	267	265
295	rs4959715	6	2733169	0.000218	A/G	REC	268	568	273	262	266	266
296	rs198688	2	158270960	0.000218	A/G	ADD	3	109	995	233	260	266
297	rs13421030	2	5304015	0.00022	A/G	DOM	68	389	649	264	262	267
298	rs883853	2	9954598	0.000224	A/G	DOM	134	547	427	266	267	263
299	rs12037569	1	109923677	0.000225	A/C	REC	26	294	789	252	266	265
300	rs6832923	4	155989391	0.000226	G/A	REC	163	507	439	260	266	266
301	rs2973775	5	177717723	0.000227	A/G	REC	20	249	839	250	265	266
302	rs13383253	2	10557093	0.000228	A/G	REC	39	344	725	254	267	265
303	rs7046363	9	7690568	0.000229	G/A	ADD	74	438	597	269	267	263
304	rs2699783	2	66258701	0.000231	A/G	ADD	10	173	920	250	262	266
305	rs931110	13	95714596	0.000231	A/G	DOM	218	576	313	267	266	262
306	rs4147545	4	100128753	0.000231	G/A	DOM	117	499	493	266	267	263
307	rs2016240	21	42530260	0.000233	A/G	DOM	38	319	751	267	268	264
308	rs6086959	20	9590093	0.000233	C/A	DOM	14	210	882	272	269	264
309	rs7937238	11	77731416	0.000233	G/A	DOM	163	579	367	267	266	262
310	rs12749641	1	111755828	0.000233	A/G	ADD	19	267	823	259	262	266
311	rs241175	8	28628420	0.000234	G/A	DOM	151	516	442	263	264	268
312	rs2821236	1	72595125	0.000234	G/A	ADD	60	379	670	270	267	264
313	rs4318070	13	98960762	0.000235	A/G	DOM	80	435	591	266	267	263
314	rs10881687	10	91605122	0.000235	G/A	ADD	8	180	921	254	261	266
315	rs12460170	19	53669492	0.000236	A/G	DOM	138	517	454	263	264	267
316	rs869357	1	30535114	0.000236	A/G	ADD	210	510	389	268	266	263
317	rs1006044	3	107757086	0.000236	A/G	ADD	10	163	936	255	261	266
318	rs12052843	2	76760606	0.000236	G/A	REC	90	414	604	272	264	264
319	rs6781540	3	106772492	0.000236	G/A	REC	199	576	333	269	264	264
320	rs7331264	13	23136836	0.000238	A/G	ADD	49	359	699	271	267	264
321	rs11128333	3	73438059	0.000238	G/A	REC	124	510	474	260	266	266
322	rs818442	6	152892738	0.000238	C/A	ADD	239	556	314	262	265	267
323	rs1224096	13	108903072	0.000238	G/A	DOM	199	524	385	267	266	262
324	rs4720816	7	9039807	0.000238	C/A	REC	3	108	971	220	265	265
325	rs6814822	4	61354000	0.000238	G/A	ADD	135	506	468	262	264	267
326	rs760262	14	77352149	0.000238	G/A	REC	16	288	805	248	266	265
327	rs2963198	5	162492185	0.000238	A/G	REC	115	498	495	259	266	266
328	rs7422930	2	86451127	0.000238	C/A	ADD	256	555	297	262	266	267
329	rs1890060	10	104122842	0.000239	G/A	ADD	77	397	635	269	267	263
330	rs2187483	4	100134103	0.000239	C/A	REC	256	575	278	261	266	266
331	rs7343168	19	41575392	0.00024	A/G	ADD	119	488	501	261	264	267
332	rs4132160	15	97931480	0.00024	A/G	REC	32	327	748	253	266	265
333	rs11185902	10	91609331	0.00024	G/A	ADD	8	180	920	254	261	266
334	rs6067341	20	48684519	0.00024	A/G	ADD	99	452	557	260	264	267
335	rs4407407	3	94863471	0.000242	G/A	ADD	1	101	1004	244	259	266
336	rs1456315	8	128103937	0.000242	A/G	DOM	104	492	512	264	263	267
337	rs4491481	15	27050817	0.000243	A/G	DOM	63	350	695	261	263	267
338	rs8051442	16	54605600	0.000244	A/G	DOM	8	148	953	269	260	266
339	rs13115100	4	160753524	0.000244	A/C	ADD	16	237	856	258	262	266
340	rs696520	3	136056861	0.000244	G/A	DOM	221	530	358	264	264	268
341	rs12455948	18	12414326	0.000246	A/G	REC	297	571	241	268	264	264
342	rs7939346	11	21357314	0.000246	A/C	DOM	93	429	587	268	267	263
343	rs1024138	1	235060842	0.000246	G/A	REC	26	277	806	252	266	265
344	rs2346529	6	112884323	0.000246	A/G	REC	15	236	858	247	265	265
345	rs6716792	2	66687843	0.000246	A/C	REC	209	549	351	261	266	266
346	rs2215023	2	199254349	0.000248	A/C	DOM	51	374	684	268	268	264
347	rs12515666	5	53082951	0.000249	A/C	ADD	250	561	297	262	265	268
348	rs4689404	4	6333126	0.000249	A/G	ADD	125	479	505	269	266	263
349	rs10520521	4	183024719	0.00025	G/A	ADD	12	208	889	270	269	264
350	rs1477958	8	54421221	0.000251	A/G	ADD	84	433	592	259	264	266
351	rs6947448	7	82107052	0.000251	G/A	DOM	267	552	290	266	267	262
352	rs285198	20	42364734	0.000252	G/A	REC	168	502	439	260	266	266
353	rs1511697	1	220504708	0.000252	G/A	DOM	235	529	345	266	266	262
354	rs7762971	6	95327950	0.000253	C/A	ADD	90	468	548	260	264	267
355	rs10952890	7	86355215	0.000253	A/G	ADD	3	110	996	247	260	266
356	rs917063	14	71648072	0.000253	G/A	REC	41	330	738	255	265	266
357	rs9564411	13	68141716	0.000253	A/G	ADD	191	561	357	269	265	263
358	rs12804775	11	68331663	0.000254	A/G	DOM	10	210	887	262	269	264
359	rs2034500	11	77731755	0.000255	G/A	DOM	163	578	366	267	266	262
360	rs17203442	5	13721378	0.000256	G/A	ADD	31	291	787	254	264	266
361	rs2826862	21	22865641	0.000256	C/A	REC	5	158	944	231	265	265
362	rs12881336	14	57843487	0.000257	A/G	REC	3	92	1011	220	265	265
363	rs7539735	1	232739527	0.000257	G/A	DOM	155	537	417	263	264	268
364	rs1931725	10	129268527	0.000258	A/C	ADD	19	247	843	250	263	266
365	rs196008	16	23976991	0.00026	G/A	DOM	300	542	266	264	264	269
366	rs12548368	8	40973567	0.00026	G/A	DOM	55	375	679	262	263	267
367	rs7684092	4	177157830	0.000261	A/G	REC	164	583	361	270	264	265
368	rs10928925	2	130458616	0.000262	G/A	ADD	241	591	277	262	265	268
369	rs299163	19	56321414	0.000262	C/A	REC	2	153	954	206	267	265
370	rs9937223	16	81844691	0.000262	A/G	DOM	26	241	840	269	268	264
371	rs178126	5	23157813	0.000262	A/C	ADD	25	258	826	259	262	266
372	rs10860288	12	98504839	0.000262	A/G	DOM	34	315	760	263	262	266
373	rs2887830	10	32389424	0.000266	A/G	DOM	215	560	333	264	264	268
374	rs11034619	11	38231760	0.000267	G/A	REC	132	521	455	260	266	265
375	rs11626049	14	51810470	0.000267	G/A	REC	132	528	449	260	266	266
376	rs12951194	17	39492183	0.000268	A/G	REC	17	212	872	249	266	265
377	rs2025072	14	92627138	0.000269	A/C	REC	133	499	476	260	267	265
378	rs11987304	8	66870013	0.000269	A/G	REC	81	458	570	272	265	264
379	rs524137	9	135879542	0.00027	A/G	DOM	83	441	583	268	267	263
380	rs6140828	20	9000854	0.000271	G/A	REC	166	558	383	270	263	266
381	rs965636	2	86413450	0.000272	G/A	DOM	152	505	451	267	266	263
382	rs10771720	12	30590796	0.000273	G/A	DOM	73	452	584	262	263	267
383	rs9356810	6	22248576	0.000273	C/A	REC	16	246	847	248	264	266
384	rs6559987	9	90045801	0.000274	C/A	ADD	3	182	914	246	261	266
385	rs2251715	1	111778187	0.000276	G/A	ADD	196	550	362	268	265	263
386	rs285107	13	98859565	0.000276	A/G	DOM	194	524	391	268	266	262
387	rs10933931	3	107787525	0.000278	A/G	ADD	10	158	941	255	261	266
388	rs1321023	6	113503020	0.000279	A/G	ADD	6	140	963	254	260	266
389	rs11002991	10	81215357	0.000279	G/A	DOM	12	186	911	269	269	264
390	rs4236383	7	46889491	0.000283	G/A	ADD	129	480	499	261	264	267
391	rs7908522	10	52019352	0.000285	A/G	DOM	248	546	314	267	266	262
392	rs13264567	8	111509813	0.000288	G/A	ADD	196	560	350	268	266	263
393	rs7637270	3	175462774	0.000289	A/G	DOM	52	392	665	268	267	264
394	rs10512154	9	87441475	0.000289	A/G	REC	44	367	698	255	265	266
395	rs11852062	14	51952408	0.000289	G/A	REC	247	558	304	269	264	264
396	rs4061933	11	62529532	0.00029	A/G	REC	95	419	594	272	264	265
397	rs6769329	3	105205066	0.000292	A/C	REC	249	561	299	261	267	265
398	rs2157640	8	17258906	0.000293	A/G	ADD	351	517	241	262	266	267
399	rs10998309	10	70347551	0.000294	G/A	DOM	27	295	787	262	262	266
400	rs243040	2	60597260	0.000294	G/A	REC	146	511	452	270	264	265
401	rs7881298	23	137367771	0.000295	G/A	ADD	115	181	813	270	268	264
402	rs7432375	3	136288405	0.000297	A/G	DOM	214	526	368	264	264	268
403	rs336082	5	54455439	0.000298	A/G	REC	46	326	737	256	266	265
404	rs381852	5	54459961	0.000298	A/G	REC	46	326	737	256	266	265
405	rs7970906	12	133487103	0.000298	A/C	ADD	146	524	438	268	266	263
406	rs6921368	6	41980666	0.000298	A/C	ADD	146	529	434	261	264	267
407	rs7513645	1	205698026	0.000298	A/G	ADD	92	445	572	270	266	263
408	rs7035270	9	31608609	0.0003	G/A	REC	23	290	796	251	266	265
409	rs9458896	6	164164233	0.000302	G/A	REC	205	529	375	269	265	264
410	rs905968	2	6935239	0.000302	A/G	ADD	328	545	236	262	266	268
411	rs170843	6	155613732	0.000302	A/G	DOM	111	486	512	265	263	267
412	rs12441474	15	27053068	0.000304	G/A	ADD	135	475	498	261	264	267
413	rs12482444	21	42021057	0.000304	G/A	DOM	183	514	392	263	264	268
414	rs2723284	12	118266429	0.000304	A/G	DOM	70	431	604	267	267	263
415	rs1109793	22	39929946	0.000306	G/A	ADD	66	418	625	260	264	267
416	rs1650994	16	12750936	0.000306	G/A	REC	20	254	834	250	267	265
417	rs1106362	11	131966161	0.000309	A/G	REC	31	269	809	277	262	265
418	rs3817816	22	50609653	0.00031	A/G	ADD	29	337	743	272	267	264
419	rs4269511	8	103456352	0.000312	G/A	ADD	54	331	723	261	263	266
420	rs11827071	11	79140682	0.000312	A/C	REC	31	326	751	254	266	265
421	rs11610257	12	107820243	0.000314	A/G	ADD	1	111	997	285	271	264
422	rs6443316	3	175441477	0.000317	G/A	DOM	53	401	655	268	267	263
423	rs1887826	13	70806550	0.000317	G/A	DOM	248	536	325	265	263	268
424	rs7603063	2	76776659	0.000319	A/G	REC	89	415	605	272	264	264
425	rs11751128	6	155561796	0.00032	A/G	DOM	77	458	574	266	262	267
426	rs9948162	18	6553040	0.00032	A/G	DOM	91	460	545	267	267	263
427	rs4285212	5	135071512	0.000323	A/G	DOM	82	470	557	266	267	263
428	rs9875884	3	28718454	0.000324	A/G	ADD	147	527	434	261	265	267
429	rs1423240	5	41684432	0.000324	A/G	REC	299	523	287	268	264	264
430	rs17150263	5	122572116	0.000326	G/A	REC	10	183	915	244	267	265
431	rs17550688	9	8241736	0.000326	A/C	REC	10	215	881	243	265	265
432	rs1027005	3	131203873	0.00033	A/G	ADD	95	479	535	261	264	267
433	rs281413	19	10446734	0.00033	A/G	REC	56	385	666	256	266	266
434	rs17234079	5	44362204	0.000331	A/G	REC	32	299	777	254	265	266
435	rs3744093	17	56492800	0.000334	G/A	REC	165	508	436	270	265	264
436	rs17045819	2	23929979	0.000336	G/A	REC	18	215	875	249	265	266
437	rs7143189	14	55236176	0.000338	G/A	REC	153	528	428	260	266	265
438	rs1710386	19	51785550	0.000338	A/G	ADD	1	26	1082	213	256	265
439	rs1883973	6	113502071	0.000342	A/G	ADD	6	139	959	254	261	266
440	rs4801958	19	53667804	0.000342	G/A	DOM	138	517	453	263	264	267
441	rs2296461	10	3307225	0.000345	A/G	REC	57	404	648	257	266	265
442	rs2630397	1	72581966	0.000345	A/G	ADD	61	378	668	270	267	264
443	rs1217669	8	4319714	0.000346	C/A	REC	9	198	895	242	265	265
444	rs2830985	21	28865379	0.000346	A/G	ADD	26	297	786	259	262	266
445	rs10201115	2	38463120	0.000347	G/A	ADD	100	516	493	270	266	263
446	rs13059866	3	85792802	0.000347	G/A	REC	11	207	891	244	265	265
447	rs7783753	7	36147815	0.000347	A/G	REC	8	127	974	240	264	266
448	rs12877281	13	34956839	0.000348	A/C	ADD	14	210	884	258	262	266
449	rs17803271	6	53473110	0.000348	G/A	ADD	12	200	892	250	262	266
450	rs2246786	6	95859237	0.000348	A/G	ADD	81	447	579	269	267	263
451	rs1751050	13	95731496	0.000349	G/C	ADD	146	519	443	262	264	267
452	rs7326634	13	86740599	0.000349	C/A	DOM	242	555	312	267	266	262
453	rs16848812	4	73758511	0.00035	C/A	REC	84	460	565	258	265	266
454	rs4694574	4	73752329	0.00035	G/A	REC	84	460	565	258	265	266
455	rs6635649	23	137395884	0.00035	A/C	ADD	117	184	808	270	268	264
456	rs17471826	2	220609722	0.000352	C/A	REC	3	152	953	220	265	265
457	rs11191355	10	104392497	0.000354	G/A	ADD	27	313	769	254	264	266
458	rs7627104	3	116108165	0.000355	A/C	ADD	25	276	807	257	263	266
459	rs3828486	4	178261855	0.000355	C/A	REC	41	307	761	255	265	265
460	rs16903421	5	14367568	0.000359	G/A	REC	4	119	985	228	266	265
461	rs10735356	12	98486735	0.000359	A/G	DOM	34	318	757	263	262	266
462	rs1034250	1	246617914	0.000361	G/A	DOM	267	542	300	265	264	268
463	rs1009193	13	66442251	0.000362	G/A	ADD	52	360	697	258	264	266
464	rs3111453	7	112169173	0.000363	A/G	DOM	132	545	430	263	264	268
465	rs11639558	16	83304972	0.000365	A/G	REC	101	485	522	259	266	266
466	rs7706439	5	15586293	0.000366	A/G	REC	51	388	669	256	266	265
467	rs17646070	3	116031472	0.000367	A/C	DOM	3	105	1001	272	259	266
468	rs8024864	15	26997105	0.000367	G/A	REC	2	105	1002	208	266	265
469	rs12214723	6	41993688	0.000368	A/G	DOM	54	392	663	264	262	267
470	rs13402508	2	177111630	0.000369	A/G	REC	215	564	329	261	266	266
471	rs1967251	3	3530023	0.00037	A/G	ADD	63	407	638	271	266	264
472	rs4923362	11	26554127	0.00037	G/A	DOM	115	526	468	266	267	263
473	rs9312518	4	173151819	0.000371	A/C	REC	194	544	371	261	266	265
474	rs9997484	4	173142594	0.000371	G/A	REC	194	545	370	261	266	265
475	rs11895069	2	165864012	0.000373	A/G	ADD	9	129	970	274	270	264
476	rs1878276	4	9824945	0.000375	A/G	DOM	21	260	828	268	268	264
477	rs2347241	15	87388568	0.000376	A/G	REC	45	341	722	256	264	266
478	rs7196515	16	7781866	0.000377	A/G	REC	14	227	868	248	267	265
479	rs7229348	18	45516866	0.000378	A/G	REC	8	190	908	240	264	266
480	rs11997827	8	41621903	0.000378	A/G	DOM	92	468	549	265	267	263
481	rs6684509	1	162618152	0.000378	G/A	REC	148	504	457	270	265	264
482	rs748955	1	38619543	0.000379	G/A	DOM	41	316	751	267	268	264
483	rs1955152	2	154739376	0.00038	A/C	REC	245	568	296	262	266	266
484	rs4141135	12	68418830	0.000382	A/C	ADD	173	535	393	269	265	263
485	rs1116367	15	26175282	0.000384	G/A	DOM	91	455	563	262	263	267
486	rs6570824	6	148545817	0.000384	A/G	REC	169	550	390	260	266	266
487	rs11118183	1	219135985	0.000384	A/G	DOM	1	72	1036	257	258	266
488	rs10100582	8	94092846	0.000386	A/G	REC	5	151	953	233	264	265
489	rs2867138	2	706428	0.000386	G/A	REC	73	393	643	272	265	264
490	rs4781928	16	17862685	0.000387	A/G	DOM	43	336	730	262	262	266
491	rs12114277	8	103402895	0.000387	G/A	ADD	217	558	333	268	266	262
492	rs7121790	11	45064965	0.000387	A/G	REC	43	358	707	255	265	266
493	rs7330259	13	52495278	0.000388	G/A	DOM	10	210	887	272	261	266
494	rs10800559	1	162428275	0.000389	G/A	DOM	62	390	657	267	267	264
495	rs2362672	10	125455780	0.00039	G/A	REC	50	325	728	256	265	266
496	rs9301959	13	95110105	0.00039	G/A	ADD	208	558	342	268	266	262
497	rs7579277	2	28996295	0.000391	G/A	DOM	107	483	519	266	267	263
498	rs289450	15	98248738	0.000392	A/G	DOM	8	122	979	265	260	266
499	rs11066813	12	109918103	0.000394	A/G	DOM	10	181	918	260	261	266
500	rs9392489	6	3402520	0.000394	A/G	REC	254	546	309	262	266	267
501	rs10945055	6	68809871	0.000395	G/A	DOM	4	151	953	268	270	264
502	rs11857575	15	27053606	0.000396	G/A	ADD	132	469	508	261	264	267
503	rs3741486	12	133384864	0.000396	A/G	REC	132	492	485	260	266	266
504	rs7774007	6	79072000	0.000396	G/A	DOM	1	76	1031	278	258	266
505	rs7112442	11	71041704	0.000397	A/G	ADD	0	44	1057	NA	256	265
506	rs1548375	9	20348280	0.000398	G/A	REC	54	391	664	257	265	266
507	rs7814951	8	103001914	0.000398	G/A	DOM	32	307	770	263	262	266
508	rs9727900	1	232311020	0.000398	A/G	DOM	45	422	637	267	262	267
509	rs12044376	1	219155227	0.000399	A/C	DOM	1	72	1035	257	258	266
510	rs10748093	12	68418249	0.000404	G/A	ADD	193	552	364	269	265	263
511	rs7933116	11	132919385	0.000405	A/G	REC	36	354	717	276	265	264
512	rs9904943	17	70453774	0.000405	G/A	REC	95	414	600	271	263	265
513	rs951295	15	45999823	0.000406	A/G	DOM	257	520	332	264	264	268
514	rs1340867	1	225611845	0.000406	G/A	REC	201	512	394	269	264	264
515	rs11132151	4	183756666	0.000412	A/G	REC	30	352	727	254	266	265
516	rs2853233	8	103257939	0.000412	A/C	ADD	219	554	336	268	266	262
517	rs1400014	3	130931659	0.000413	A/G	ADD	19	223	867	271	268	264
518	rs10823559	10	72288302	0.000414	C/A	ADD	196	553	359	268	265	263
519	rs4774478	15	63434763	0.000415	A/G	DOM	137	488	484	267	266	263
520	rs7015741	8	141171837	0.000415	A/G	ADD	213	556	339	268	266	262
521	rs2961403	23	40243042	0.000415	A/G	ADD	48	83	978	257	262	266
522	rs430852	21	18259803	0.000416	G/A	DOM	101	462	545	262	263	267
523	rs150355	16	22817421	0.000417	G/A	DOM	5	130	974	270	260	266
524	rs1945628	11	15227989	0.000417	A/G	DOM	56	405	642	265	263	267
525	rs8042984	15	98896862	0.000417	A/G	REC	45	358	706	256	266	265
526	rs256219	5	132973323	0.000418	A/C	ADD	227	529	352	268	266	262
527	rs10494221	1	119634224	0.000419	A/G	REC	23	257	829	252	265	265
528	rs12610185	19	19721722	0.00042	A/G	REC	7	192	910	239	264	265
529	rs6633987	23	137358845	0.000422	G/A	ADD	114	179	811	270	268	264
530	rs17440357	2	194794563	0.000423	G/A	DOM	2	74	1031	269	272	264
531	rs1456314	8	128075690	0.000424	A/G	DOM	108	471	528	263	263	267
532	rs3936180	7	36758386	0.000424	G/A	DOM	12	236	861	269	261	266
533	rs4076707	3	54224745	0.000424	G/A	ADD	3	94	1012	242	260	266
534	rs1034063	20	3031832	0.000425	A/G	ADD	233	529	347	263	264	268
535	rs9529708	13	70811888	0.000426	G/A	DOM	250	528	327	264	264	268
536	rs16850017	2	165862603	0.000427	G/A	DOM	7	112	990	271	270	264
537	rs350234	16	12194354	0.000427	G/A	REC	96	468	545	259	266	265
538	rs10455125	6	80683626	0.000427	G/A	ADD	43	345	721	259	263	266
539	rs16852031	2	167223238	0.000427	A/C	ADD	4	184	921	277	269	264
540	rs6517361	21	37908410	0.000428	G/A	ADD	147	528	432	269	266	263
541	rs611263	18	61290257	0.000428	G/A	DOM	43	353	709	269	268	264
542	rs1818813	18	61313803	0.000429	A/G	DOM	43	357	708	269	267	264
543	rs17262748	1	30257664	0.000429	A/G	REC	43	366	700	256	265	266
544	rs17629239	5	83333988	0.00043	G/A	REC	39	364	705	255	265	266
545	rs6118378	20	8886009	0.00043	C/A	ADD	84	471	553	270	266	263
546	rs798396	12	77814373	0.000432	G/A	DOM	217	545	347	265	267	262
547	rs11236667	11	75975187	0.000433	G/A	REC	168	487	442	261	266	265
548	rs6853539	4	43114123	0.000434	A/G	REC	51	368	690	256	266	265
549	rs1033222	3	130957740	0.000435	C/A	DOM	20	212	868	269	269	264
550	rs10110416	8	69180842	0.000436	A/G	REC	2	104	1002	210	265	265
551	rs17007191	2	28932502	0.000436	A/G	DOM	93	469	546	266	267	263
552	rs3795367	1	232746120	0.000437	G/A	ADD	15	220	874	255	262	266
553	rs914419	9	135105059	0.000437	G/A	REC	48	352	708	256	265	266
554	rs3901878	5	41625968	0.000437	C/A	DOM	32	351	726	265	262	266
555	rs2762496	9	114832919	0.000438	A/C	REC	10	206	891	244	265	265
556	rs6695189	1	31354077	0.000438	A/G	DOM	10	195	904	272	260	266
557	rs2274328	1	9009444	0.000439	C/A	REC	255	524	325	262	267	265
558	rs7771879	6	17825888	0.00044	G/A	REC	250	541	318	262	267	265
559	rs983309	8	9177732	0.00044	A/C	DOM	25	258	826	264	262	266
560	rs1978748	15	94895553	0.000441	A/C	ADD	17	211	881	258	262	266
561	rs6007249	22	45094043	0.000442	G/A	DOM	105	402	595	266	267	263
562	rs1434004	3	30134608	0.000443	A/G	REC	95	431	583	259	266	266
563	rs11660982	18	75467313	0.000444	G/A	REC	23	252	834	278	266	264
564	rs1201289	3	176822676	0.000444	C/A	ADD	164	517	428	269	266	263
565	rs7622001	3	131183784	0.000447	G/A	ADD	95	481	533	261	264	267
566	rs649328	1	77190010	0.000448	G/A	REC	44	370	693	256	266	265
567	rs4710964	6	21108191	0.000448	G/A	DOM	39	338	732	263	262	266
568	rs656715	10	6520549	0.000448	G/A	REC	27	325	756	253	268	264
569	rs2142619	22	27756300	0.000449	A/G	REC	139	481	487	260	266	266
570	rs12040659	1	195031417	0.00045	G/A	ADD	20	282	806	270	268	264
571	rs541688	1	194924039	0.00045	A/G	ADD	21	286	802	271	268	264
572	rs1356240	3	2873869	0.00045	G/A	DOM	115	463	531	265	263	267
573	rs2512409	8	103317125	0.000451	G/A	ADD	211	565	333	268	266	262
574	rs7876155	23	12504291	0.000451	A/C	ADD	54	121	922	259	262	266
575	rs12200487	6	21088082	0.000453	A/G	DOM	39	333	736	263	262	266
576	rs1362720	14	87283096	0.000453	G/A	DOM	26	239	844	266	269	264
577	rs280846	16	77673597	0.000456	A/G	REC	43	396	670	256	267	265
578	rs1453672	2	225025120	0.000457	A/G	REC	32	282	794	254	265	266
579	rs6469315	8	111600899	0.000459	G/A	ADD	84	466	558	269	266	263
580	rs37167	16	66524751	0.000459	A/G	ADD	0	67	1042	NA	258	266
581	rs3743117	15	90270567	0.00046	G/A	REC	231	577	300	261	267	265
582	rs7003289	8	102951136	0.00046	A/G	DOM	198	533	378	267	266	262
583	rs2528528	7	93205096	0.000462	G/A	REC	208	528	373	261	266	266
584	rs7975523	12	126695933	0.000462	A/G	REC	243	547	316	269	264	264
585	rs881194	12	239143	0.000464	A/G	ADD	79	424	606	261	264	267
586	rs1398788	3	6213788	0.000465	C/A	REC	2	10	1086	209	263	265
587	rs7142110	14	51808403	0.000466	G/A	DOM	166	555	387	267	266	262
588	rs9685229	4	169134541	0.000467	A/G	REC	169	532	407	261	266	265
589	rs1570182	20	55367112	0.000467	A/G	ADD	239	549	319	262	265	267
590	rs11245450	10	126658075	0.000469	A/G	ADD	223	579	307	262	265	268
591	rs575415	5	72460126	0.00047	G/A	REC	14	246	847	248	266	265
592	rs2096706	11	63924446	0.00047	C/A	REC	29	287	793	253	267	265
593	rs3124041	9	38657104	0.00047	A/G	DOM	180	510	418	268	266	263
594	rs6590717	11	133385654	0.00047	G/A	REC	87	454	567	259	266	265
595	rs865961	18	60633035	0.000471	A/G	REC	95	467	547	271	264	264
596	rs3765145	5	33458636	0.000472	A/G	REC	154	552	403	260	266	266
597	rs893551	5	33457650	0.000472	G/A	REC	154	552	403	260	266	266
598	rs17753569	16	23905788	0.000472	A/G	DOM	4	131	972	263	270	264
599	rs2827269	21	23556002	0.000474	G/A	DOM	120	501	488	267	267	263
600	rs1124686	2	86376474	0.000474	A/G	ADD	282	557	269	262	265	268
601	rs1387154	11	92653178	0.000474	G/A	ADD	50	357	702	270	267	264
602	rs7110596	11	92657189	0.000474	G/A	ADD	50	357	702	270	267	264
603	rs836326	4	173151257	0.000477	A/G	REC	195	544	370	261	266	265
604	rs1902487	4	155977663	0.000477	G/A	DOM	261	547	300	264	267	262
605	rs284019	5	55765448	0.000478	A/C	REC	191	518	400	269	264	264
606	rs3827392	22	45734931	0.000478	G/A	DOM	100	507	502	263	264	267
607	rs764387	5	142145685	0.000479	A/G	ADD	4	90	1015	282	270	264
608	rs1591668	15	79736482	0.00048	A/C	ADD	0	7	1099	NA	239	265
609	rs7694823	4	7533041	0.00048	A/C	DOM	13	245	851	266	261	266
610	rs7984051	13	70807949	0.00048	A/G	DOM	236	527	340	265	263	268
611	rs1930145	10	56286068	0.000482	G/A	ADD	13	209	885	256	262	266
612	rs3809714	17	72198375	0.000482	A/G	REC	162	511	436	270	264	264
613	rs10760097	9	123141391	0.000483	A/G	DOM	86	479	544	266	267	263
614	rs4837764	9	123141894	0.000483	A/G	DOM	83	482	544	266	267	263
615	rs4773797	13	95136420	0.000484	G/A	ADD	204	558	345	268	266	262
616	rs3924384	2	726564	0.000484	A/G	REC	164	493	452	270	264	264
617	rs1029447	4	113351521	0.000485	A/C	REC	72	400	637	258	266	265
618	rs10987835	9	130787213	0.000485	G/A	ADD	106	449	552	269	266	263
619	rs11072326	15	72064719	0.000486	A/G	DOM	139	537	433	265	267	263
620	rs1917190	10	54794208	0.000486	A/C	ADD	64	467	578	269	267	263
621	rs4732887	8	28707570	0.000486	G/A	DOM	160	535	413	263	264	268
622	rs10826406	10	28433708	0.000486	A/G	DOM	10	220	879	258	262	266
623	rs12125747	1	60409057	0.000487	A/G	ADD	11	203	895	258	262	266
624	rs16841430	2	158118624	0.000488	A/G	ADD	15	194	896	255	262	266
625	rs2140671	10	54745248	0.000488	A/G	DOM	157	506	445	267	267	263
626	rs10963807	9	18857089	0.000488	G/A	REC	2	94	1013	208	266	265
627	rs1322667	6	44470006	0.000488	G/A	REC	13	223	872	247	266	265
628	rs1482943	15	81888336	0.00049	G/A	DOM	28	284	797	263	268	264
629	rs982894	14	99166350	0.00049	A/G	REC	161	542	406	270	265	264
630	rs2538483	7	148188150	0.000492	A/G	ADD	149	514	446	269	266	263
631	rs259659	1	238462092	0.000492	A/G	REC	145	485	478	270	265	264
632	rs10509748	10	102691412	0.000493	A/C	REC	364	530	213	262	267	266
633	rs11071587	15	61433543	0.000496	A/G	DOM	227	558	324	267	266	262
634	rs344951	3	187898711	0.000496	G/A	DOM	235	570	294	265	266	262
635	rs3904714	10	81854487	0.000497	C/A	ADD	165	546	398	261	265	267
636	rs17794576	21	22506196	0.000498	A/G	DOM	2	73	1034	280	258	266
637	rs11129323	3	28718516	0.000499	A/G	ADD	146	525	435	261	265	267
638	rs6848261	4	41286090	0.000499	G/A	REC	101	463	545	259	266	265
639	rs13260906	8	111602314	0.0005	A/G	ADD	84	467	558	269	266	263
640	rs3787017	19	725939	0.0005	A/G	REC	260	570	277	268	264	264
641	rs756876	22	21346719	0.0005	A/C	ADD	149	481	455	260	265	267
642	rs16863349	2	176530770	0.000501	A/G	REC	22	300	787	251	266	265
643	rs4072816	2	176495395	0.000501	G/A	REC	22	303	784	251	266	265
644	rs11844437	14	50956877	0.000503	A/G	ADD	37	310	762	272	267	264
645	rs2277080	6	17831419	0.000503	A/G	REC	112	464	533	259	266	266
646	rs7957619	12	110013879	0.000503	A/G	DOM	10	186	913	260	261	266
647	rs1048020	9	4709784	0.000503	G/A	REC	42	364	703	256	265	266
648	rs11603849	11	130396044	0.000503	G/A	REC	85	452	571	258	266	265
649	rs2189670	12	1625937	0.000503	A/G	ADD	205	532	372	269	265	263
650	rs7997468	13	101127678	0.000503	A/G	DOM	4	100	1004	272	271	264
651	rs2243874	1	61757024	0.000504	A/G	REC	47	356	704	274	265	264
652	rs8109373	19	17579984	0.000504	A/C	DOM	30	340	739	264	262	266
653	rs2304128	19	19746151	0.000504	A/C	REC	6	194	909	237	265	265
654	rs2307424	1	161202605	0.000504	A/G	DOM	143	514	452	267	266	263
655	rs10979136	9	110725754	0.000505	A/G	ADD	36	361	707	274	266	264
656	rs1862126	14	78407062	0.000506	A/G	ADD	40	364	705	271	267	264
657	rs2158855	7	20744543	0.000506	C/A	ADD	92	437	580	271	266	264
658	rs10998340	10	70383593	0.000506	C/A	DOM	26	295	788	262	262	266
659	rs2723281	12	118272070	0.000507	C/A	ADD	49	366	693	258	264	266
660	rs1477953	8	54424917	0.000508	A/G	ADD	74	426	609	259	264	266
661	rs2962038	5	1512868	0.000508	A/G	REC	229	567	313	269	263	266
662	rs2241432	2	86438146	0.000509	A/G	DOM	150	522	437	267	266	263
663	rs598224	1	195132593	0.000509	G/A	DOM	227	568	314	267	266	262
664	rs6662814	1	47857075	0.00051	G/A	ADD	236	512	359	263	264	268
665	rs11638450	15	81190532	0.00051	A/G	REC	182	551	376	269	264	265
666	rs1029588	7	93277454	0.000512	G/A	REC	275	583	251	262	266	267
667	rs10883563	10	102684380	0.000512	C/A	REC	364	525	220	262	266	266
668	rs12547275	8	107485377	0.000514	A/C	REC	23	257	826	252	265	265
669	rs13145028	4	43228964	0.000514	A/G	REC	72	452	584	258	266	266
670	rs9874683	3	144994727	0.000514	A/G	REC	219	552	338	269	263	266
671	rs10986270	9	126967977	0.000515	A/G	ADD	46	394	669	257	264	266
672	rs1486230	3	131195753	0.000516	C/A	ADD	95	481	532	261	264	267
673	rs963801	3	131219860	0.000516	G/A	ADD	95	483	531	261	264	267
674	rs4599850	8	138596758	0.000517	G/A	REC	27	295	787	253	267	265
675	rs907990	8	138599952	0.000517	A/G	REC	27	296	786	253	267	265
676	rs17620259	2	19908539	0.000519	A/G	DOM	80	432	597	264	268	263
677	rs854342	14	25339449	0.000522	G/A	REC	78	435	596	258	266	265
678	rs7996160	13	106320352	0.000524	A/G	REC	55	360	691	257	265	266
679	rs10276031	7	157618692	0.000525	G/A	REC	1	68	1040	172	269	265
680	rs11809898	1	7079762	0.000525	A/G	REC	14	251	840	248	265	265
681	rs1320540	1	208994195	0.000525	G/A	REC	1	68	1040	172	266	265
682	rs4764679	12	102315925	0.000525	A/G	REC	1	142	966	172	265	265
683	rs462055	22	18560570	0.000525	A/G	REC	93	395	621	259	267	265
684	rs17597263	2	59947287	0.000526	A/G	REC	34	292	783	254	267	265
685	rs6443315	3	175424031	0.000527	A/G	ADD	115	512	482	268	266	263
686	rs4585573	6	155643247	0.000531	A/C	ADD	135	544	430	270	265	264
687	rs6502005	17	67103511	0.000531	C/A	REC	6	121	982	237	266	265
688	rs7212506	17	67101718	0.000531	G/A	REC	6	121	982	237	266	265
689	rs8468	15	63434110	0.000532	G/A	DOM	130	464	515	267	267	263
690	rs2242565	11	295343	0.000532	G/A	DOM	94	430	585	265	267	263
691	rs8013664	14	94310892	0.000533	G/A	REC	38	285	786	255	267	265
692	rs10488900	4	107891481	0.000534	A/G	DOM	2	110	997	270	271	264
693	rs11789902	9	7618288	0.000534	A/G	ADD	54	406	646	271	266	264
694	rs6502926	17	6060997	0.000534	A/G	ADD	277	552	279	262	265	267
695	rs1624638	13	95731492	0.000535	A/G	ADD	146	519	443	262	264	267
696	rs7145057	14	33970511	0.000535	A/G	DOM	34	345	729	267	262	266
697	rs12328100	2	86307128	0.000535	A/G	ADD	230	550	326	262	265	267
698	rs1600177	5	51851927	0.000535	A/C	REC	120	528	461	260	266	265
699	rs856381	14	59208640	0.000536	A/G	ADD	21	236	833	256	262	266
700	rs911294	14	94320983	0.000538	A/G	REC	38	296	774	255	266	265
701	rs4815628	20	3891896	0.000539	A/G	DOM	221	565	320	265	267	262
702	rs2218053	3	68197774	0.00054	A/C	REC	5	193	910	234	266	265
703	rs1384615	9	82424032	0.000542	C/A	DOM	171	531	396	267	266	263
704	rs8193012	9	135883563	0.000542	G/A	REC	339	526	241	262	266	266
705	rs2827511	21	23787195	0.000544	G/A	DOM	4	106	998	264	271	264
706	rs8069790	17	56158245	0.000545	C/A	DOM	11	225	873	270	269	264
707	rs715776	12	71459064	0.000547	G/A	ADD	26	325	758	260	263	266
708	rs10472759	5	30959804	0.000547	A/G	REC	158	483	468	261	266	265
709	rs7022225	9	112536455	0.000549	A/C	DOM	122	487	485	264	263	267
710	rs2140837	10	106716775	0.00055	C/A	ADD	36	352	719	271	267	264
711	rs279267	19	12067030	0.00055	A/G	DOM	0	50	1059	NA	274	265
712	rs11989393	8	114732648	0.000552	C/A	DOM	2	66	1027	284	257	266
713	rs7340104	1	177971866	0.000553	A/G	REC	181	543	384	269	264	265
714	rs4936778	11	123010654	0.000554	A/C	ADD	89	423	596	259	264	266
715	rs13408772	2	47836070	0.000554	A/G	REC	103	478	528	271	265	264
716	rs2252451	6	95836160	0.000557	A/G	ADD	80	448	580	269	267	263
717	rs4801983	19	53975468	0.000557	C/A	DOM	80	448	580	264	263	267
718	rs9649896	8	29925514	0.000557	A/G	ADD	1	95	1012	253	259	266
719	rs11632611	15	72095711	0.000558	G/A	DOM	105	487	515	266	267	263
720	rs12644632	4	43913465	0.000558	G/A	REC	215	531	361	261	267	265
721	rs985766	5	13394252	0.000558	A/G	REC	22	256	824	252	265	265
722	rs4624193	16	78386295	0.000559	A/G	ADD	229	565	314	262	265	267
723	rs9398330	6	113393990	0.000559	G/A	ADD	8	139	956	258	260	266
724	rs10949222	6	14062176	0.00056	A/G	REC	93	469	527	271	265	264
725	rs6556937	5	95985282	0.00056	A/G	REC	23	299	787	252	267	265
726	rs10815648	9	7617978	0.000562	G/A	ADD	56	406	647	271	266	264
727	rs7874448	9	89951180	0.000562	C/A	REC	197	515	396	261	266	266
728	rs4801433	19	57646570	0.000563	A/G	ADD	237	572	299	262	265	268
729	rs13025081	2	29083850	0.000564	C/A	ADD	272	570	267	267	266	262
730	rs17189299	13	95685794	0.000564	G/A	ADD	8	198	902	257	261	266
731	rs6459797	7	157365106	0.000565	A/G	REC	155	535	419	270	264	265
732	rs12406462	1	184326198	0.000566	A/G	DOM	10	153	946	269	260	266
733	rs2445469	18	48856173	0.000566	A/G	ADD	233	563	311	269	265	263
734	rs11774491	8	134355247	0.000567	G/A	REC	15	265	827	248	264	266
735	rs11659048	17	6044404	0.000567	C/A	DOM	135	513	461	267	266	263
736	rs13254	12	133346212	0.000567	A/G	REC	94	449	565	259	265	266
737	rs2267824	7	73930411	0.000569	G/A	ADD	53	372	684	258	264	266
738	rs6589967	11	123013236	0.00057	G/A	ADD	134	504	470	260	265	267
739	rs7658228	4	43260134	0.000572	G/A	REC	101	464	544	259	266	265
740	rs7803859	7	31205761	0.000572	C/A	REC	33	291	785	254	264	266
741	rs737883	22	29746253	0.000575	G/A	DOM	154	516	439	267	266	263
742	rs10038823	5	123933446	0.000577	A/G	ADD	135	470	504	261	264	267
743	rs7825323	8	111593882	0.000578	A/G	ADD	84	466	559	269	266	263
744	rs11203854	8	17263238	0.000578	G/A	REC	348	517	244	262	266	267
745	rs2057034	6	139898067	0.00058	C/A	REC	22	208	879	251	266	265
746	rs4307720	11	24435202	0.00058	A/C	ADD	105	419	579	260	264	266
747	rs8099971	19	6267789	0.000581	A/G	REC	167	534	408	270	265	264
748	rs1911456	10	82616316	0.000582	C/A	DOM	26	327	754	263	262	266
749	rs10824859	10	54793330	0.000583	A/G	ADD	64	466	579	269	267	263
750	rs6874109	5	118253464	0.000583	G/A	ADD	71	416	622	269	267	264
751	rs12698800	7	68898029	0.000584	A/G	REC	72	414	622	258	266	265
752	rs2455864	1	194849689	0.000586	A/G	ADD	213	560	336	268	266	263
753	rs12379749	9	111123697	0.000589	G/A	REC	23	296	786	252	264	266
754	rs754296	12	30270589	0.000589	A/G	DOM	45	333	731	266	262	266
755	rs10873899	1	77146173	0.000595	G/A	ADD	81	438	590	260	264	266
756	rs4295085	20	8889613	0.000595	C/A	ADD	255	571	283	267	266	262
757	rs2245462	21	45499171	0.000597	G/A	REC	26	276	806	253	266	265
758	rs1663171	1	211900267	0.000597	A/G	DOM	106	486	516	266	267	263
759	rs10491313	5	141216310	0.000598	G/A	ADD	10	128	971	253	261	266
760	rs1861295	12	98415410	0.0006	G/A	DOM	50	382	677	262	263	266
761	rs2064701	6	65676556	0.0006	A/G	ADD	41	307	761	261	263	266
762	rs7071780	10	70438623	0.0006	G/A	REC	34	312	761	255	264	266
763	rs2645992	9	115522561	0.0006	A/G	REC	207	532	369	261	266	265
764	rs1915991	7	94358848	0.000601	A/C	DOM	8	165	913	266	260	266
765	rs13425988	2	198622378	0.000601	A/G	REC	14	237	858	248	265	265
766	rs1816581	16	49254996	0.000602	A/G	DOM	132	487	490	265	267	263
767	rs9654707	7	157625051	0.000602	G/A	REC	1	69	1038	172	269	265
768	rs17341169	1	30226532	0.000603	A/G	REC	64	378	664	258	266	265
769	rs36747	5	55488928	0.000603	C/A	ADD	20	355	734	270	268	264
770	rs2238711	21	45453956	0.000603	G/A	REC	27	276	806	253	266	265
771	rs262342	7	103418983	0.000603	A/G	DOM	66	402	641	266	267	264
772	rs3751055	11	9069046	0.000603	A/G	DOM	23	264	819	262	262	266
773	rs9538106	13	59120097	0.000606	A/G	REC	198	548	362	269	264	264
774	rs1929809	9	28411648	0.000607	C/A	REC	260	543	289	268	263	266
775	rs7949084	11	115180739	0.000607	C/A	ADD	229	538	342	262	265	267
776	rs4756800	11	15223735	0.000608	A/G	DOM	91	473	542	265	263	267
777	rs2071152	21	45503121	0.000609	A/G	REC	26	276	807	253	266	265
778	rs12119788	1	153330178	0.000609	A/G	REC	15	224	869	281	264	265
779	rs7291493	22	49229365	0.000609	A/G	REC	183	550	376	261	266	266
780	rs7735043	5	164529549	0.000611	A/G	REC	276	518	311	268	264	264
781	rs13413049	2	9815402	0.000612	G/A	ADD	167	511	423	261	265	267
782	rs1365346	12	114054086	0.000612	A/G	ADD	0	37	1070	NA	275	265
783	rs6081450	20	18951604	0.000612	G/A	DOM	19	218	869	260	262	266
784	rs1018159	16	78955458	0.000613	C/A	REC	80	476	553	272	264	265
785	rs1604827	5	53143390	0.000613	G/A	REC	178	562	369	261	266	266
786	rs7790273	7	135561909	0.000613	G/A	REC	117	482	509	260	265	266
787	rs4868932	5	162600918	0.000615	A/G	REC	135	496	478	260	266	265
788	rs7181434	15	62012066	0.000615	G/A	REC	1	38	1068	172	265	265
789	rs4598679	11	133066362	0.000617	A/G	REC	92	459	558	271	265	264
790	rs10089722	8	125818409	0.000617	A/G	ADD	232	514	363	262	265	267
791	rs7607041	2	180192975	0.000617	A/G	ADD	113	493	503	269	266	263
792	rs377239	21	37938729	0.000618	G/A	ADD	102	465	542	268	266	263
793	rs10986271	9	126968133	0.000618	A/G	ADD	46	393	669	257	264	266
794	rs6078807	20	1340390	0.000619	A/G	REC	244	561	304	262	266	266
795	rs6536096	4	156745915	0.000619	G/A	REC	85	437	587	271	264	265
796	rs2397220	6	56217207	0.00062	G/A	ADD	223	539	347	267	266	262
797	rs1469622	2	137875875	0.000621	A/G	REC	137	536	435	270	265	264
798	rs8056186	16	8383584	0.000623	A/C	REC	12	156	937	247	263	266
799	rs6084513	20	3897014	0.000624	C/A	DOM	225	575	309	265	266	262
800	rs9371884	6	155645607	0.000624	A/G	ADD	42	370	697	274	266	264
801	rs11948439	5	162612166	0.000625	C/A	REC	135	493	479	260	266	265
802	rs2761355	14	90119626	0.000625	A/G	REC	112	474	523	260	265	266
803	rs7612427	3	103006645	0.000626	G/A	ADD	7	119	981	254	260	266
804	rs4985762	17	16883680	0.000628	G/A	REC	96	451	562	259	266	266
805	rs4307347	8	10168094	0.000629	A/G	ADD	44	356	709	258	264	266
806	rs6996005	8	107532927	0.000629	C/A	REC	79	429	601	258	265	266
807	rs1244507	10	7872957	0.00063	A/G	DOM	211	548	350	263	264	268
808	rs1932421	9	24900561	0.00063	G/A	REC	233	555	320	269	263	266
809	rs6450839	5	31383902	0.00063	A/G	DOM	102	478	527	265	263	267
810	rs713423	14	54581919	0.000631	A/C	DOM	8	206	895	266	261	266
811	rs10833509	11	21355150	0.000634	A/C	DOM	93	424	589	268	267	263
812	rs1980051	1	204345923	0.000636	C/A	ADD	161	524	424	261	265	267
813	rs1364842	4	109857076	0.000636	A/G	REC	60	396	653	257	265	266
814	rs4391925	13	37076942	0.000636	C/A	REC	89	413	607	259	265	266
815	rs9396467	6	14053646	0.000638	G/A	REC	111	481	517	271	265	264
816	rs915987	11	64027888	0.000639	A/G	REC	31	298	780	254	267	265
817	rs11900639	2	165864123	0.000639	G/A	DOM	9	130	969	274	270	264
818	rs6438759	3	122440066	0.000639	A/G	REC	21	229	859	278	265	265
819	rs6708913	2	165875415	0.000639	A/G	DOM	9	130	969	274	270	264
820	rs9847351	3	122550989	0.000639	A/G	REC	21	228	859	278	265	265
821	rs9855669	3	122510763	0.000639	C/A	REC	21	230	857	278	265	265
822	rs2808374	9	109987079	0.00064	G/A	REC	82	463	555	258	266	265
823	rs906585	9	32143671	0.00064	G/A	REC	229	550	329	269	264	264
824	rs9288884	3	95016717	0.000641	A/G	ADD	1	101	1005	244	260	266
825	rs10494715	1	194910993	0.000641	A/G	DOM	14	253	842	265	268	264
826	rs2853229	8	103247134	0.000643	A/C	ADD	294	552	262	262	265	267
827	rs12873331	13	68174396	0.000645	A/G	ADD	124	527	458	270	265	263
828	rs3785902	17	68108118	0.000646	G/A	REC	57	401	632	257	266	265
829	rs1106235	1	154787213	0.00065	A/G	REC	25	326	758	253	266	265
830	rs11919883	3	102980751	0.000651	A/G	ADD	7	119	982	254	260	266
831	rs7699670	4	187437315	0.000651	A/G	DOM	4	93	1007	254	259	266
832	rs11060149	12	129608378	0.000653	A/G	REC	146	543	420	270	263	266
833	rs16897180	5	67220196	0.000654	A/C	REC	45	382	682	274	264	265
834	rs12584822	13	24635344	0.000654	A/G	DOM	15	267	826	267	268	264
835	rs17310949	7	103520883	0.000654	A/G	DOM	39	310	760	266	268	264
836	rs1816939	11	92654980	0.000655	G/A	DOM	24	305	777	267	268	264
837	rs10893419	11	99370484	0.000656	G/A	ADD	80	413	616	261	264	267
838	rs5927631	23	30876844	0.000656	A/G	ADD	75	156	878	258	265	266
839	rs9538102	13	59115332	0.000658	G/A	REC	198	549	362	269	264	264
840	rs4147990	17	66913936	0.000658	A/G	ADD	3	143	962	228	262	266
841	rs8021730	14	67886781	0.000659	A/C	DOM	10	216	883	269	269	264
842	rs9942919	9	7665856	0.00066	G/A	ADD	92	447	570	270	266	264
843	rs10778719	12	80597844	0.00066	A/G	REC	114	461	534	260	266	266
844	rs3814573	10	114898093	0.00066	A/G	ADD	171	531	407	268	266	263
845	rs390246	21	18257801	0.000661	G/A	DOM	71	419	618	262	263	267
846	rs7980095	12	17239831	0.000663	G/A	DOM	122	458	529	265	267	263
847	rs7105909	11	123018038	0.000664	G/A	ADD	135	507	467	260	265	267
848	rs2021717	14	77549763	0.000667	A/G	ADD	169	540	400	262	265	267
849	rs10501217	11	40092369	0.000669	G/A	DOM	94	461	554	267	267	263
850	rs893177	16	49261716	0.00067	G/A	REC	163	513	433	261	266	266
851	rs11204483	22	49218478	0.000672	A/G	DOM	64	406	639	265	268	264
852	rs6799683	3	113674025	0.000672	A/G	REC	40	341	728	256	266	265
853	rs12484703	22	37140797	0.000673	G/A	REC	21	268	820	279	265	265
854	rs7012481	8	111614965	0.000673	G/A	ADD	83	467	557	269	266	263
855	rs10893423	11	99373967	0.000674	A/G	ADD	79	412	618	261	264	266
856	rs819909	1	99762785	0.000675	G/A	ADD	195	550	364	262	264	267
857	rs12642830	4	164383199	0.000677	A/G	REC	53	351	697	257	266	265
858	rs2028297	15	90252398	0.000677	G/A	REC	235	578	296	262	267	265
859	rs1016404	20	50902910	0.000679	A/G	REC	293	545	270	262	267	265
860	rs2963277	5	1517769	0.000679	A/G	DOM	249	570	290	266	263	268
861	rs4925810	8	145705213	0.000679	G/A	REC	14	201	894	248	266	265
862	rs11127853	3	84628861	0.00068	C/A	REC	42	342	724	274	265	264
863	rs11678404	2	240674948	0.00068	A/G	REC	163	517	427	261	266	266
864	rs6011536	20	61653679	0.00068	A/G	REC	107	516	485	259	266	266
865	rs7672637	4	160815681	0.00068	G/A	REC	130	505	472	260	266	266
866	rs1276177	5	30946644	0.000683	G/A	REC	155	480	470	260	266	265
867	rs17168967	5	135050965	0.000683	A/C	ADD	59	420	630	268	267	264
868	rs377240	21	18258451	0.000683	A/G	ADD	71	420	618	262	263	267
869	rs7036781	9	90159903	0.000683	A/G	DOM	207	542	360	265	267	262
870	rs10486212	7	8243084	0.000684	G/A	DOM	5	113	991	270	259	266
871	rs2918394	5	10702034	0.000684	A/G	REC	3	144	962	223	266	265
872	rs2963279	5	1517322	0.000684	C/A	DOM	244	566	299	266	263	268
873	rs6450986	5	33420998	0.000684	A/G	REC	155	547	407	261	266	266
874	rs5956248	23	119917452	0.000686	A/G	ADD	25	44	1039	259	258	266
875	rs4760674	12	48357014	0.000687	A/C	DOM	320	542	246	266	266	262
876	rs1958059	14	34187030	0.000688	A/G	REC	34	330	745	254	265	265
877	rs7731918	5	13397992	0.000695	A/G	REC	22	251	835	252	265	266
878	rs1032748	5	5903890	0.000696	G/A	DOM	185	556	366	267	266	262
879	rs2285270	8	17154661	0.000696	C/A	REC	1	51	1056	172	266	265
880	rs6550461	3	18468523	0.000696	G/A	DOM	46	336	727	263	268	264
881	rs2045886	2	29010517	0.000697	G/A	ADD	272	570	267	267	266	262
882	rs3742245	13	101142329	0.000697	G/A	DOM	103	434	572	268	267	263
883	rs4789968	17	77240748	0.000697	A/G	REC	10	163	934	245	267	265
884	rs11647643	16	49259509	0.000698	G/A	DOM	131	486	489	265	267	263
885	rs4821903	22	39902475	0.000699	C/A	ADD	155	494	460	262	264	267
886	rs1559514	2	86462802	0.000699	C/A	DOM	157	518	433	266	267	263
887	rs2569103	5	149802111	0.000699	G/A	REC	2	126	981	212	266	265
888	rs9312877	5	1529358	0.000699	C/A	DOM	209	565	334	266	263	268
889	rs17516836	13	106655341	0.0007	A/G	ADD	37	321	751	270	267	264
890	rs498924	9	110732838	0.000701	C/A	DOM	89	477	542	265	267	263
891	rs5752907	22	29789021	0.000702	G/A	DOM	116	464	529	267	267	263
892	rs12346029	9	10424164	0.000703	G/A	REC	8	195	906	242	266	265
893	rs2057035	6	139889611	0.000703	G/A	REC	21	199	876	251	266	265
894	rs2857466	22	29657604	0.000705	G/A	DOM	163	487	459	268	266	263
895	rs2555298	12	119659957	0.000708	A/G	REC	164	521	423	270	264	265
896	rs10512870	3	132624322	0.000708	A/C	ADD	19	230	860	258	262	266
897	rs1011120	20	56687430	0.00071	G/A	REC	4	157	948	230	267	265
898	rs11962209	6	53480293	0.00071	G/A	ADD	18	229	860	255	262	266
899	rs6015196	20	56683889	0.00071	A/G	REC	4	152	953	230	267	265
900	rs11853804	15	63528256	0.000711	C/A	ADD	168	485	454	267	266	263
901	rs7900341	10	1286740	0.000712	A/G	ADD	18	222	869	260	262	266
902	rs12149531	16	53035592	0.000713	A/G	ADD	220	539	347	268	265	263
903	rs8025603	15	94919347	0.000714	A/G	ADD	72	433	603	269	267	263
904	rs12522693	5	130195731	0.000714	A/G	REC	33	294	781	254	265	265
905	rs2723279	12	118272871	0.000714	A/C	DOM	122	500	479	266	267	263
906	rs823114	1	205719532	0.000714	G/A	DOM	315	548	246	264	264	268
907	rs4516059	12	118277807	0.000717	A/G	DOM	9	193	907	268	269	264
908	rs4532663	9	73492507	0.000717	A/G	DOM	16	245	848	267	261	266
909	rs17029436	4	153911817	0.000718	G/A	DOM	0	9	1097	NA	244	265
910	rs11003294	10	54727365	0.000721	G/A	DOM	132	487	490	266	267	263
911	rs11183403	12	46624112	0.000722	C/A	DOM	98	426	584	264	263	267
912	rs2817739	6	24760958	0.000722	A/G	ADD	249	570	290	268	265	262
913	rs220428	6	86857389	0.000723	A/G	REC	24	258	827	252	264	266
914	rs11158001	14	54518826	0.000723	A/G	ADD	116	498	495	261	264	267
915	rs6844943	4	153909331	0.000726	A/G	DOM	0	9	1100	NA	244	265
916	rs10888541	1	153209588	0.000727	G/A	REC	58	367	683	257	265	266
917	rs1818193	8	91817642	0.000727	G/A	DOM	77	412	615	264	263	267
918	rs2238647	19	18710535	0.000727	A/G	REC	43	336	730	256	264	266
919	rs2346669	12	126698161	0.000727	A/G	REC	244	547	317	268	264	264
920	rs244137	21	24263448	0.000727	A/G	ADD	73	398	636	259	264	266
921	rs2646388	10	8562000	0.000727	G/A	DOM	82	476	551	266	267	263
922	rs4666118	2	28951698	0.000727	G/A	DOM	101	474	534	266	267	263
923	rs4241941	4	139195152	0.000728	A/G	ADD	165	467	473	261	265	267
924	rs16868855	8	102996980	0.000729	A/G	DOM	40	350	717	264	262	266
925	rs6673182	1	237580606	0.000729	C/A	REC	45	347	717	256	265	266
926	rs4784501	16	55199144	0.00073	G/A	DOM	191	526	391	267	266	263
927	rs728868	16	50942445	0.000731	A/G	REC	127	510	470	260	266	266
928	rs12196051	6	143213699	0.000732	A/G	DOM	3	93	1012	265	271	264
929	rs6711545	2	1522939	0.000734	C/A	REC	3	96	1008	224	265	265
930	rs1077718	3	134080661	0.000736	A/G	REC	8	191	910	242	266	265
931	rs11148687	13	23767071	0.000738	A/C	DOM	29	336	744	268	268	264
932	rs2119226	8	102952899	0.000739	G/A	ADD	247	536	326	267	266	262
933	rs2081944	5	13405946	0.00074	A/C	REC	22	242	831	252	265	266
934	rs6790456	3	107739094	0.00074	G/A	ADD	36	306	767	260	263	266
935	rs3792452	3	7666784	0.000742	A/G	REC	27	272	810	253	264	266
936	rs10121961	9	115655392	0.000742	G/A	REC	170	534	405	261	266	265
937	rs4831774	8	15744430	0.000744	A/G	REC	128	499	481	260	267	265
938	rs10514915	17	45166126	0.000746	A/G	ADD	123	513	473	262	264	267
939	rs17651822	3	28720126	0.00075	A/G	ADD	17	249	843	260	262	266
940	rs7950920	11	24356464	0.00075	A/G	DOM	11	191	907	270	261	266
941	rs298754	3	164200963	0.000751	G/A	REC	92	449	568	271	265	264
942	rs12553833	9	7695593	0.000752	G/A	ADD	75	436	598	268	267	263
943	rs2274327	1	9009406	0.000752	A/G	REC	144	525	439	260	266	265
944	rs2306272	3	66434643	0.000752	G/A	ADD	89	451	569	268	267	263
945	rs17831626	8	128080423	0.000752	A/C	ADD	229	515	364	268	265	263
946	rs2784140	1	110738296	0.000752	G/A	REC	303	570	235	262	266	266
947	rs4917389	10	105194476	0.000755	A/G	REC	24	265	819	277	264	265
948	rs416391	1	34048268	0.000756	A/G	ADD	7	117	985	273	270	264
949	rs751645	1	230429143	0.000756	A/G	REC	32	260	817	254	266	265
950	rs9875000	3	66374805	0.000757	G/A	DOM	78	438	592	268	267	263
951	rs10150103	14	20675194	0.000758	G/A	REC	64	397	647	272	265	264
952	rs4654351	1	29783755	0.000758	A/C	DOM	168	532	396	266	266	263
953	rs172415	11	26613668	0.000759	A/G	ADD	0	155	954	NA	260	266
954	rs293934	11	26635432	0.000759	A/C	ADD	0	155	954	NA	260	266
955	rs10746604	9	82437860	0.00076	G/A	DOM	221	545	343	264	264	268
956	rs1836890	4	109637522	0.00076	G/A	REC	58	411	638	257	266	265
957	rs10150365	14	44606505	0.000761	A/G	DOM	18	249	842	263	269	264
958	rs2787165	9	26151961	0.000763	A/G	DOM	82	458	568	268	267	263
959	rs2146752	13	113749475	0.000764	G/A	REC	75	465	569	258	267	264
960	rs10503841	8	29255584	0.000765	A/G	ADD	7	221	881	258	262	266
961	rs2256721	1	111862952	0.000765	A/C	DOM	96	452	549	268	267	263
962	rs4716191	6	17834316	0.000765	G/A	REC	251	532	323	262	267	265
963	rs7591589	2	154745902	0.000765	A/C	DOM	33	335	741	263	262	266
964	rs10490742	2	137874930	0.000767	A/C	REC	28	342	739	276	266	264
965	rs10838223	11	44055493	0.000767	A/G	REC	35	350	723	255	266	265
966	rs12473869	2	130457465	0.000767	A/G	ADD	194	559	355	262	265	267
967	rs1054473	3	131239666	0.000769	G/A	DOM	57	415	637	262	263	267
968	rs9695578	9	94391746	0.000771	G/A	REC	125	502	481	270	264	265
969	rs164187	1	162348637	0.000772	A/G	REC	35	266	806	255	266	265
970	rs1061486	9	138328485	0.000773	A/C	REC	108	430	533	270	264	265
971	rs6761021	2	153183646	0.000773	A/C	DOM	44	373	691	264	263	266
972	rs2406358	8	3002967	0.000775	C/A	DOM	20	253	836	267	268	264
973	rs2901472	2	117231705	0.000775	C/A	REC	234	544	329	262	266	266
974	rs10444205	10	6736561	0.000776	A/G	REC	273	537	299	268	264	265
975	rs2024254	7	78814410	0.000776	C/A	REC	21	226	860	252	267	265
976	rs16882748	5	9432725	0.000776	A/G	ADD	21	257	830	254	263	266
977	rs2919040	11	96579907	0.000776	A/G	REC	249	546	313	262	266	266
978	rs2607456	19	11959057	0.00078	G/A	ADD	107	483	519	270	266	264
979	rs3857224	4	100129685	0.00078	A/G	DOM	106	493	509	266	267	263
980	rs12868856	13	106797716	0.00078	G/A	DOM	249	559	300	265	263	268
981	rs7625359	3	6136434	0.000781	A/G	REC	10	212	887	245	264	266
982	rs6992051	8	5245451	0.000782	C/A	DOM	255	555	285	263	264	268
983	rs8042883	15	66970271	0.000783	G/A	ADD	170	529	410	262	264	267
984	rs7932403	11	80078535	0.000784	G/A	DOM	12	184	913	261	261	266
985	rs11505801	7	93416051	0.000787	A/G	REC	115	523	468	260	266	266
986	rs1404786	10	106740404	0.000787	A/G	DOM	4	157	948	272	269	264
987	rs6715439	2	162772897	0.000787	G/A	ADD	113	464	532	270	265	264
988	rs7078084	10	106709761	0.000787	A/G	DOM	3	156	948	270	270	264
989	rs1378959	4	156019975	0.000787	G/A	DOM	79	439	590	266	267	263
990	rs587652	1	195107223	0.000787	G/A	DOM	228	569	311	267	266	262
991	rs665721	1	195112703	0.000787	A/C	DOM	228	566	310	267	266	262
992	rs9824424	3	175670278	0.000787	A/G	REC	6	141	959	238	265	265
993	rs8006303	14	90137426	0.000788	A/G	REC	150	507	450	260	266	266
994	rs1411813	1	195103653	0.00079	G/A	DOM	227	570	311	267	266	262
995	rs9289038	3	115746815	0.000791	C/A	ADD	67	363	679	261	263	266
996	rs4672305	2	53507604	0.000791	C/A	DOM	50	400	652	267	267	264
997	rs7292121	22	34166081	0.000792	A/G	ADD	110	496	503	269	266	263
998	rs9845457	3	135914476	0.000794	G/A	REC	171	531	407	269	264	264
999	rs1108785	22	49790537	0.000795	A/G	REC	53	369	687	257	266	265
1000	rs4493274	2	167678551	0.000795	C/A	NA	8	205	896	259	262	266
1001	rs10272709	7	18934838	0.000795	A/G	DOM	18	268	823	266	262	266
1002	rs10182004	2	36934887	0.000795	G/A	REC	245	573	290	262	266	266
1003	rs6863495	5	116284378	0.000795	G/A	ADD	20	282	807	271	268	264
1004	rs7675835	4	165234545	0.000796	A/C	DOM	5	154	949	260	261	266
1005	rs2824416	21	19022628	0.000797	C/A	REC	60	414	634	258	265	266
1006	rs9537776	13	58258094	0.000797	A/G	ADD	197	534	352	268	265	263
1007	rs2251050	10	90901126	0.0008	A/G	DOM	142	524	443	266	267	263
1008	rs4608500	2	62764247	0.0008	G/A	DOM	253	547	309	264	264	268
1009	rs4500960	2	162818621	0.000801	A/G	DOM	213	555	341	266	266	262
1010	rs87061	1	60594980	0.000803	A/C	ADD	263	565	280	267	266	262
1011	rs10516109	5	173361780	0.000804	A/G	REC	30	239	840	276	263	265
1012	rs2766692	14	100684192	0.000804	A/G	ADD	80	421	607	270	266	264
1013	rs12100961	14	74282370	0.000805	G/A	REC	160	525	423	270	264	264
1014	rs6725180	2	152963360	0.000805	C/A	DOM	111	476	522	262	264	267
1015	rs12604476	18	74749917	0.000808	A/G	REC	110	488	509	270	265	264
1016	rs648348	1	191481432	0.00081	A/G	REC	266	541	300	262	266	265
1017	rs1955247	11	103017729	0.000812	G/A	REC	9	231	865	244	264	265
1018	rs4669792	2	12123061	0.000812	A/G	ADD	148	528	431	262	264	267
1019	rs17124399	1	63489983	0.000813	A/G	REC	9	192	908	244	264	266
1020	rs11882105	19	34360629	0.000816	G/A	DOM	18	253	838	266	262	266
1021	rs6590942	11	101857758	0.000817	G/A	DOM	0	52	1057	NA	257	266
1022	rs12099598	12	117675697	0.000818	A/G	DOM	38	346	725	268	267	264
1023	rs16966992	16	64118769	0.000821	C/A	REC	3	121	981	225	264	265
1024	rs12327459	18	61333757	0.000826	G/A	DOM	46	361	697	268	267	264
1025	rs12748679	1	72644585	0.000826	G/A	ADD	48	363	698	269	267	264
1026	rs8027765	15	89169858	0.000826	A/G	ADD	4	153	952	252	261	266
1027	rs12698617	7	67165048	0.000827	A/G	DOM	217	545	346	265	267	262
1028	rs4237508	10	120671185	0.000827	G/A	REC	167	542	400	261	266	266
1029	rs2445948	8	103339881	0.00083	A/C	ADD	235	567	306	268	265	262
1030	rs7721152	5	117714620	0.00083	A/G	DOM	25	316	766	263	262	266
1031	rs10774180	12	3992311	0.000833	A/C	DOM	22	289	798	263	268	264
1032	rs2633466	12	128421916	0.000834	G/A	DOM	186	498	424	264	264	267
1033	rs9371462	6	150869099	0.000834	G/A	REC	87	419	603	259	267	265
1034	rs2680590	8	4086963	0.000835	C/A	REC	2	114	982	212	265	265
1035	rs10822952	10	53177737	0.000836	A/G	ADD	11	238	860	271	268	264
1036	rs6590689	11	133220401	0.000837	A/G	DOM	162	510	436	266	267	263
1037	rs1798066	12	71508128	0.000837	G/A	ADD	21	311	777	259	263	266
1038	rs1798099	12	71491534	0.000837	C/A	ADD	21	311	777	259	263	266
1039	rs11766252	7	13262586	0.000839	A/G	REC	6	159	944	238	268	265
1040	rs305024	15	70120761	0.000841	A/G	DOM	21	221	866	264	262	266
1041	rs1385447	9	7585409	0.000842	A/G	ADD	198	543	364	268	266	263
1042	rs2066451	20	23324651	0.000842	A/G	REC	61	382	666	273	264	265
1043	rs2729835	15	63433766	0.000842	G/A	DOM	130	463	516	267	267	263
1044	rs1843587	5	144653639	0.000842	C/A	REC	120	508	479	260	265	266
1045	rs7594396	2	162760974	0.000843	G/A	ADD	114	463	532	270	265	264
1046	rs10828640	10	24663615	0.000844	G/A	ADD	9	189	911	268	269	264
1047	rs2254289	9	135727409	0.000844	A/G	REC	46	390	673	274	265	264
1048	rs2771997	9	135722652	0.000844	C/A	REC	46	391	672	274	265	264
1049	rs6455713	6	161658435	0.000844	G/A	DOM	32	289	787	263	262	266
1050	rs1379145	14	27853949	0.000845	A/G	DOM	0	6	1101	NA	238	265
1051	rs17693352	3	126399493	0.000846	A/G	REC	10	207	891	245	267	265
1052	rs10484012	14	90002230	0.000848	G/A	REC	90	458	561	271	265	264
1053	rs7711772	5	159157524	0.000848	A/G	REC	61	408	640	258	265	266
1054	rs11162451	1	78760605	0.000848	A/C	DOM	21	220	866	263	262	266
1055	rs7017623	8	73088793	0.000848	G/A	DOM	105	507	497	267	267	263
1056	rs11242001	5	128802515	0.000849	G/A	REC	7	193	909	241	265	265
1057	rs7559852	2	9952199	0.000849	G/A	DOM	134	554	418	266	267	263
1058	rs10268221	7	69048690	0.000849	G/A	REC	8	148	953	243	266	265
1059	rs401671	6	24960647	0.000852	A/G	ADD	168	517	424	262	264	267
1060	rs4877152	9	82438585	0.000854	C/A	DOM	221	544	344	264	264	268
1061	rs9569757	13	58379487	0.000854	G/A	ADD	179	546	384	268	265	263
1062	rs9815008	3	176382972	0.000855	G/A	REC	5	197	907	235	266	265
1063	rs10775453	18	30929223	0.000856	A/G	REC	31	289	786	254	264	266
1064	rs6975647	7	82056608	0.000857	G/C	ADD	232	562	314	262	265	267
1065	rs1504551	12	98632830	0.000857	A/G	REC	4	126	979	232	264	265
1066	rs13094951	3	70093722	0.000858	G/A	ADD	5	153	950	275	269	264
1067	rs672313	1	195142845	0.000859	A/G	REC	50	390	669	257	265	266
1068	rs6491070	13	26152314	0.00086	G/A	DOM	123	479	507	266	267	263
1069	rs16835912	3	124445904	0.00086	C/A	REC	179	532	398	261	266	266
1070	rs3924959	16	78365127	0.00086	G/A	ADD	241	557	310	262	265	267
1071	rs1385445	9	7589603	0.000861	G/A	ADD	186	541	381	268	266	263
1072	rs178255	22	21322836	0.000862	A/G	REC	1	104	1003	182	266	265
1073	rs2345102	2	18280088	0.000862	A/G	ADD	108	494	507	260	265	266
1074	rs339626	1	194853172	0.000863	A/C	ADD	264	557	278	267	265	262
1075	rs4384468	13	26158412	0.000863	G/A	DOM	124	475	506	266	267	263
1076	rs973761	17	15191921	0.000864	G/A	DOM	49	407	653	264	263	267
1077	rs11606825	11	7502312	0.000866	A/G	DOM	32	345	731	262	263	266
1078	rs2761442	1	110739864	0.000867	A/G	DOM	230	567	312	267	266	262
1079	rs10084798	4	146628662	0.000868	A/C	REC	280	537	292	262	266	266
1080	rs2241590	19	8386701	0.000868	A/G	REC	162	501	444	270	264	265
1081	rs9968523	4	146625009	0.000868	A/G	REC	280	537	292	262	266	266
1082	rs2729806	15	63373329	0.000868	A/C	ADD	125	490	494	269	266	263
1083	rs1041128	14	33601193	0.000869	C/A	DOM	24	273	812	267	268	264
1084	rs11991741	8	17111633	0.000869	G/A	REC	3	92	1014	224	265	265
1085	rs10280608	7	95554916	0.000875	C/A	ADD	44	360	705	273	266	264
1086	rs6576889	1	87762304	0.000875	G/A	REC	199	543	366	261	266	265
1087	rs9297497	8	114560377	0.000875	A/G	ADD	88	524	491	268	266	263
1088	rs1209199	7	105431876	0.000878	A/C	REC	246	551	312	268	264	264
1089	rs7244350	18	39345891	0.000878	A/G	DOM	2	111	996	276	260	266
1090	rs7984496	13	68144168	0.000879	A/G	ADD	125	522	460	270	265	263
1091	rs2403602	11	20561991	0.000879	A/G	REC	26	301	782	253	268	264
1092	rs2677093	7	93226894	0.00088	A/G	REC	282	568	259	262	266	266
1093	rs10941490	5	40075325	0.00088	A/G	REC	65	408	636	258	265	266
1094	rs13541	5	98131505	0.000881	A/G	REC	158	535	416	269	264	264
1095	rs6581575	12	64923107	0.000881	G/A	REC	321	575	213	268	264	265
1096	rs7969932	12	64922187	0.000881	G/A	REC	321	575	213	268	264	265
1097	rs4867624	5	170088491	0.000882	A/G	ADD	20	249	840	258	262	266
1098	rs6872396	5	75823965	0.000882	A/G	REC	191	542	376	261	266	266
1099	rs9313516	5	170081255	0.000882	A/G	ADD	20	249	840	258	262	266
1100	rs17011017	3	22253016	0.000883	A/G	REC	117	460	532	260	266	265
1101	rs718263	8	102976365	0.000883	A/G	ADD	213	529	367	267	266	262
1102	rs11754539	6	130995644	0.000884	A/G	DOM	51	378	674	268	267	264
1103	rs11915650	3	174942871	0.000885	A/G	DOM	21	280	804	266	262	266
1104	rs2875314	13	63911586	0.000885	G/A	REC	51	342	716	273	265	265
1105	rs2913826	5	177717640	0.000886	A/G	REC	7	149	952	241	264	265
1106	rs11674052	2	123742974	0.000888	C/A	ADD	2	132	975	222	261	266
1107	rs4801053	18	54418559	0.000889	A/G	ADD	99	495	515	269	266	263
1108	rs1027269	9	94368561	0.00089	G/A	REC	129	499	481	270	264	265
1109	rs1255771	14	63991111	0.00089	G/A	REC	60	411	638	258	266	265
1110	rs11841181	13	23127822	0.000891	G/A	ADD	55	369	683	270	267	264
1111	rs936577	12	5263804	0.000892	G/A	ADD	168	566	375	262	265	267
1112	rs2562148	16	115657	0.000893	C/A	ADD	109	471	529	270	266	264
1113	rs921190	2	223947404	0.000893	C/A	REC	53	319	737	257	266	265
1114	rs4586714	21	28985158	0.000895	A/G	ADD	14	237	858	258	262	266
1115	rs339651	1	194897654	0.000897	G/A	ADD	266	565	277	267	265	262
1116	rs10010758	4	37938518	0.000897	G/A	REC	101	449	559	271	264	265
1117	rs2293605	3	184044433	0.000898	A/G	DOM	14	243	851	269	268	264
1118	rs3806667	3	9860880	0.000898	C/A	ADD	7	176	924	271	269	264
1119	rs4558765	3	175415175	0.000898	G/A	DOM	71	406	625	268	267	264
1120	rs11014382	10	25363128	0.000899	A/G	DOM	144	549	415	265	263	267
1121	rs4465772	2	122625430	0.000902	A/G	DOM	43	335	731	261	268	264
1122	rs6886240	5	118164075	0.000902	A/G	ADD	85	449	575	269	266	264
1123	rs336463	5	34795841	0.000903	A/G	DOM	262	553	294	264	264	268
1124	rs4876266	8	1916144	0.000904	A/C	ADD	42	364	702	260	263	266
1125	rs9948558	18	71900332	0.000907	A/G	REC	12	178	919	247	265	265
1126	rs2812335	10	54798006	0.000909	A/G	ADD	36	360	713	271	267	264
1127	rs10484728	6	116011942	0.00091	G/A	REC	46	397	666	274	264	265
1128	rs12525228	6	116040072	0.00091	A/G	REC	46	397	666	274	264	265
1129	rs12435136	14	77856184	0.00091	A/G	DOM	212	527	369	265	263	268
1130	rs2553571	14	36732149	0.00091	A/G	ADD	46	371	688	260	263	266
1131	rs11910914	21	27568340	0.000912	A/G	DOM	0	3	1106	NA	225	265
1132	rs1174931	5	5893255	0.000916	A/G	ADD	109	503	496	268	266	263
1133	rs4552096	18	74518951	0.000917	A/G	DOM	201	549	358	264	267	262
1134	rs16948000	12	118285073	0.000919	A/G	DOM	38	331	739	265	268	264
1135	rs10799340	1	226375267	0.00092	A/C	REC	192	543	371	269	264	265
1136	rs1453197	2	19908064	0.00092	G/A	DOM	80	433	595	264	268	263
1137	rs4315909	5	159001299	0.00092	G/A	ADD	105	455	547	261	264	267
1138	rs295691	5	73702310	0.000921	G/A	ADD	167	505	434	261	265	267
1139	rs16897963	6	165953796	0.000922	A/G	REC	6	185	914	238	266	265
1140	rs293932	11	26634932	0.000923	G/A	ADD	0	156	953	NA	261	266
1141	rs7721407	5	30961137	0.000926	A/C	REC	157	485	466	261	266	265
1142	rs7912360	10	82634035	0.000926	C/A	DOM	67	440	602	262	263	267
1143	rs2099259	15	83323688	0.000928	G/A	REC	232	544	330	262	266	266
1144	rs9899480	17	36185665	0.00093	A/G	DOM	12	238	859	269	268	264
1145	rs2293085	2	696458	0.00093	G/A	REC	200	523	386	269	264	265
1146	rs7580563	2	43446544	0.000931	A/C	REC	33	283	791	255	265	265
1147	rs7852100	9	123147885	0.000932	A/G	DOM	85	484	540	266	267	263
1148	rs10456309	6	24589562	0.000933	A/C	DOM	4	84	1021	274	258	266
1149	rs2917570	11	132569761	0.000933	A/C	DOM	295	567	237	266	266	262
1150	rs4744084	9	94387597	0.000934	C/A	REC	109	483	517	270	264	265
1151	rs1113447	1	105987205	0.000934	A/G	REC	170	525	406	269	264	265
1152	rs13082242	3	62118490	0.000935	A/C	DOM	33	322	754	262	262	266
1153	rs6911915	6	117809031	0.000935	G/A	ADD	234	550	325	262	265	267
1154	rs17079951	8	3179531	0.000937	G/A	REC	1	98	1007	172	266	265
1155	rs6594322	5	107941267	0.000937	C/A	REC	265	553	290	262	266	265
1156	rs7984675	13	103344076	0.000938	G/A	REC	47	384	678	274	264	265
1157	rs2159620	15	97503841	0.00094	G/A	ADD	136	485	488	269	266	263
1158	rs8044036	16	83091463	0.000941	G/A	DOM	45	362	702	264	262	266
1159	rs2830957	21	28835873	0.000942	A/C	DOM	64	394	650	263	263	267
1160	rs10460926	3	82488068	0.000942	A/G	ADD	54	373	681	259	264	266
1161	rs17092070	14	72123008	0.000942	A/G	REC	4	200	904	232	264	265
1162	rs1931737	10	129281900	0.000942	A/C	REC	111	447	549	260	265	266
1163	rs4431170	4	165284574	0.000942	G/A	DOM	5	111	992	260	260	266
1164	rs10823229	10	70332580	0.000944	G/A	ADD	144	545	420	268	266	263
1165	rs1874442	4	121623057	0.000944	A/G	REC	8	207	894	242	266	265
1166	rs2455597	10	11414182	0.000945	A/G	ADD	0	72	1036	NA	258	266
1167	rs12026201	1	90238018	0.000945	C/A	REC	18	224	867	251	266	265
1168	rs6790265	3	107747872	0.000946	A/G	ADD	36	308	765	260	263	266
1169	rs7157489	14	33972853	0.000946	G/A	DOM	51	388	663	266	262	266
1170	rs1009310	14	21010151	0.000949	G/A	REC	200	541	367	269	265	264
1171	rs6533710	4	114589266	0.000949	G/A	ADD	130	522	457	262	264	267
1172	rs4544286	17	6056128	0.00095	G/A	ADD	187	558	364	262	265	267
1173	rs4758185	11	7475440	0.00095	G/A	ADD	206	529	373	262	265	267
1174	rs1291717	16	4276056	0.00095	A/G	REC	17	253	839	251	264	266
1175	rs212091	16	16236650	0.000951	G/A	ADD	34	306	765	256	264	266
1176	rs4132858	4	2376423	0.000951	A/G	REC	94	451	564	259	267	265
1177	rs6978082	7	110420611	0.000952	A/G	DOM	5	169	934	268	261	266
1178	rs4327779	7	143025152	0.000952	G/A	DOM	16	223	869	264	262	266
1179	rs2330951	7	55174342	0.000954	C/A	DOM	89	427	593	266	267	263
1180	rs6870155	5	29816673	0.000955	G/A	DOM	46	361	701	266	262	266
1181	rs247892	16	84480273	0.000958	G/A	REC	134	531	444	260	266	266
1182	rs1149064	1	30543026	0.000958	A/G	ADD	156	499	454	269	265	264
1183	rs2071744	22	35817553	0.000958	A/G	REC	69	427	613	272	264	265
1184	rs3847383	10	28556086	0.000959	A/G	REC	162	524	423	261	266	266
1185	rs4717436	7	67618930	0.000959	A/G	REC	65	403	640	272	265	264
1186	rs12675721	8	6159718	0.000962	A/G	ADD	190	538	380	261	265	267
1187	rs17775087	2	167659446	0.000962	G/A	ADD	57	397	653	258	264	266
1188	rs11150610	16	31334236	0.000964	A/C	REC	165	536	408	269	264	264
1189	rs4604523	9	137774643	0.000964	A/G	DOM	0	1	1107	NA	172	265
1190	rs628542	11	71966582	0.000966	A/C	ADD	333	552	223	268	264	263
1191	rs1983786	14	54513277	0.000972	C/A	ADD	114	500	489	262	264	267
1192	rs1259308	3	120179828	0.000972	A/G	ADD	9	166	934	257	261	266
1193	rs11671781	19	36295375	0.000973	A/G	REC	209	519	381	269	264	265
1194	rs2660992	15	81062712	0.000974	A/C	ADD	2	94	1013	245	260	266
1195	rs2309944	4	184858078	0.000978	G/A	DOM	64	454	591	265	267	263
1196	rs2581904	18	62449608	0.000978	C/A	ADD	172	533	404	269	265	263
1197	rs10924772	1	246696596	0.000979	G/A	REC	257	558	294	268	264	265
1198	rs12573024	10	91453618	0.000979	A/C	DOM	273	558	277	264	264	268
1199	rs2179798	20	8891346	0.00098	A/G	ADD	195	553	361	262	265	267
1200	rs9585440	13	101118865	0.00098	C/A	DOM	4	98	1007	272	271	264
1201	rs8104048	19	32829306	0.000981	G/A	REC	92	440	577	259	266	266
1202	rs1580743	4	121587269	0.000982	G/A	REC	8	205	892	242	266	265
1203	rs7619284	3	30161722	0.000982	G/A	REC	96	429	584	259	266	266
1204	rs7901888	10	70455490	0.000982	A/C	REC	35	292	768	255	265	266
1205	rs6762377	3	159840628	0.000983	A/G	DOM	24	277	807	270	268	264
1206	rs970547	6	75797302	0.000986	G/A	ADD	50	362	695	259	264	266
1207	rs1353502	5	6902045	0.000988	C/A	REC	108	454	545	260	266	265
1208	rs7429078	3	184178412	0.000988	A/G	REC	102	434	572	259	266	265
1209	rs17522912	13	27852946	0.000989	A/C	DOM	0	98	1010	NA	271	264
1210	rs4076328	2	121840183	0.00099	A/G	DOM	54	344	711	264	268	264
1211	rs10934348	3	116229236	0.00099	A/G	REC	193	533	383	261	266	266
1212	rs8065610	17	15175570	0.00099	A/C	ADD	135	520	454	270	265	264
1213	rs13118068	4	32711508	0.000992	A/G	DOM	63	389	656	267	262	267
1214	rs6825168	4	32762981	0.000992	G/A	DOM	63	401	642	266	262	267
1215	rs7663866	4	32801473	0.000992	A/G	DOM	71	430	608	265	263	267
1216	rs4882754	12	128874101	0.000994	A/C	REC	82	447	580	259	266	265
1217	rs1884623	14	50489112	0.000994	A/G	REC	115	477	517	260	266	265
1218	rs13382124	19	55163337	0.000995	G/A	REC	5	136	968	236	265	265
1219	rs682536	1	144954851	0.000997	A/G	REC	52	395	657	257	266	265
1220	rs950729	8	66917753	0.000999	A/G	ADD	63	420	626	272	266	264
1221	rs2459602	6	1264403	0.001	A/G	ADD	69	423	616	258	264	266
1222	rs4978793	9	112081994	0.001	G/A	REC	208	554	347	261	266	265

## Sheet: LABOR_children
Rank in GWAS	SNP	Chr	Position	GWAS results			N of individuals in genotypic groups			mean GestAge in genotypic groups
				best_emp_P	Eff/Ref alleles	Genetic model	Eff_Eff	Eff_Ref	Ref_Ref	Eff_Eff	Eff_Ref	Ref_Ref
1	rs2851394	8	107579392	1.22e-06	A/G	REC	86	397	401	258	268	268
2	rs6635565	23	137164376	1.57e-06	A/G	ADD	111	161	612	273	271	265
3	rs7502947	17	57229716	1.68e-06	G/A	ADD	110	400	374	274	268	265
4	rs7767572	6	65662621	2.85e-06	G/A	ADD	52	339	493	258	266	269
5	rs6635587	23	137220482	3.44e-06	A/G	ADD	106	155	623	273	271	265
6	rs7840202	8	103308400	4e-06	C/A	ADD	72	365	447	261	266	270
7	rs16862256	3	174310825	4.93e-06	G/A	ADD	0	6	877	NA	226	268
8	rs12043302	1	7055024	5.41e-06	A/G	REC	9	211	664	236	268	268
9	rs13264061	8	107566312	5.54e-06	A/G	REC	38	272	574	254	268	268
10	rs1581253	2	180335135	6.75e-06	A/G	ADD	109	401	373	263	266	270
11	rs10952890	7	86355215	7.18e-06	A/G	ADD	3	85	796	247	260	268
12	rs873946	10	134529972	7.43e-06	A/G	REC	12	205	667	241	269	267
13	rs138249	22	50569790	7.46e-06	G/A	DOM	138	400	345	271	269	264
14	rs917063	14	71648072	7.81e-06	G/A	REC	27	261	596	251	267	268
15	rs4269511	8	103456352	8.99e-06	G/A	ADD	43	260	580	260	264	269
16	rs11628267	14	71633294	9.55e-06	A/G	REC	33	285	566	253	268	268
17	rs11657917	17	52918326	1.01e-05	A/C	REC	12	143	713	242	268	267
18	rs2851682	11	61616012	1.02e-05	G/A	REC	13	175	696	243	268	268
19	rs7207693	17	57016525	1.03e-05	G/A	ADD	137	404	342	273	268	265
20	rs6803740	3	32344306	1.11e-05	G/A	DOM	21	276	586	265	271	265
21	rs8180796	7	73834100	1.23e-05	G/A	REC	108	406	370	260	267	269
22	rs84504	22	50559247	1.29e-05	G/A	ADD	163	418	302	271	268	264
23	rs9911578	17	56953147	1.3e-05	G/A	ADD	137	406	341	273	267	265
24	rs6890557	5	66968459	1.31e-05	A/G	REC	2	100	779	191	265	268
25	rs2333410	17	57137129	1.46e-05	A/G	ADD	126	408	350	273	268	265
26	rs304270	17	56802141	1.56e-05	G/A	ADD	139	404	341	272	267	265
27	rs6503870	17	56659018	1.58e-05	G/A	ADD	139	404	341	272	267	265
28	rs669484	9	10433023	1.6e-05	C/A	REC	5	167	693	224	267	268
29	rs3793669	10	134530312	1.62e-05	G/A	REC	19	228	637	248	268	268
30	rs7502208	17	57165097	1.71e-05	G/A	ADD	126	405	351	273	268	265
31	rs1990629	16	49717571	1.86e-05	G/A	REC	15	189	678	246	266	268
32	rs12200487	6	21088082	1.97e-05	A/G	DOM	30	265	589	264	264	269
33	rs178126	5	23157813	2e-05	A/C	ADD	22	204	658	259	264	269
34	rs6758173	2	86462747	2.26e-05	G/A	DOM	181	441	262	270	268	264
35	rs13169504	5	162499589	2.33e-05	A/G	REC	123	415	343	261	269	268
36	rs4823776	22	48838815	2.46e-05	A/G	REC	39	260	584	255	268	268
37	rs2351739	12	30634141	2.54e-05	A/C	ADD	66	359	451	261	266	270
38	rs12197234	6	7671631	2.56e-05	A/G	DOM	175	439	269	268	269	264
39	rs5931456	23	137602158	2.66e-05	G/A	ADD	50	90	744	273	274	266
40	rs3826520	17	6026567	2.76e-05	G/A	DOM	96	431	357	270	269	264
41	rs12545038	8	93593588	2.78e-05	A/C	REC	12	178	683	243	266	268
42	rs649891	9	10430602	2.86e-05	G/A	REC	26	257	600	252	269	267
43	rs12596093	16	78332174	3e-05	C/A	DOM	226	431	227	269	269	263
44	rs12654591	5	38271582	3.05e-05	A/C	DOM	0	6	878	NA	230	268
45	rs4710964	6	21108191	3.06e-05	G/A	DOM	31	264	589	266	264	269
46	rs10451030	15	26178157	3.11e-05	A/G	ADD	49	316	518	261	265	269
47	rs2302189	17	56584205	3.13e-05	C/A	ADD	140	401	341	273	267	265
48	rs5929945	23	137783145	3.13e-05	A/G	ADD	57	111	716	273	273	266
49	rs6780002	3	32344605	3.17e-05	A/G	DOM	19	270	593	266	271	266
50	rs780674	10	73113497	3.19e-05	G/A	REC	67	372	444	259	269	267
51	rs780676	10	73113931	3.19e-05	G/A	REC	67	372	443	259	269	268
52	rs715776	12	71459064	3.25e-05	G/A	DOM	19	256	609	263	264	269
53	rs780668	10	73111408	3.26e-05	G/A	REC	67	370	447	259	269	267
54	rs780675	10	73113790	3.26e-05	G/A	REC	67	364	450	259	269	267
55	rs1931156	3	175488587	3.27e-05	G/A	DOM	67	362	455	270	270	265
56	rs7177666	15	26178683	3.3e-05	A/C	ADD	46	305	533	261	265	269
57	rs2220211	1	114801953	3.39e-05	G/A	DOM	7	132	745	270	261	268
58	rs1591705	6	125168198	3.39e-05	A/C	REC	189	427	268	272	266	266
59	rs4790641	17	4427364	3.58e-05	G/A	REC	106	413	365	261	268	268
60	rs1571757	1	232278798	3.67e-05	G/A	ADD	0	14	869	NA	246	268
61	rs987737	15	98193100	3.67e-05	G/A	REC	17	172	695	248	268	268
62	rs7855669	9	100310711	3.75e-05	A/G	DOM	67	319	498	263	265	269
63	rs7684807	4	30177622	3.99e-05	A/C	REC	63	364	454	258	268	268
64	rs7327237	13	22551419	4.01e-05	G/A	REC	108	404	358	261	268	268
65	rs7121790	11	45064965	4.2e-05	A/G	REC	34	291	558	254	267	268
66	rs10039021	5	133004477	4.29e-05	A/G	ADD	1	101	782	251	261	268
67	rs780664	10	73109173	4.29e-05	A/G	REC	66	366	452	259	269	267
68	rs780665	10	73110657	4.29e-05	G/A	REC	66	367	451	259	269	267
69	rs10953714	7	112131272	4.32e-05	G/A	DOM	144	438	302	265	266	271
70	rs773765	5	14291614	4.39e-05	G/A	REC	4	100	780	222	267	268
71	rs6590942	11	101857758	4.54e-05	G/A	DOM	0	40	844	NA	256	268
72	rs10948512	6	49536392	4.6e-05	A/G	REC	64	355	463	258	268	268
73	rs1600177	5	51851927	4.6e-05	A/C	REC	93	423	368	260	269	268
74	rs11034619	11	38231760	4.71e-05	G/A	REC	102	433	348	260	268	268
75	rs10095221	8	79046492	4.76e-05	G/A	REC	111	375	398	261	269	268
76	rs6996005	8	107532927	4.84e-05	C/A	REC	63	339	482	259	268	268
77	rs3783015	13	99051172	4.9e-05	C/A	DOM	224	447	213	268	269	263
78	rs9858278	3	175454675	4.93e-05	G/A	DOM	64	365	455	270	270	265
79	rs756876	22	21346719	4.95e-05	A/C	REC	121	388	355	261	267	269
80	rs6445639	3	54330010	5.04e-05	C/A	DOM	121	414	346	269	269	264
81	rs3931977	8	103209964	5.05e-05	A/G	ADD	242	448	193	264	268	270
82	rs11109031	12	97846288	5.16e-05	A/G	DOM	35	249	599	263	264	269
83	rs1591668	15	79736482	5.24e-05	A/C	ADD	0	6	876	NA	232	268
84	rs1151403	13	108858373	5.3e-05	G/A	DOM	149	414	321	270	269	264
85	rs10986270	9	126967977	5.33e-05	A/G	REC	35	318	531	255	266	269
86	rs10986271	9	126968133	5.33e-05	A/G	REC	35	318	531	255	266	269
87	rs1477958	8	54421221	5.4e-05	A/G	REC	67	337	480	259	267	268
88	rs6102652	20	40680350	5.41e-05	G/A	DOM	152	419	310	265	266	271
89	rs13278866	8	79031935	5.46e-05	G/A	REC	111	379	394	261	269	268
90	rs7429078	3	184178412	5.46e-05	A/G	REC	85	341	457	260	268	268
91	rs7991424	13	46233325	5.5e-05	A/G	REC	11	161	712	243	269	267
92	rs7143189	14	55236176	5.56e-05	G/A	REC	120	420	344	261	269	268
93	rs982894	14	99166350	5.57e-05	A/G	REC	128	431	325	273	266	266
94	rs12938277	17	52846787	5.85e-05	A/C	REC	45	281	558	257	267	268
95	rs1276177	5	30946644	5.85e-05	G/A	REC	121	382	377	261	270	267
96	rs4965689	15	101169214	5.87e-05	A/C	DOM	84	404	396	264	265	270
97	rs974821	7	17572925	5.96e-05	A/G	REC	5	144	735	228	266	268
98	rs12905328	15	30239328	6.01e-05	A/G	REC	34	305	545	255	268	268
99	rs1224096	13	108903072	6.02e-05	G/A	DOM	162	404	317	269	269	264
100	rs2884665	18	41218025	6.12e-05	G/A	DOM	67	344	472	269	270	265
101	rs2381181	9	4938232	6.16e-05	G/A	DOM	45	345	485	265	265	269
102	rs1798066	12	71508128	6.2e-05	G/A	DOM	16	245	623	263	264	269
103	rs1798099	12	71491534	6.2e-05	C/A	DOM	16	245	623	263	264	269
104	rs6635649	23	137395884	6.4e-05	A/C	ADD	88	150	646	274	270	266
105	rs10515474	5	135059269	6.46e-05	A/C	DOM	59	385	440	268	270	265
106	rs10515475	5	135059541	6.46e-05	A/G	DOM	59	385	440	268	270	265
107	rs7694823	4	7533041	6.49e-05	A/C	DOM	11	200	673	271	263	269
108	rs12149531	16	53035592	6.55e-05	A/G	REC	179	433	269	272	266	265
109	rs12515666	5	53082951	6.59e-05	A/C	ADD	196	451	236	264	267	271
110	rs11603849	11	130396044	6.7e-05	G/A	REC	72	356	455	259	268	268
111	rs10472759	5	30959804	6.85e-05	A/G	REC	122	384	378	261	269	267
112	rs7721407	5	30961137	6.85e-05	A/C	REC	122	385	377	261	269	267
113	rs7897575	10	95521752	6.92e-05	G/A	DOM	83	397	403	267	265	270
114	rs172415	11	26613668	7.09e-05	A/G	ADD	0	125	759	NA	262	268
115	rs293934	11	26635432	7.09e-05	A/C	ADD	0	125	759	NA	262	268
116	rs4532380	5	162522980	7.15e-05	A/G	REC	107	411	356	261	269	267
117	rs1955152	2	154739376	7.23e-05	A/C	REC	194	447	243	263	269	268
118	rs3753617	1	237624783	7.24e-05	A/C	REC	140	407	336	262	268	268
119	rs7732275	5	135085098	7.3e-05	C/A	DOM	57	363	464	269	270	265
120	rs9810089	3	135807609	7.31e-05	C/A	DOM	178	426	280	265	266	271
121	rs640351	1	61317993	7.31e-05	G/A	DOM	7	140	737	278	261	268
122	rs2701455	8	72998638	7.42e-05	C/A	REC	32	264	588	255	268	268
123	rs1967251	3	3530023	7.44e-05	A/G	ADD	54	321	508	275	269	266
124	rs9301959	13	95110105	7.74e-05	G/A	DOM	167	439	277	270	268	264
125	rs4773797	13	95136420	7.81e-05	G/A	DOM	163	440	279	270	269	264
126	rs12474944	2	151263611	8.01e-05	G/A	REC	71	380	433	259	268	268
127	rs1571221	9	4935926	8.01e-05	G/A	DOM	71	384	429	266	265	270
128	rs7627412	3	147502818	8.02e-05	A/G	DOM	41	297	546	268	270	265
129	rs7591633	2	58872058	8.16e-05	A/G	DOM	138	446	300	268	269	264
130	rs1555870	10	95519577	8.18e-05	C/A	DOM	84	397	402	267	265	270
131	rs3787017	19	725939	8.46e-05	A/G	REC	197	462	223	272	266	267
132	rs4074952	5	162524013	8.46e-05	G/A	REC	117	416	351	261	269	267
133	rs2761355	14	90119626	8.48e-05	A/G	REC	91	374	419	260	268	268
134	rs6696295	1	17714864	8.57e-05	G/A	ADD	41	304	537	261	265	269
135	rs4285212	5	135071512	8.68e-05	A/G	DOM	59	382	443	268	270	265
136	rs7803859	7	31205761	9.03e-05	C/A	REC	24	236	624	252	267	268
137	rs757485	17	56424710	9.07e-05	G/A	REC	165	430	289	262	268	268
138	rs10455055	5	135064201	9.07e-05	G/A	DOM	58	383	441	268	270	265
139	rs2853229	8	103247134	9.1e-05	A/C	ADD	233	433	217	264	268	270
140	rs2961403	23	40243042	9.15e-05	A/G	ADD	38	71	775	257	264	268
141	rs1865747	10	52010964	9.18e-05	A/G	DOM	103	385	396	269	270	265
142	rs1337985	13	73134912	9.26e-05	G/A	DOM	138	407	339	269	269	264
143	rs4146557	14	38487844	9.32e-05	A/G	REC	107	419	358	261	268	268
144	rs2248678	10	54762950	9.55e-05	G/A	ADD	49	382	453	274	269	265
145	rs1353360	12	71507561	9.73e-05	A/G	DOM	16	244	623	263	264	269
146	rs4657226	1	162653274	9.83e-05	G/A	ADD	65	327	492	272	269	265
147	rs4241941	4	139195152	0.0001	A/G	ADD	134	383	363	264	266	270
148	rs2008644	10	52020424	0.000101	G/A	DOM	101	381	402	269	270	265
149	rs2064701	6	65676556	0.000101	A/G	ADD	30	247	607	260	264	269
150	rs12114277	8	103402895	0.000102	G/A	DOM	180	439	264	270	268	264
151	rs9818348	3	54371145	0.000105	G/A	REC	112	426	344	261	268	268
152	rs4732887	8	28707570	0.000106	G/A	DOM	128	416	339	265	266	270
153	rs9875310	3	32348195	0.000106	G/A	ADD	74	366	444	272	269	265
154	rs4836962	9	126835798	0.000107	A/G	DOM	3	83	798	273	260	268
155	rs6716792	2	66687843	0.000107	A/C	REC	161	441	282	262	268	268
156	rs10996824	10	67767418	0.000108	A/G	ADD	287	465	132	265	268	272
157	rs13210122	6	49717197	0.000108	G/A	REC	59	341	481	258	268	268
158	rs2512409	8	103317125	0.000108	G/A	DOM	176	444	264	270	268	264
159	rs1024138	1	235060842	0.00011	G/A	REC	21	223	640	252	268	268
160	rs12453139	17	17515891	0.00011	C/A	ADD	38	293	548	261	265	269
161	rs3745341	19	17112827	0.000112	G/A	REC	48	320	516	257	266	269
162	rs13194730	6	49717550	0.000112	A/G	REC	59	343	482	258	268	268
163	rs2059941	6	49749473	0.000112	A/G	REC	59	343	482	258	268	268
164	rs6086686	20	8889897	0.000112	G/A	ADD	214	452	218	270	268	264
165	rs293932	11	26634932	0.000113	G/A	DOM	0	126	758	NA	262	268
166	rs2662209	11	37160145	0.000113	C/A	REC	234	453	197	271	266	266
167	rs7881298	23	137367771	0.000113	G/A	ADD	85	148	651	274	270	266
168	rs7183091	15	80957718	0.000113	G/A	DOM	60	345	479	266	265	269
169	rs11185762	10	91336796	0.000113	A/G	ADD	19	252	613	256	265	269
170	rs11774491	8	134355247	0.000114	G/A	REC	15	213	655	248	267	268
171	rs10132368	14	23645718	0.000114	A/G	REC	10	174	700	244	266	268
172	rs6633987	23	137358845	0.000115	G/A	ADD	85	146	649	274	270	266
173	rs7615214	3	175462873	0.000115	G/A	DOM	60	363	461	270	270	265
174	rs17636218	17	52861905	0.000117	A/G	REC	46	267	571	257	267	268
175	rs11236667	11	75975187	0.000117	G/A	REC	138	386	350	262	269	268
176	rs11633224	15	80975564	0.000117	A/C	DOM	51	333	499	268	264	269
177	rs25653	15	90349558	0.000118	G/A	ADD	195	456	232	271	267	264
178	rs2455597	10	11414182	0.000118	A/G	DOM	0	57	826	NA	258	268
179	rs13141190	4	111728614	0.000118	A/G	ADD	128	388	368	271	268	265
180	rs4450678	20	41718596	0.000119	A/G	DOM	144	435	304	268	269	264
181	rs7771879	6	17825888	0.00012	G/A	REC	197	448	239	263	269	268
182	rs4733133	8	29966155	0.000123	A/G	ADD	0	66	818	NA	259	268
183	rs3801408	7	45201045	0.000123	G/A	DOM	235	436	213	268	269	263
184	rs6880595	5	35161332	0.000123	G/A	DOM	62	322	500	264	265	269
185	rs4716191	6	17834316	0.000125	G/A	REC	197	441	243	263	269	268
186	rs10486212	7	8243084	0.000126	G/A	DOM	5	95	784	270	260	268
187	rs9458896	6	164164233	0.000126	G/A	REC	166	425	293	272	266	266
188	rs6673182	1	237580606	0.000128	C/A	REC	39	283	562	256	266	268
189	rs8133820	21	42019090	0.000128	G/A	DOM	154	421	307	265	266	270
190	rs2698195	2	61291174	0.000128	A/G	ADD	2	55	827	244	259	268
191	rs975534	4	105502287	0.00013	G/A	REC	143	410	330	272	266	267
192	rs2853233	8	103257939	0.00013	A/C	DOM	181	437	266	270	268	264
193	rs943486	9	126840586	0.00013	A/G	DOM	3	82	796	273	260	268
194	rs1714350	11	15175279	0.000131	A/G	REC	68	356	460	275	267	266
195	rs6932702	6	21142660	0.000131	G/A	DOM	31	260	593	266	264	269
196	rs2385273	8	124490937	0.000134	A/G	REC	3	119	762	219	270	267
197	rs11809898	1	7079762	0.000134	A/G	REC	10	201	670	243	267	268
198	rs9814681	3	133234857	0.000135	A/G	DOM	50	330	504	263	265	269
199	rs7692092	4	126257065	0.000138	A/G	ADD	46	308	530	260	266	269
200	rs4834025	4	126216963	0.000138	A/G	ADD	51	322	508	260	266	269
201	rs2812335	10	54798006	0.00014	A/G	ADD	26	295	563	276	269	266
202	rs439961	11	26640374	0.000143	A/G	ADD	0	117	765	NA	262	268
203	rs12532433	7	108223326	0.000145	G/A	DOM	30	270	584	266	264	269
204	rs10178516	2	180036031	0.000146	A/G	ADD	175	433	242	264	267	270
205	rs1872342	8	15944307	0.000149	A/G	REC	59	343	482	259	268	267
206	rs4767724	12	119249573	0.000149	A/C	ADD	164	431	287	270	268	264
207	rs4760442	12	92828255	0.000152	A/G	DOM	3	92	789	259	261	268
208	rs6722955	2	236497097	0.000153	A/G	ADD	238	433	213	271	267	264
209	rs8066773	17	56601552	0.000154	A/G	ADD	109	393	382	273	268	265
210	rs3792452	3	7666784	0.000154	A/G	REC	21	213	650	252	266	268
211	rs138229	22	50557407	0.000158	G/A	ADD	201	438	245	264	268	270
212	rs6869550	5	116401118	0.000159	G/A	REC	27	276	581	254	269	267
213	rs2249349	10	54780677	0.00016	G/A	DOM	145	436	303	270	268	264
214	rs4354649	11	26670850	0.000162	G/A	ADD	0	120	763	NA	262	268
215	rs933930	11	12542882	0.000162	A/G	REC	149	430	305	262	268	269
216	rs713423	14	54581919	0.000163	A/C	DOM	7	166	711	265	263	268
217	rs7003289	8	102951136	0.000165	A/G	DOM	159	426	299	270	268	264
218	rs1369184	4	30180666	0.000166	G/A	REC	56	341	487	258	268	268
219	rs17262748	1	30257664	0.000167	A/G	REC	28	291	565	254	267	268
220	rs17698804	9	28140436	0.000168	G/A	DOM	3	79	799	280	260	268
221	rs11148687	13	23767071	0.000169	A/C	DOM	23	272	589	272	270	266
222	rs3102939	2	8511159	0.00017	A/G	DOM	2	76	806	246	261	268
223	rs7939346	11	21357314	0.000171	A/C	DOM	72	348	464	270	270	265
224	rs13115100	4	160753524	0.000172	A/C	ADD	13	180	691	260	264	268
225	rs437115	16	4156423	0.000173	G/A	REC	182	430	271	263	268	268
226	rs656533	13	110793123	0.000174	A/G	REC	4	140	739	227	267	268
227	rs2980372	8	86846445	0.000175	G/A	DOM	84	382	418	264	265	270
228	rs6755106	2	7330487	0.000176	A/G	REC	110	422	350	261	268	268
229	rs11626049	14	51810470	0.000178	G/A	REC	103	425	356	261	268	268
230	rs9802064	8	17268961	0.00018	G/A	REC	146	392	346	262	268	269
231	rs523434	7	73760704	0.000183	G/A	REC	57	324	503	259	267	268
232	rs378098	20	31660543	0.000183	A/G	ADD	10	218	656	252	264	268
233	rs7207798	17	6045367	0.000184	A/G	ADD	185	458	241	264	267	270
234	rs7229348	18	45516866	0.000186	A/G	REC	8	145	728	240	266	268
235	rs4295085	20	8889613	0.000188	C/A	ADD	212	456	216	270	268	264
236	rs6773314	3	117354726	0.000188	A/G	REC	119	403	362	262	268	268
237	rs8008779	14	27089482	0.000188	G/A	DOM	25	293	565	272	270	266
238	rs7231543	18	41237278	0.000188	G/A	DOM	256	423	205	268	268	263
239	rs1604827	5	53143390	0.00019	G/A	ADD	140	449	295	263	267	270
240	rs12354579	10	91334162	0.000191	G/A	ADD	19	251	612	256	265	268
241	rs12379749	9	111123697	0.000192	G/A	ADD	18	235	628	254	265	268
242	rs2238647	19	18710535	0.000192	A/G	REC	29	260	595	255	267	268
243	rs10516985	4	96830011	0.000192	G/A	REC	9	189	686	243	268	267
244	rs7554453	1	184382778	0.000193	A/G	DOM	27	240	614	270	271	266
245	rs12017058	13	110823340	0.000193	G/A	REC	184	465	234	263	268	268
246	rs162984	6	155632938	0.000195	A/G	DOM	88	397	399	265	265	270
247	rs1513765	4	139193151	0.000195	A/C	ADD	26	228	621	261	264	269
248	rs302788	1	99628438	0.000195	A/G	ADD	36	278	570	273	270	266
249	rs1704494	16	86283897	0.000198	A/G	DOM	107	426	350	267	265	270
250	rs322580	16	63912673	0.000199	A/G	DOM	136	405	341	268	269	265
251	rs13380644	16	59578821	0.0002	A/G	REC	76	388	419	260	268	268
252	rs7304738	12	125511207	0.000201	G/A	REC	1	62	820	172	269	267
253	rs3774885	4	5842856	0.000202	G/A	REC	94	394	394	274	266	267
254	rs274525	16	77411581	0.000202	G/A	ADD	147	459	278	271	268	265
255	rs12498616	4	131866685	0.000203	A/G	ADD	23	220	637	273	270	266
256	rs388477	23	137267522	0.000207	G/A	ADD	117	173	594	272	271	265
257	rs2961408	23	40257632	0.000207	A/C	ADD	53	94	737	258	266	268
258	rs1913303	15	68289056	0.000208	A/G	DOM	188	447	249	267	266	271
259	rs336082	5	54455439	0.000208	A/G	REC	35	264	585	256	268	267
260	rs381852	5	54459961	0.000208	A/G	REC	35	264	585	256	268	267
261	rs17531474	4	109863370	0.000209	A/G	REC	21	222	641	253	267	268
262	rs7777200	7	105247470	0.00021	C/A	DOM	118	417	348	266	266	270
263	rs2434895	16	77401684	0.000211	C/A	ADD	143	462	277	272	267	265
264	rs9767278	6	118001311	0.000211	C/A	ADD	3	84	794	280	273	267
265	rs11138085	9	81745376	0.000211	A/G	ADD	234	445	205	270	268	264
266	rs7343168	19	41575392	0.000211	A/G	ADD	100	381	402	262	267	269
267	rs926088	21	42023404	0.000212	A/G	DOM	148	420	316	265	266	270
268	rs4959715	6	2733169	0.000213	A/G	REC	213	459	212	264	269	268
269	rs267992	2	158271512	0.000213	G/A	ADD	2	71	811	228	262	268
270	rs7972039	12	98395672	0.000214	A/G	DOM	24	233	627	262	264	269
271	rs281413	19	10446734	0.000214	A/G	REC	45	312	525	258	268	268
272	rs10926189	1	235760817	0.000215	A/G	REC	90	383	411	261	269	267
273	rs2173750	16	77409086	0.000218	G/A	ADD	149	455	280	271	268	265
274	rs4609174	8	103440763	0.000218	G/A	ADD	97	361	426	263	266	269
275	rs8051442	16	54605600	0.000218	A/G	DOM	8	115	761	269	261	268
276	rs10852058	15	97511405	0.000219	A/G	ADD	174	433	277	263	268	269
277	rs12127009	1	185030547	0.000219	A/G	DOM	24	243	617	265	264	269
278	rs4407407	3	94863471	0.00022	G/A	ADD	1	85	795	244	261	268
279	rs212091	16	16236650	0.000222	G/A	REC	29	240	611	255	266	268
280	rs13254505	8	17267569	0.000223	A/G	REC	88	372	424	261	268	268
281	rs10753801	1	170259844	0.000225	A/G	DOM	25	236	623	266	264	269
282	rs1917190	10	54794208	0.000225	A/C	ADD	48	382	454	274	268	265
283	rs12683562	9	138354673	0.000225	A/G	REC	90	357	436	274	266	267
284	rs448852	8	131865742	0.000225	A/G	DOM	48	311	525	265	265	269
285	rs1935936	10	54753677	0.000225	G/A	DOM	163	442	279	270	268	264
286	rs10175330	2	86414114	0.000227	C/A	REC	198	447	239	263	268	269
287	rs2367203	2	86402937	0.000227	G/A	REC	198	447	239	263	268	269
288	rs571514	7	73769459	0.000227	A/G	ADD	39	299	532	258	266	269
289	rs6684509	1	162618152	0.000227	G/A	REC	119	399	366	273	267	266
290	rs1731906	17	42005741	0.000229	G/A	REC	206	439	237	263	268	269
291	rs2277080	6	17831419	0.00023	A/G	REC	92	375	417	261	267	268
292	rs4363506	10	129274503	0.00023	G/A	REC	145	410	318	262	269	268
293	rs8056186	16	8383584	0.00023	A/C	ADD	10	130	741	245	265	268
294	rs7813392	8	21896097	0.000232	G/A	REC	123	415	346	273	266	267
295	rs5974730	23	137409269	0.000233	G/A	ADD	199	211	474	270	269	265
296	rs2837763	21	42022951	0.000235	A/G	DOM	152	420	312	265	266	270
297	rs4151672	6	31919830	0.000237	A/G	DOM	1	80	802	255	274	267
298	rs1078524	10	81872073	0.000237	C/A	DOM	221	448	201	269	268	264
299	rs6507114	18	32587163	0.000237	G/A	REC	12	235	637	246	268	267
300	rs4789968	17	77240748	0.000241	A/G	REC	10	132	740	245	268	268
301	rs7962583	12	128697286	0.000241	A/G	ADD	39	311	534	261	265	269
302	rs12714176	2	86433240	0.000242	A/G	REC	188	451	245	263	268	269
303	rs10481053	8	103356112	0.000243	C/A	ADD	156	425	285	264	267	270
304	rs2177744	10	106713633	0.000244	G/A	ADD	44	338	502	274	269	266
305	rs299163	19	56321414	0.000245	C/A	REC	2	126	756	206	270	267
306	rs4882703	12	128660457	0.000245	G/A	DOM	208	446	230	270	268	264
307	rs2723281	12	118272070	0.000246	C/A	ADD	39	303	541	261	265	269
308	rs10759181	9	109166421	0.000246	G/A	DOM	161	403	288	269	269	264
309	rs2375919	9	86055337	0.000246	G/A	DOM	207	463	214	266	266	271
310	rs10824859	10	54793330	0.000248	A/G	ADD	48	381	455	274	268	266
311	rs8042984	15	98896862	0.000248	A/G	REC	32	291	561	256	268	268
312	rs1809844	16	86188011	0.000248	G/A	ADD	248	431	198	264	267	270
313	rs1048020	9	4709784	0.000249	G/A	REC	30	296	558	256	267	268
314	rs4147155	10	104536771	0.000251	A/G	ADD	23	226	635	257	265	268
315	rs1950406	14	27079598	0.000251	A/C	ADD	43	326	514	272	269	266
316	rs12482444	21	42021057	0.000253	G/A	DOM	153	409	309	265	266	270
317	rs2282832	6	16563274	0.000253	G/A	REC	16	224	644	250	270	267
318	rs4260753	6	51399953	0.000253	C/A	ADD	34	258	589	277	269	266
319	rs9398330	6	113393990	0.000254	G/A	ADD	5	109	764	254	262	268
320	rs10816573	9	110546468	0.000255	G/A	REC	26	244	614	254	266	268
321	rs11848780	14	34169150	0.000255	A/G	REC	12	205	667	247	269	267
322	rs2984699	11	35985584	0.000256	G/A	DOM	156	463	265	267	266	271
323	rs4558765	3	175415175	0.000257	G/A	DOM	57	324	498	271	270	265
324	rs2256156	16	4162760	0.000257	A/G	REC	114	373	397	262	268	268
325	rs7721152	5	117714620	0.000257	A/G	DOM	19	250	613	263	264	269
326	rs2127541	11	38173409	0.000257	G/A	REC	117	425	342	262	268	268
327	rs243482	7	148450521	0.000258	C/A	ADD	216	438	230	265	267	270
328	rs10860013	12	96695328	0.00026	G/A	REC	47	321	512	258	269	267
329	rs2618681	1	237634946	0.00026	A/G	REC	33	285	565	256	267	268
330	rs1559514	2	86462802	0.000262	C/A	DOM	126	417	341	269	269	265
331	rs9416086	10	77353434	0.000263	G/A	DOM	60	351	473	267	270	265
332	rs6586198	10	91323777	0.000264	A/G	ADD	123	439	322	264	266	270
333	rs10506773	12	78583071	0.000265	G/A	REC	182	464	238	271	266	266
334	rs1540391	2	86436514	0.000266	A/G	ADD	176	451	257	263	268	270
335	rs4689404	4	6333126	0.000266	A/G	ADD	98	389	397	271	268	265
336	rs5926189	23	22993732	0.000267	A/G	ADD	215	206	463	270	269	265
337	rs1519213	2	154903010	0.000267	A/C	REC	131	436	311	262	268	268
338	rs9806087	14	34186045	0.000267	A/G	REC	36	299	549	256	268	268
339	rs10917577	1	162613975	0.00027	A/G	ADD	136	400	347	272	267	265
340	rs324367	6	155642699	0.000272	G/A	DOM	88	398	398	266	265	270
341	rs1866015	8	108787464	0.000274	C/A	DOM	50	339	495	266	265	269
342	rs12214723	6	41993688	0.000275	A/G	DOM	38	315	531	266	264	269
343	rs1396837	2	132323011	0.000275	G/A	DOM	116	416	352	267	265	270
344	rs13201512	6	49833187	0.000277	G/A	REC	62	342	479	259	268	268
345	rs2150696	9	12464876	0.000282	A/G	DOM	36	280	568	272	270	266
346	rs467610	5	127667613	0.000282	A/G	REC	71	357	456	274	266	267
347	rs12242677	10	123849465	0.000283	A/C	DOM	0	78	806	NA	260	268
348	rs7017623	8	73088793	0.000283	G/A	DOM	79	400	405	270	269	265
349	rs10514915	17	45166126	0.000284	A/G	ADD	100	404	380	263	266	270
350	rs1445678	5	13643405	0.000284	C/A	REC	30	279	575	256	267	268
351	rs2676227	5	13645619	0.000284	G/A	REC	30	279	573	256	267	268
352	rs11130794	3	60888559	0.000285	G/A	REC	137	426	321	262	270	266
353	rs986034	1	47226827	0.000286	C/A	REC	68	319	497	260	267	268
354	rs2147790	1	111770591	0.000287	G/A	ADD	18	221	637	262	264	268
355	rs17111434	14	27064906	0.000289	G/A	DOM	22	284	577	270	270	266
356	rs3829881	1	117531813	0.000289	A/G	ADD	168	450	266	264	267	270
357	rs2821236	1	72595125	0.00029	G/A	ADD	53	299	532	272	270	266
358	rs10496046	2	55850905	0.000291	G/A	REC	4	73	807	229	267	268
359	rs4756800	11	15223735	0.000291	A/G	DOM	74	372	435	266	265	269
360	rs12037569	1	109923677	0.000291	A/C	REC	21	246	617	253	268	268
361	rs1321023	6	113503020	0.000294	A/G	ADD	5	105	774	254	262	268
362	rs1883973	6	113502071	0.000294	A/G	ADD	5	105	772	254	262	268
363	rs2346529	6	112884323	0.000298	A/G	REC	11	186	687	246	267	268
364	rs6664062	1	208855395	0.000298	G/A	ADD	3	107	774	241	263	268
365	rs7010938	8	73091053	0.000299	G/A	ADD	213	467	204	270	267	264
366	rs4923362	11	26554127	0.000299	G/A	DOM	92	422	370	268	269	265
367	rs16922198	9	4854433	0.000302	G/A	ADD	97	379	407	272	268	265
368	rs1430153	2	183401673	0.000304	G/A	DOM	39	286	559	269	270	266
369	rs10785655	12	47493483	0.000305	A/G	ADD	10	176	698	275	271	266
370	rs155594	2	158270142	0.000307	A/G	ADD	2	70	812	228	262	268
371	rs155595	2	158270467	0.000307	A/G	ADD	2	70	812	228	262	268
372	rs16897274	5	67291882	0.00031	G/A	DOM	0	7	877	NA	240	268
373	rs4431170	4	165284574	0.00031	G/A	ADD	4	89	790	255	261	268
374	rs656715	10	6520549	0.000311	G/A	REC	19	259	605	252	270	267
375	rs4669157	2	7351271	0.000315	G/A	REC	146	449	289	262	268	268
376	rs17168967	5	135050965	0.000316	A/C	DOM	44	335	505	271	270	265
377	rs11395	2	86365607	0.000319	A/G	REC	201	445	237	263	268	269
378	rs10519034	2	65706325	0.000319	C/A	REC	32	246	606	256	268	268
379	rs12603280	17	6034754	0.000322	A/G	ADD	42	308	534	261	265	269
380	rs17226259	3	124302388	0.000323	A/G	REC	28	247	609	255	267	268
381	rs6443315	3	175424031	0.000323	A/G	DOM	96	405	383	270	269	265
382	rs12615806	2	17079437	0.000324	A/G	DOM	74	373	437	269	269	265
383	rs8137007	22	48849097	0.000324	A/G	REC	45	294	545	258	268	268
384	rs8067682	17	57219391	0.000325	G/A	ADD	106	406	372	263	267	269
385	rs6517653	21	42534253	0.000325	A/C	DOM	29	257	598	271	270	266
386	rs1106235	1	154787213	0.000327	A/G	REC	20	252	612	253	268	267
387	rs990307	2	66112394	0.000327	A/G	REC	70	348	466	260	268	268
388	rs2032489	22	48843478	0.000327	G/A	REC	45	293	541	258	267	268
389	rs10758513	9	38652915	0.000328	A/G	ADD	148	402	334	270	268	265
390	rs4815628	20	3891896	0.000329	A/G	DOM	182	449	251	268	269	264
391	rs159432	9	4844459	0.00033	A/G	ADD	97	382	405	272	268	265
392	rs174570	11	61597212	0.00033	A/G	REC	20	230	634	252	269	267
393	rs6459717	7	156732717	0.00033	G/A	DOM	183	447	254	268	269	264
394	rs1006978	17	15120356	0.000331	G/A	REC	163	463	257	263	268	269
395	rs7917772	10	104487443	0.000331	G/A	REC	183	436	264	263	268	268
396	rs10086641	8	39754780	0.000333	A/G	ADD	143	398	343	264	266	270
397	rs7839240	8	39746386	0.000333	G/A	ADD	143	398	343	264	266	270
398	rs4945061	11	75982418	0.000334	A/G	REC	207	417	259	263	269	268
399	rs10963807	9	18857089	0.000335	G/A	REC	2	77	805	208	268	267
400	rs6651466	8	136027670	0.000335	A/C	ADD	94	376	399	262	266	269
401	rs219645	21	27844411	0.000336	A/C	REC	7	162	703	240	267	267
402	rs665036	1	61280551	0.000337	G/A	DOM	7	137	740	278	262	268
403	rs1511697	1	220504708	0.000342	G/A	DOM	182	437	265	270	268	264
404	rs11077813	17	74336545	0.000342	G/A	ADD	68	339	477	263	266	269
405	rs1477953	8	54424917	0.000343	A/G	REC	60	330	494	259	267	268
406	rs1013849	12	71419994	0.000347	A/C	DOM	25	260	599	266	264	269
407	rs8044036	16	83091463	0.000348	G/A	DOM	32	296	556	266	264	269
408	rs11997827	8	41621903	0.000349	A/G	DOM	73	384	427	267	270	265
409	rs7625359	3	6136434	0.00035	A/G	ADD	9	185	690	248	265	268
410	rs10824854	10	54744574	0.00035	A/G	ADD	42	331	511	275	269	266
411	rs11003362	10	54832274	0.00035	A/C	ADD	27	292	564	275	269	266
412	rs11752255	6	49621529	0.00035	G/A	REC	60	344	480	259	268	268
413	rs2397220	6	56217207	0.00035	G/A	DOM	175	439	270	269	268	264
414	rs7563742	2	86428218	0.000352	C/A	REC	187	452	244	263	268	269
415	rs2339469	2	29538860	0.000353	A/G	DOM	159	415	309	268	265	270
416	rs682437	9	135882778	0.000355	T/A	DOM	15	192	675	268	271	266
417	rs915987	11	64027888	0.000355	A/G	REC	23	234	627	254	269	267
418	rs12183158	6	141045356	0.000356	A/G	ADD	3	141	740	280	272	266
419	rs2798125	1	49040384	0.000356	A/G	DOM	123	405	354	270	269	265
420	rs12679675	8	29973396	0.000356	G/A	ADD	0	99	785	NA	261	268
421	rs732770	17	35440637	0.000356	A/G	ADD	86	410	388	261	267	269
422	rs7557233	2	7331790	0.000356	A/G	REC	109	421	354	262	268	268
423	rs7607300	2	7331801	0.000356	A/G	REC	109	421	354	262	268	268
424	rs1430340	10	77333698	0.000357	A/G	DOM	60	350	474	267	270	265
425	rs3001920	10	77347674	0.000357	A/G	DOM	60	350	474	267	270	265
426	rs2712672	4	163349584	0.000358	G/A	DOM	90	381	412	266	265	270
427	rs1260073	9	4860569	0.000359	G/A	DOM	159	418	307	269	269	264
428	rs1474402	2	7331435	0.000359	A/G	REC	109	420	354	262	268	268
429	rs2973775	5	177717723	0.00036	A/G	REC	16	204	663	251	267	268
430	rs4736921	8	40958110	0.00036	A/G	ADD	39	255	590	261	265	269
431	rs10484728	6	116011942	0.000361	G/A	REC	40	318	526	277	266	267
432	rs12525228	6	116040072	0.000361	A/G	REC	40	318	526	277	266	267
433	rs7187700	16	1012750	0.000362	A/G	REC	56	340	487	259	267	268
434	rs17628085	3	3428614	0.000363	A/G	REC	81	386	417	260	268	268
435	rs4821194	22	34255628	0.000363	G/A	ADD	89	420	373	272	268	265
436	rs662216	1	61296925	0.000364	A/G	DOM	6	139	737	278	262	268
437	rs7150931	14	93138041	0.000367	G/A	DOM	227	442	214	266	266	271
438	rs12610185	19	19721722	0.000367	A/G	REC	6	155	723	237	266	268
439	rs2270360	2	217524986	0.000367	C/A	REC	88	360	435	261	268	268
440	rs7196515	16	7781866	0.000367	A/G	REC	10	184	690	246	269	267
441	rs4781928	16	17862685	0.000368	A/G	DOM	32	266	586	266	264	269
442	rs1108785	22	49790537	0.000368	A/G	REC	44	285	555	258	268	268
443	rs6559010	8	5250216	0.00037	G/A	DOM	233	456	194	267	266	271
444	rs1332406	9	125230685	0.00037	G/A	REC	41	297	546	258	267	268
445	rs2913826	5	177717640	0.000371	A/G	REC	6	120	758	238	268	267
446	rs241175	8	28628420	0.000371	G/A	ADD	130	396	358	264	266	270
447	rs12575269	11	37154340	0.000371	A/G	REC	211	449	223	271	266	266
448	rs7843974	8	5250389	0.000372	G/A	DOM	232	454	195	267	266	271
449	rs718263	8	102976365	0.000373	A/G	ADD	172	422	290	270	268	264
450	rs2297216	9	33025503	0.000373	A/G	ADD	48	326	508	263	265	269
451	rs7969135	12	93485697	0.000374	A/G	DOM	1	49	834	257	259	268
452	rs10860288	12	98504839	0.000375	A/G	DOM	28	242	614	264	264	269
453	rs17101773	14	34190982	0.000376	A/G	REC	9	180	695	245	268	267
454	rs1001110	2	207583215	0.000376	G/A	DOM	189	430	265	266	266	270
455	rs10268221	7	69048690	0.000378	G/A	REC	7	117	760	241	270	267
456	rs6126963	20	52413734	0.00038	A/G	REC	126	403	355	272	265	268
457	rs1216330	11	100271469	0.00038	G/A	DOM	183	431	269	267	269	264
458	rs10819309	9	130581723	0.000381	A/G	ADD	142	445	297	263	267	270
459	rs6657799	1	192552600	0.000383	A/G	DOM	38	294	551	268	270	266
460	rs16871030	5	3079891	0.000384	G/A	REC	24	219	641	254	268	268
461	rs909543	6	113755906	0.000384	A/G	ADD	13	192	679	277	270	266
462	rs11195327	10	112555409	0.000384	A/G	REC	31	251	602	256	269	267
463	rs11659048	17	6044404	0.000386	C/A	DOM	109	418	357	270	269	265
464	rs7661729	4	16680736	0.000386	G/A	DOM	151	426	305	270	268	264
465	rs6077510	20	9288522	0.000387	G/A	REC	94	420	369	261	268	268
466	rs1362858	18	32986600	0.000389	C/A	REC	77	347	460	260	268	268
467	rs8031550	15	80956407	0.000389	A/G	DOM	53	319	512	265	265	269
468	rs12641020	4	184523965	0.000389	G/A	DOM	18	216	649	264	264	268
469	rs6876064	5	117706786	0.00039	G/A	ADD	18	255	611	257	265	268
470	rs1391796	3	147505136	0.00039	A/G	DOM	93	378	413	267	270	265
471	rs4147990	17	66913936	0.000392	A/G	ADD	3	113	768	228	264	268
472	rs2978432	8	103277847	0.000394	G/A	DOM	16	231	637	265	264	268
473	rs11122509	1	230551909	0.000398	G/A	REC	208	405	271	271	266	266
474	rs2630397	1	72581966	0.000399	A/G	ADD	54	298	530	271	270	266
475	rs4349644	4	157418154	0.0004	C/A	REC	153	445	286	263	268	269
476	rs1970747	11	97383737	0.000401	G/A	DOM	1	21	862	279	252	268
477	rs1537146	9	4859303	0.000401	G/A	DOM	139	397	348	269	269	265
478	rs1890112	9	38648775	0.000401	A/C	ADD	64	336	483	273	268	266
479	rs6853539	4	43114123	0.000401	A/G	REC	42	291	551	258	269	267
480	rs1461342	11	37171833	0.000404	G/A	REC	187	462	233	271	266	266
481	rs7493885	14	51317418	0.000404	C/A	REC	51	328	505	259	267	268
482	rs10495030	1	216745599	0.000404	G/A	REC	35	276	573	257	267	268
483	rs1952231	10	4431610	0.000405	A/G	DOM	87	385	410	267	270	265
484	rs1890111	9	38648886	0.000406	C/A	ADD	65	335	483	274	268	266
485	rs1456169	1	99733964	0.000407	A/C	DOM	190	460	234	265	266	271
486	rs5927631	23	30876844	0.000407	A/G	ADD	54	125	705	260	267	268
487	rs6444435	3	190303805	0.000408	G/A	REC	123	413	348	262	267	269
488	rs9473594	6	49534329	0.000409	G/A	REC	148	432	303	263	268	268
489	rs2963198	5	162492185	0.000409	A/G	REC	88	392	404	261	268	268
490	rs520812	9	135888407	0.000409	A/G	DOM	15	193	675	268	271	266
491	rs323066	16	2367509	0.000411	A/C	DOM	29	268	587	270	270	266
492	rs2016240	21	42530260	0.000412	A/G	ADD	28	257	598	273	270	266
493	rs8019923	14	51318220	0.000412	G/A	REC	51	327	505	259	267	268
494	rs3764574	19	57642098	0.000412	G/A	ADD	189	449	246	264	267	270
495	rs2897834	5	54938579	0.000413	C/A	REC	15	178	680	250	267	268
496	rs3017689	4	105475940	0.000413	G/A	REC	66	301	517	274	266	267
497	rs7245332	18	52483986	0.000416	A/G	ADD	218	421	245	264	267	270
498	rs7312339	12	28711684	0.000418	G/A	REC	205	408	270	264	268	268
499	rs10952784	7	148595873	0.000418	G/A	ADD	66	355	463	261	266	269
500	rs3924384	2	726564	0.000418	A/G	REC	132	389	363	272	267	266
501	rs9874683	3	144994727	0.000418	A/G	REC	184	431	269	271	265	268
502	rs9564411	13	68141716	0.00042	A/G	ADD	158	437	289	271	268	265
503	rs3007103	14	47366340	0.00042	G/A	ADD	234	417	231	270	267	264
504	rs4813210	20	1664840	0.000421	G/A	REC	12	178	693	248	268	267
505	rs4801433	19	57646570	0.000423	A/G	ADD	188	448	247	264	267	270
506	rs16897963	6	165953796	0.000425	A/G	REC	4	143	735	230	268	267
507	rs17248426	5	53116153	0.000425	G/A	ADD	162	459	263	264	267	270
508	rs2294394	22	50510258	0.000425	A/G	DOM	54	326	504	269	270	266
509	rs4801145	18	52829787	0.000426	A/G	ADD	168	407	309	271	267	265
510	rs4738223	8	73103531	0.000426	G/A	ADD	213	468	202	270	267	264
511	rs7071043	10	95503759	0.000428	A/G	ADD	60	357	467	273	268	266
512	rs2918394	5	10702034	0.000429	A/G	REC	3	120	761	223	268	267
513	rs622735	11	128585220	0.00043	A/G	REC	4	102	776	230	268	267
514	rs7092980	10	54738810	0.00043	G/A	ADD	42	333	509	275	269	266
515	rs9519052	13	104129932	0.000431	G/A	REC	30	227	622	256	269	267
516	rs7553831	1	162661011	0.000433	A/C	ADD	52	306	526	273	269	266
517	rs10833509	11	21355150	0.000434	A/C	DOM	72	343	467	270	269	265
518	rs985766	5	13394252	0.000434	A/G	REC	18	206	656	252	267	268
519	rs12455948	18	12414326	0.000436	A/G	REC	246	443	195	271	266	266
520	rs11140088	9	86048288	0.000437	A/G	DOM	207	457	220	266	266	271
521	rs10851937	15	80969283	0.000437	A/G	DOM	45	307	530	267	264	269
522	rs1364842	4	109857076	0.000438	A/G	REC	47	304	533	258	268	268
523	rs155333	7	103439114	0.000438	A/G	DOM	58	328	498	269	270	266
524	rs11680053	2	228864662	0.000439	G/A	REC	223	443	217	264	269	267
525	rs9309960	3	84767271	0.00044	A/G	DOM	5	106	773	268	273	266
526	rs7820244	8	102975291	0.00044	A/G	ADD	154	408	321	263	267	269
527	rs1028805	13	95119269	0.000443	A/C	DOM	95	386	403	270	269	265
528	rs5967723	23	85601245	0.000444	A/G	ADD	78	139	667	262	266	268
529	rs9687972	5	38778514	0.000444	C/A	ADD	16	202	666	260	264	268
530	rs2445469	18	48856173	0.000444	A/G	REC	185	457	240	271	266	266
531	rs2826862	21	22865641	0.000445	C/A	REC	4	130	748	230	268	267
532	rs12748679	1	72644585	0.000447	G/A	DOM	42	296	546	271	270	266
533	rs10924772	1	246696596	0.000448	G/A	REC	213	444	227	271	266	267
534	rs13042281	20	165832	0.000448	A/C	NA	16	157	710	261	263	268
535	rs6921368	6	41980666	0.000451	A/C	ADD	106	427	351	264	266	270
536	rs12970980	18	76704368	0.000451	G/A	ADD	142	426	314	271	268	265
537	rs1456315	8	128103937	0.000451	A/G	DOM	79	387	418	265	265	269
538	rs6137840	20	23110036	0.000451	G/A	REC	126	427	331	262	268	268
539	rs1942510	11	104497607	0.000454	G/A	REC	33	308	543	256	267	268
540	rs12871384	13	67144035	0.000455	A/G	REC	51	311	521	259	268	267
541	rs648348	1	191481432	0.000457	A/G	REC	216	434	232	264	269	267
542	rs10104274	8	3101916	0.00046	A/G	ADD	20	217	647	259	264	268
543	rs7607041	2	180192975	0.00046	A/G	ADD	87	395	402	272	268	265
544	rs7826885	8	107579681	0.00046	A/G	REC	30	267	586	256	268	268
545	rs11987304	8	66870013	0.000461	A/G	REC	69	361	454	274	267	266
546	rs11746864	5	177838868	0.000462	G/A	DOM	125	408	350	270	269	265
547	rs1935492	10	94525506	0.000462	A/C	ADD	60	370	454	272	269	265
548	rs462055	22	18560570	0.000463	A/G	REC	74	321	489	260	268	267
549	rs4823778	22	48845626	0.000463	G/A	REC	46	295	543	258	268	268
550	rs10492471	13	67166073	0.000464	A/C	REC	31	239	614	256	268	267
551	rs6476824	9	4206769	0.000464	A/G	ADD	186	418	277	265	266	270
552	rs302787	1	99628424	0.000465	G/A	ADD	33	266	584	274	270	266
553	rs4097498	9	86024484	0.000466	C/A	DOM	208	459	217	266	266	271
554	rs4877761	9	86044173	0.000466	A/G	DOM	208	459	217	266	266	271
555	rs17666978	1	212716491	0.000466	G/A	DOM	10	187	687	264	263	268
556	rs460182	9	4850613	0.000467	A/G	DOM	165	428	291	270	268	264
557	rs17203442	5	13721378	0.000468	G/A	ADD	26	230	628	255	266	268
558	rs8006303	14	90137426	0.00047	A/G	REC	118	404	361	262	268	268
559	rs4697980	4	10240178	0.000471	A/G	DOM	5	92	787	274	261	268
560	rs198688	2	158270960	0.000476	A/G	ADD	3	83	798	233	263	268
561	rs7539735	1	232739527	0.000476	G/A	ADD	132	425	327	264	266	270
562	rs965636	2	86413450	0.000477	G/A	DOM	123	404	357	270	269	265
563	rs4521465	5	135149952	0.000477	G/A	DOM	70	398	415	267	269	265
564	rs280846	16	77673597	0.000478	A/G	REC	34	322	528	257	269	267
565	rs7821327	8	10159985	0.000479	A/G	ADD	19	189	674	255	265	268
566	rs17031191	4	102261268	0.000481	A/G	REC	2	100	782	209	267	267
567	rs2562148	16	115657	0.000481	C/A	ADD	92	370	422	271	268	265
568	rs4659796	1	237613801	0.000482	G/A	REC	190	426	264	263	268	269
569	rs5767109	22	48749663	0.000482	A/G	ADD	5	141	738	253	263	268
570	rs7244350	18	39345891	0.000483	A/G	DOM	2	89	793	276	261	268
571	rs7960369	12	28714502	0.000483	G/A	REC	205	409	267	264	268	268
572	rs1460475	4	21565822	0.000484	G/A	DOM	86	360	438	266	265	269
573	rs6810046	3	10594207	0.000487	G/A	ADD	175	440	269	265	266	270
574	rs3910262	13	34783249	0.000488	A/G	DOM	177	440	267	268	269	264
575	rs1038115	4	57108271	0.000489	A/G	REC	112	399	373	273	266	267
576	rs2274328	1	9009444	0.000489	C/A	REC	204	424	252	264	269	268
577	rs7106446	11	76198561	0.00049	A/G	DOM	4	127	753	266	262	268
578	rs1299129	4	79838676	0.000493	A/G	REC	34	288	562	257	268	268
579	rs3784722	15	93006088	0.000494	G/A	DOM	95	388	401	269	269	265
580	rs2035921	9	72479046	0.000496	G/A	ADD	13	179	692	258	264	268
581	rs2093066	20	31652596	0.000496	A/G	ADD	9	210	664	249	265	268
582	rs902906	10	25351196	0.000498	A/G	DOM	72	368	443	266	265	269
583	rs12218054	10	49801239	0.000499	A/G	DOM	50	314	519	266	265	269
584	rs8051748	16	83687645	0.000499	A/G	ADD	73	347	462	271	269	265
585	rs36077	5	148431964	0.000499	A/G	REC	146	455	283	263	268	269
586	rs384067	16	4144811	0.0005	C/A	REC	107	347	424	262	268	268
587	rs7711772	5	159157524	0.000501	A/G	REC	41	332	511	258	267	268
588	rs10101849	8	5250660	0.000502	G/A	DOM	232	457	195	267	266	271
589	rs17032433	4	156007879	0.000502	A/G	REC	127	404	352	262	268	268
590	rs1570182	20	55367112	0.000504	A/G	ADD	186	442	254	264	267	270
591	rs1771142	13	108581825	0.000504	G/A	REC	2	107	774	210	269	267
592	rs11941928	4	55869490	0.000505	G/A	DOM	169	419	296	266	266	270
593	rs6536060	4	156014798	0.000505	A/C	REC	127	402	355	262	268	268
594	rs279267	19	12067030	0.000506	A/G	ADD	0	44	840	NA	276	267
595	rs6536808	4	165257877	0.000506	G/A	ADD	4	112	768	255	262	268
596	rs10100582	8	94092846	0.00051	A/G	REC	3	119	762	224	266	268
597	rs6536868	4	165740749	0.000511	A/G	DOM	58	351	475	266	265	269
598	rs4600103	1	203596318	0.000512	A/G	DOM	6	159	717	272	263	268
599	rs11943774	4	132183047	0.000514	A/G	REC	39	257	584	277	268	266
600	rs4493274	2	167678551	0.000514	C/A	ADD	7	163	714	261	263	268
601	rs12595905	16	59204762	0.000516	G/A	DOM	35	294	553	265	264	269
602	rs678946	9	135867687	0.000516	A/G	ADD	15	207	662	274	270	266
603	rs9420592	10	94514975	0.000516	G/A	DOM	53	357	474	271	269	265
604	rs10913734	1	179319868	0.000517	A/G	ADD	15	217	652	258	264	268
605	rs276983	16	86200926	0.000517	A/G	DOM	30	215	639	268	271	266
606	rs17794576	21	22506196	0.000517	A/G	DOM	2	58	824	280	259	268
607	rs5997110	22	27036505	0.000517	A/G	DOM	206	444	234	267	266	270
608	rs10945055	6	68809871	0.000518	G/A	DOM	3	126	755	272	272	266
609	rs7150157	14	23627990	0.000519	A/G	ADD	16	194	674	259	264	268
610	rs210069	20	52728945	0.000519	A/G	ADD	64	372	448	262	266	269
611	rs2891409	2	25017357	0.00052	C/A	REC	59	354	471	260	267	268
612	rs2272675	8	134579035	0.000521	A/G	REC	162	448	274	263	268	268
613	rs2267306	22	34247794	0.000526	A/G	ADD	148	455	281	264	267	270
614	rs12899131	15	78726885	0.000528	G/A	ADD	169	461	252	270	268	264
615	rs7127254	11	46308549	0.000528	A/G	REC	52	347	485	259	268	268
616	rs6557164	6	152002932	0.000528	A/C	ADD	21	205	658	262	264	268
617	rs7937238	11	77731416	0.00053	G/A	ADD	125	471	288	271	268	265
618	rs7725455	5	5723290	0.000531	A/G	REC	40	288	556	258	267	268
619	rs2445948	8	103339881	0.000532	A/C	ADD	196	446	241	270	268	264
620	rs11241410	5	116403002	0.000533	A/C	REC	32	303	549	256	269	267
621	rs3111453	7	112169173	0.000534	A/G	DOM	105	419	359	265	266	270
622	rs10514320	5	89467166	0.000535	G/A	REC	14	163	707	250	267	268
623	rs10899699	11	70786898	0.000536	A/G	DOM	35	258	591	264	264	269
624	rs7731918	5	13397992	0.000536	A/G	REC	17	203	664	252	267	268
625	rs9597069	13	55563090	0.000536	G/A	REC	211	416	257	271	266	266
626	rs16852031	2	167223238	0.000537	A/C	ADD	4	142	738	277	272	266
627	rs7849959	9	126997079	0.000537	A/G	DOM	11	200	672	267	263	268
628	rs7275493	21	18049996	0.000538	G/A	REC	97	391	395	262	269	267
629	rs2304128	19	19746151	0.000539	A/C	REC	5	159	720	235	267	268
630	rs3845972	3	60027834	0.000539	G/A	DOM	109	415	360	269	269	265
631	rs17522912	13	27852946	0.00054	A/C	DOM	0	88	795	NA	273	267
632	rs11199245	10	122013947	0.00054	A/G	REC	34	300	549	257	268	267
633	rs12222235	11	131984330	0.00054	A/G	REC	91	390	402	273	266	267
634	rs1343845	2	228857159	0.000542	A/C	REC	219	444	220	264	269	267
635	rs1847570	8	4185750	0.000543	A/G	DOM	138	406	337	266	266	270
636	rs13147688	4	140228808	0.000546	G/A	REC	33	296	555	257	267	268
637	rs2081944	5	13405946	0.000546	A/C	REC	17	195	661	252	267	268
638	rs9516418	13	95111509	0.000546	G/A	DOM	108	411	364	269	269	265
639	rs3011901	6	155571336	0.000547	G/A	DOM	69	376	439	269	265	269
640	rs2575038	8	31177175	0.000549	A/G	DOM	198	464	222	268	265	271
641	rs4931337	12	30599082	0.000549	A/G	ADD	62	352	465	262	266	269
642	rs7422930	2	86451127	0.000551	C/A	ADD	195	446	242	264	268	269
643	rs10494221	1	119634224	0.000552	A/G	REC	18	200	666	252	267	268
644	rs7142110	14	51808403	0.000553	G/A	DOM	134	446	303	268	269	264
645	rs7710990	5	29017460	0.000553	A/C	ADD	102	381	400	264	266	269
646	rs17144500	11	82723907	0.000554	A/C	DOM	6	166	711	270	263	268
647	rs13175020	5	40610506	0.000557	C/A	ADD	34	283	564	261	265	269
648	rs2151615	3	175430152	0.000558	A/G	ADD	55	326	503	271	269	266
649	rs2350121	2	155882144	0.000563	C/A	REC	165	444	275	263	269	267
650	rs2875118	17	15269316	0.000563	G/A	REC	29	255	600	256	266	268
651	rs1978748	15	94895553	0.000564	A/C	DOM	11	172	701	265	263	268
652	rs1176385	1	117027445	0.000564	A/G	ADD	75	331	478	272	268	266
653	rs12770204	10	4432617	0.000565	G/A	DOM	87	386	411	267	270	265
654	rs10444205	10	6736561	0.000566	A/G	REC	218	433	233	271	265	267
655	rs13175070	5	11246663	0.000567	A/G	DOM	5	76	803	268	260	268
656	rs7870252	9	20351075	0.000568	G/A	REC	46	325	513	258	267	268
657	rs17029466	3	22216840	0.000569	A/C	REC	83	375	414	261	268	268
658	rs10735356	12	98486735	0.000569	A/G	DOM	28	245	611	264	264	269
659	rs2272674	8	134579093	0.00057	G/A	DOM	217	465	202	268	269	264
660	rs6014573	20	54579459	0.000571	A/C	REC	34	262	587	257	267	268
661	rs1116367	15	26175282	0.000572	G/A	DOM	66	366	452	264	265	269
662	rs2394678	10	72058189	0.000574	G/A	ADD	55	338	491	262	266	269
663	rs1503738	3	147093600	0.000576	A/G	REC	90	379	415	273	267	266
664	rs1486849	5	19493684	0.000576	A/G	ADD	71	351	461	262	266	269
665	rs8061995	16	86218838	0.000577	A/G	DOM	48	277	557	269	270	266
666	rs1468514	17	67097212	0.000578	A/G	REC	3	85	796	223	266	268
667	rs17011017	3	22253016	0.000578	A/G	REC	95	362	427	262	268	268
668	rs2886048	17	67088942	0.000578	A/G	REC	3	85	796	223	266	268
669	rs6502001	17	67096079	0.000578	A/C	REC	3	84	795	223	266	268
670	rs9394530	6	38718689	0.000579	G/A	DOM	4	66	800	235	277	266
671	rs6084513	20	3897014	0.00058	C/A	DOM	187	457	240	268	269	264
672	rs7591589	2	154745902	0.000581	A/C	DOM	23	260	601	264	264	269
673	rs10419191	19	55159164	0.000581	G/A	REC	13	187	683	250	267	268
674	rs11761344	7	136782819	0.000581	A/G	ADD	12	187	685	278	270	266
675	rs2327959	6	16424143	0.000582	G/A	REC	49	281	553	259	269	267
676	rs9288884	3	95016717	0.000585	A/G	ADD	1	86	796	244	262	268
677	rs344951	3	187898711	0.000585	G/A	DOM	180	456	239	268	269	264
678	rs7612444	3	94807394	0.000586	G/A	ADD	0	76	808	NA	261	268
679	rs12587564	14	54574131	0.000589	A/G	DOM	7	162	714	265	263	268
680	rs780698	10	73132430	0.000589	C/A	REC	143	431	285	263	268	268
681	rs4730917	7	79173769	0.00059	C/A	DOM	3	122	759	268	262	268
682	rs1834201	8	5864927	0.000592	C/A	REC	39	312	528	258	269	267
683	rs2253085	22	34245401	0.000594	G/A	ADD	132	449	303	271	268	265
684	rs1860120	17	67086724	0.000596	A/G	REC	3	83	795	223	266	268
685	rs17047443	3	68336930	0.000598	A/G	ADD	7	150	726	275	271	266
686	rs6582013	12	71744226	0.000598	C/A	ADD	167	437	279	263	268	269
687	rs1117558	20	52412710	0.000598	G/A	REC	139	420	324	272	265	268
688	rs1441209	4	35338952	0.000599	G/A	ADD	48	273	563	261	266	269
689	rs1541522	4	10263245	0.0006	A/G	DOM	5	93	786	274	261	268
690	rs1477020	16	49720240	0.000601	A/G	ADD	14	172	698	251	265	268
691	rs3744093	17	56492800	0.000601	G/A	ADD	135	410	339	271	268	265
692	rs890978	5	476969	0.000604	A/G	ADD	182	394	304	264	266	270
693	rs5541	2	40341847	0.000606	A/G	DOM	24	276	583	263	265	269
694	rs1552770	10	25360166	0.000607	A/G	DOM	74	367	442	267	265	269
695	rs1322667	6	44470006	0.000609	G/A	REC	11	181	692	248	269	267
696	rs10777276	12	91291684	0.000612	A/G	ADD	49	331	504	262	266	269
697	rs2237485	7	50749870	0.000612	A/G	DOM	54	304	526	271	269	266
698	rs844684	7	71494997	0.000612	C/A	REC	7	189	688	241	269	267
699	rs10423919	19	57626348	0.000612	A/G	ADD	177	455	251	264	267	270
700	rs12877281	13	34956839	0.000612	A/C	DOM	10	167	706	261	263	268
701	rs5745752	7	81335460	0.000613	A/G	ADD	84	356	444	271	269	265
702	rs1441872	2	154704737	0.000613	C/A	REC	196	442	246	264	269	268
703	rs2723284	12	118266429	0.000613	A/G	DOM	55	346	480	268	270	265
704	rs12435371	14	44604798	0.000615	C/A	DOM	24	257	600	270	270	266
705	rs9536566	13	54531287	0.000615	C/A	ADD	151	435	298	264	267	270
706	rs9873767	3	135930406	0.000616	A/G	ADD	63	354	465	263	266	269
707	rs575415	5	72460126	0.000617	G/A	REC	12	193	677	249	268	268
708	rs7234386	18	36932889	0.000618	A/G	ADD	118	455	310	264	266	270
709	rs10513600	3	163365504	0.000619	C/A	DOM	9	157	718	261	263	268
710	rs16914500	9	112531693	0.000619	A/G	ADD	17	243	624	261	264	268
711	rs11927923	3	94763132	0.000619	A/G	ADD	0	74	810	NA	261	268
712	rs921063	12	118274349	0.000621	A/G	ADD	76	370	436	264	266	269
713	rs4982737	14	23629427	0.000622	A/G	ADD	17	193	673	261	264	268
714	rs10276031	7	157618692	0.000624	G/A	REC	1	58	825	172	272	267
715	rs1320540	1	208994195	0.000624	G/A	REC	1	52	831	172	269	267
716	rs2285270	8	17154661	0.000624	C/A	REC	1	43	840	172	269	267
717	rs4764679	12	102315925	0.000624	A/G	REC	1	113	770	172	267	268
718	rs1201289	3	176822676	0.000625	C/A	ADD	139	404	341	270	268	265
719	rs7181434	15	62012066	0.000627	G/A	REC	1	33	848	172	268	267
720	rs2997967	1	237601267	0.000631	A/G	ADD	64	377	443	261	266	269
721	rs2998401	1	237602640	0.000631	A/G	ADD	64	377	443	261	266	269
722	rs10150103	14	20675194	0.000632	G/A	REC	52	311	520	275	267	266
723	rs150466	16	16276964	0.000632	A/G	REC	7	133	743	242	266	268
724	rs212621	16	16269962	0.000632	A/G	REC	7	132	745	242	266	268
725	rs212622	16	16270046	0.000632	G/A	REC	7	136	741	242	265	268
726	rs2528528	7	93205096	0.000632	G/A	ADD	155	437	292	263	267	269
727	rs10112844	8	73122967	0.000634	A/G	ADD	217	467	200	270	267	264
728	rs1123684	9	129749240	0.000634	A/G	ADD	71	355	457	272	269	265
729	rs17771757	9	28199845	0.000634	C/A	DOM	5	93	771	269	261	268
730	rs1291763	23	85986139	0.000638	A/G	ADD	120	158	606	262	267	268
731	rs4796502	17	6378976	0.000638	A/G	DOM	129	433	322	267	269	265
732	rs4828153	23	85970818	0.000638	A/G	ADD	120	158	606	262	267	268
733	rs1548375	9	20348280	0.000638	G/A	REC	43	312	529	258	267	268
734	rs6683273	1	3259183	0.000639	G/A	REC	5	157	722	236	266	268
735	rs6110500	20	15013231	0.00064	A/C	DOM	90	355	439	266	265	269
736	rs7331784	13	114995495	0.000643	C/A	REC	9	165	707	245	267	268
737	rs997484	1	99693159	0.000643	A/C	ADD	153	432	294	271	268	265
738	rs1553841	7	47544242	0.000644	A/G	ADD	3	90	790	247	262	268
739	rs3012053	10	77293109	0.000645	A/G	DOM	64	351	443	268	270	265
740	rs10512870	3	132624322	0.000646	A/C	ADD	14	183	687	259	264	268
741	rs9951853	18	71364382	0.000646	A/G	ADD	10	152	721	278	271	266
742	rs4799506	18	36927794	0.000648	A/G	ADD	118	456	310	264	266	270
743	rs2096706	11	63924446	0.000648	C/A	REC	22	227	635	254	268	267
744	rs11050894	12	30583407	0.00065	C/A	ADD	60	355	469	262	266	269
745	rs9973206	19	57642782	0.00065	C/A	ADD	19	259	594	260	265	268
746	rs6788744	3	108066747	0.000653	A/C	REC	101	393	390	273	266	267
747	rs10843756	12	30615738	0.000654	G/A	ADD	106	391	387	263	266	269
748	rs12305107	12	101440714	0.000659	G/A	REC	14	159	711	250	267	268
749	rs2744759	1	22579798	0.000661	C/A	DOM	146	426	311	268	269	265
750	rs1008270	21	33002145	0.000662	C/A	DOM	28	262	593	263	265	269
751	rs10764218	10	20597771	0.000663	A/G	REC	139	424	321	272	266	267
752	rs9875996	3	64987572	0.000663	A/C	ADD	52	343	489	261	266	269
753	rs2611432	6	124023039	0.000664	G/A	REC	4	139	741	232	266	268
754	rs10182004	2	36934887	0.000666	G/A	REC	187	459	237	263	268	268
755	rs1432251	2	222172363	0.000666	A/G	REC	154	441	289	263	269	267
756	rs11681285	2	240444289	0.000667	C/A	ADD	4	103	776	252	262	268
757	rs2034500	11	77731755	0.000668	G/A	ADD	125	471	287	271	268	265
758	rs3794392	13	36224934	0.000668	A/G	ADD	90	380	414	271	269	265
759	rs10873899	1	77146173	0.00067	G/A	ADD	63	349	472	260	267	269
760	rs11132151	4	183756666	0.000672	A/G	REC	25	284	575	255	268	268
761	rs11910914	21	27568340	0.000674	A/G	ADD	0	3	881	NA	225	267
762	rs1415846	13	73142488	0.000677	A/C	DOM	115	381	383	269	269	265
763	rs4924304	15	39099848	0.000677	A/G	ADD	0	18	866	NA	253	268
764	rs4717827	7	73301489	0.000678	C/A	REC	11	226	647	248	268	268
765	rs773828	2	34103546	0.000678	A/C	DOM	146	423	309	268	269	265
766	rs10979049	9	110545467	0.000679	A/G	ADD	26	238	620	256	266	268
767	rs1955247	11	103017729	0.000679	G/A	REC	7	183	691	242	267	268
768	rs987390	8	86547351	0.000679	G/A	REC	280	423	181	270	266	266
769	rs4665211	2	23664914	0.000683	A/G	ADD	141	423	320	264	267	270
770	rs12439860	15	95842877	0.000684	C/A	DOM	15	201	662	271	271	266
771	rs430852	21	18259803	0.000684	G/A	DOM	78	357	448	265	265	269
772	rs1355070	3	3424418	0.000685	C/A	REC	119	418	347	262	269	267
773	rs4746992	10	72057163	0.000685	G/A	ADD	55	339	490	262	266	269
774	rs4304904	13	108705739	0.000686	A/G	DOM	143	432	309	265	266	270
775	rs10206631	2	8763437	0.000687	G/A	DOM	80	356	448	265	265	269
776	rs13137997	4	140394875	0.000689	A/G	REC	32	294	558	257	267	268
777	rs4061933	11	62529532	0.000689	A/G	REC	80	337	466	274	266	267
778	rs10150365	14	44606505	0.00069	A/G	DOM	13	210	661	271	271	266
779	rs17150263	5	122572116	0.00069	G/A	REC	6	149	728	239	268	267
780	rs2553571	14	36732149	0.000691	A/G	ADD	36	287	558	261	265	269
781	rs4132160	15	97931480	0.000691	A/G	REC	25	251	606	255	268	268
782	rs4882754	12	128874101	0.000692	A/C	REC	60	359	465	260	267	268
783	rs2837629	21	41817493	0.000692	A/G	REC	65	357	462	260	268	268
784	rs9625334	22	21371227	0.000693	A/C	DOM	130	436	315	269	269	265
785	rs13421030	2	5304015	0.000694	A/G	DOM	56	310	516	266	265	269
786	rs2883272	1	17773159	0.000694	A/G	ADD	39	299	546	263	265	269
787	rs2142619	22	27756300	0.000695	A/G	REC	113	384	386	262	268	268
788	rs12875141	13	34815910	0.000695	A/C	DOM	177	437	270	268	269	264
789	rs2082586	18	39335004	0.000695	A/G	DOM	2	90	792	276	261	268
790	rs9899480	17	36185665	0.000695	A/G	DOM	9	191	684	270	271	266
791	rs7833224	8	64454446	0.000696	G/A	REC	37	300	547	257	268	268
792	rs212063	3	60022161	0.000697	A/G	ADD	7	136	741	281	271	266
793	rs7774007	6	79072000	0.000699	G/A	DOM	1	60	822	278	260	268
794	rs3008952	23	40244462	0.000701	A/G	ADD	38	70	774	257	265	268
795	rs1373651	4	95868525	0.000704	G/A	ADD	202	451	231	264	267	270
796	rs2238130	12	12016008	0.000704	G/A	DOM	8	199	677	268	263	268
797	rs7422674	2	17033807	0.000704	G/A	ADD	28	257	599	275	269	266
798	rs9874287	3	3531472	0.000704	A/G	ADD	110	389	384	270	269	265
799	rs8094467	18	41256658	0.000705	G/A	REC	171	429	284	263	268	268
800	rs12632771	3	39248852	0.000706	G/A	ADD	7	148	729	275	271	266
801	rs3847362	10	16712610	0.000706	G/A	ADD	129	406	348	263	267	269
802	rs1710386	19	51785550	0.000708	A/G	ADD	1	21	862	213	258	268
803	rs4490472	4	132180099	0.000708	A/G	REC	40	259	584	276	268	266
804	rs11639558	16	83304972	0.00071	A/G	REC	77	385	421	261	268	268
805	rs941990	6	21658881	0.00071	G/A	REC	56	311	516	260	268	268
806	rs563457	1	166634709	0.000711	G/A	REC	103	400	381	262	268	268
807	rs12056208	7	147425466	0.000711	G/A	ADD	4	95	785	276	273	267
808	rs11149470	13	27852569	0.000714	A/G	ADD	14	246	624	276	270	266
809	rs241819	6	100910798	0.000714	G/A	DOM	159	420	305	266	270	264
810	rs4801515	19	58218846	0.000716	G/A	DOM	26	251	607	266	264	269
811	rs10021708	4	7533674	0.000716	G/A	DOM	3	151	730	257	263	268
812	rs2302902	12	96617304	0.000718	A/G	REC	39	291	554	258	268	268
813	rs1076933	22	45198494	0.000718	G/A	DOM	147	435	302	267	269	264
814	rs2017317	22	45199058	0.000718	A/G	DOM	147	435	302	267	269	264
815	rs756441	6	33122171	0.000719	G/A	DOM	156	402	326	268	269	265
816	rs6799683	3	113674025	0.000721	A/G	REC	33	276	575	257	268	267
817	rs2309944	4	184858078	0.000723	G/A	DOM	55	361	468	266	270	265
818	rs1456314	8	128075690	0.000724	A/G	DOM	82	367	433	265	266	269
819	rs2139380	2	12741369	0.000724	A/C	DOM	27	266	591	264	271	266
820	rs636885	6	75829373	0.000724	C/A	DOM	8	145	715	271	263	268
821	rs313273	2	126046421	0.000724	A/G	DOM	0	30	854	NA	256	268
822	rs444527	5	54410099	0.000724	A/G	REC	37	274	573	258	268	268
823	rs1000050	1	162736463	0.000726	G/A	DOM	17	203	664	269	271	266
824	rs1926801	10	4433288	0.000726	G/A	DOM	87	387	410	267	270	265
825	rs6007694	22	47959703	0.000726	A/G	DOM	29	274	578	270	270	266
826	rs338344	15	68270380	0.000729	G/A	ADD	193	409	277	265	266	270
827	rs4882706	12	128662116	0.000729	A/G	ADD	194	438	248	270	268	264
828	rs10744538	12	279586	0.000729	G/A	REC	192	431	256	264	268	268
829	rs10771720	12	30590796	0.000729	G/A	ADD	60	356	468	262	266	269
830	rs3784730	15	92987128	0.00073	G/A	REC	184	428	270	264	269	267
831	rs6434497	2	192506225	0.00073	C/A	ADD	76	357	451	264	266	269
832	rs1106362	11	131966161	0.000732	A/G	REC	27	211	646	279	265	268
833	rs12685742	9	14762700	0.000732	G/A	DOM	173	431	279	267	266	270
834	rs13059866	3	85792802	0.000732	G/A	REC	7	164	713	242	267	268
835	rs11572745	1	216756440	0.000734	A/G	REC	36	280	568	258	267	268
836	rs3847383	10	28556086	0.000735	A/G	REC	132	417	335	262	268	269
837	rs4780677	16	17842758	0.000736	A/G	ADD	27	242	615	262	264	269
838	rs7927376	11	70754920	0.000737	A/G	DOM	36	257	591	265	264	269
839	rs11766252	7	13262586	0.000738	A/G	REC	5	135	744	237	270	267
840	rs12506625	4	10322185	0.000741	C/A	ADD	5	115	762	259	262	268
841	rs1800949	6	132128564	0.000743	A/G	REC	65	350	469	260	268	268
842	rs2133823	3	20765111	0.000744	G/A	DOM	3	128	753	266	272	266
843	rs2366312	3	20766050	0.000744	A/G	DOM	3	128	753	266	272	266
844	rs12698800	7	68898029	0.000745	A/G	REC	54	346	484	259	268	267
845	rs1560303	23	137088138	0.000745	A/G	ADD	188	212	484	270	270	265
846	rs11924493	3	64989525	0.000746	A/G	ADD	48	336	500	259	266	268
847	rs28479223	14	23631808	0.000746	A/T	DOM	18	180	685	264	264	268
848	rs1597137	8	464083	0.000747	G/A	REC	168	435	278	263	269	267
849	rs1800889	11	108163487	0.000747	A/G	REC	2	105	777	212	270	267
850	rs2228315	12	109017898	0.000748	A/G	DOM	2	101	781	270	273	267
851	rs863686	1	99610153	0.000751	G/A	ADD	118	396	370	270	268	265
852	rs11673698	19	41572375	0.000754	A/G	ADD	45	338	501	261	266	269
853	rs2008974	22	36939387	0.000757	A/G	DOM	162	417	304	268	269	265
854	rs263095	11	35973562	0.000758	A/C	DOM	144	458	282	266	266	270
855	rs9286938	1	30077101	0.000758	A/G	ADD	23	222	639	274	270	266
856	rs4131890	5	67027882	0.000759	G/A	REC	13	124	747	250	268	268
857	rs2237468	7	50734362	0.00076	A/G	ADD	52	300	532	271	269	266
858	rs7234274	18	9548966	0.00076	A/G	DOM	19	194	669	264	264	268
859	rs11944371	4	122498375	0.000763	G/A	REC	5	131	748	237	268	267
860	rs1474962	6	139115518	0.000763	G/A	ADD	39	299	545	259	266	268
861	rs17079041	18	66058322	0.000764	G/A	DOM	19	226	635	269	264	268
862	rs212082	16	16227147	0.000764	G/A	ADD	37	283	563	258	266	268
863	rs336100	5	54430840	0.000765	A/G	REC	37	277	566	258	268	267
864	rs2857466	22	29657604	0.000766	G/A	DOM	127	397	360	269	269	265
865	rs1444928	4	95876278	0.000767	A/G	ADD	202	447	232	264	267	270
866	rs2058742	17	70040547	0.000768	A/C	REC	76	371	437	261	268	267
867	rs13168358	5	153133722	0.000771	A/G	DOM	36	315	532	266	270	266
868	rs2392512	7	37717338	0.000772	G/A	DOM	27	267	582	267	264	269
869	rs7780342	7	1750265	0.000772	A/G	ADD	6	150	722	256	263	268
870	rs10512718	5	39903131	0.000772	G/A	REC	52	341	489	259	268	268
871	rs722822	5	52007218	0.000773	A/G	ADD	13	168	703	260	264	268
872	rs11597635	10	131711365	0.000774	A/G	DOM	99	381	404	266	266	269
873	rs1385838	4	175696544	0.000775	A/G	REC	62	323	496	274	268	266
874	rs1377787	3	84832445	0.000777	C/A	DOM	5	108	771	268	272	266
875	rs17072904	4	183157856	0.000779	G/A	ADD	93	379	411	263	266	269
876	rs3825436	13	99056020	0.00078	G/A	REC	93	393	398	262	268	268
877	rs4078007	3	54338979	0.00078	G/A	DOM	63	372	447	268	269	265
878	rs751645	1	230429143	0.00078	A/G	REC	26	213	645	256	268	268
879	rs4074499	3	193904406	0.000781	A/G	REC	126	412	346	262	268	268
880	rs760262	14	77352149	0.000781	G/A	REC	11	226	647	248	269	267
881	rs8066176	17	65307830	0.000783	G/A	REC	72	359	453	261	268	268
882	rs9317550	13	66583044	0.000783	G/A	ADD	22	258	603	273	270	266
883	rs6806336	3	94992708	0.000783	A/G	ADD	1	87	796	244	262	268
884	rs939042	15	70288607	0.000784	A/G	DOM	107	394	382	266	266	270
885	rs6912018	6	17861661	0.000784	A/C	REC	63	287	528	260	267	268
886	rs916930	7	117417065	0.000784	G/A	REC	8	184	692	245	267	268
887	rs1945481	18	59404286	0.000784	A/G	DOM	32	289	563	266	264	269
888	rs987401	12	101385940	0.000784	G/A	REC	18	200	666	253	267	268
889	rs16966992	16	64118769	0.000786	C/A	REC	3	97	782	225	265	268
890	rs1907971	12	62627806	0.000786	G/A	REC	17	218	642	253	266	268
891	rs11943818	4	132183102	0.000787	A/G	REC	40	259	584	276	268	266
892	rs12630310	3	187827820	0.000788	G/A	DOM	5	174	705	275	263	268
893	rs11954872	5	39920369	0.00079	A/C	REC	52	335	491	259	268	268
894	rs10941490	5	40075325	0.000792	A/G	REC	47	326	511	259	267	268
895	rs9857979	3	133236157	0.000792	G/A	ADD	69	365	450	263	266	269
896	rs11071587	15	61433543	0.000792	A/G	DOM	191	440	253	269	268	264
897	rs1409294	6	125172488	0.000792	A/G	ADD	208	454	213	265	267	270
898	rs4516059	12	118277807	0.000792	A/G	DOM	8	153	723	268	272	266
899	rs12873331	13	68174396	0.000793	A/G	ADD	100	416	368	272	268	266
900	rs7814951	8	103001914	0.000795	G/A	ADD	29	242	613	262	265	268
901	rs9654707	7	157625051	0.000795	G/A	REC	1	57	825	172	272	267
902	rs7571578	2	126274575	0.000796	A/G	DOM	26	280	578	269	270	266
903	rs2140671	10	54745248	0.000797	A/G	DOM	123	412	348	270	269	265
904	rs6038199	20	606714	0.0008	A/G	REC	30	270	583	256	268	268
905	rs643610	10	6521147	0.0008	A/G	REC	20	262	602	254	270	267
906	rs759497	17	70026560	0.000802	A/G	REC	63	328	493	260	268	267
907	rs12346029	9	10424164	0.000802	G/A	REC	5	162	717	237	268	267
908	rs1244507	10	7872957	0.000802	A/G	DOM	170	437	277	266	266	270
909	rs4411113	1	162668008	0.000803	C/A	DOM	70	332	482	270	269	266
910	rs6850625	4	43082956	0.000806	C/A	REC	48	314	522	259	268	267
911	rs1945628	11	15227989	0.000807	A/G	DOM	45	317	518	268	265	269
912	rs16931167	9	10145186	0.000808	A/G	REC	28	213	640	256	269	267
913	rs1547004	20	31671766	0.000808	A/G	ADD	42	311	531	274	269	266
914	rs10774935	12	118011940	0.000809	A/G	DOM	34	286	564	269	264	269
915	rs7192553	16	83117383	0.000811	G/A	DOM	189	451	244	265	266	270
916	rs11675968	2	240442314	0.000812	A/G	ADD	4	102	778	252	263	268
917	rs9401603	6	123188088	0.000812	A/G	REC	240	448	186	264	268	269
918	rs11956638	5	53060893	0.000813	C/A	ADD	194	451	239	265	267	270
919	rs2192083	4	10347764	0.000814	A/G	ADD	5	112	767	259	262	268
920	rs913660	20	55381904	0.000814	A/G	ADD	81	350	451	271	269	265
921	rs9392164	6	7643033	0.000814	A/G	DOM	35	260	588	265	264	269
922	rs2680590	8	4086963	0.000815	C/A	REC	2	94	780	212	269	267
923	rs3731752	2	179398509	0.000816	A/C	DOM	0	18	864	NA	253	268
924	rs12599360	16	86220090	0.000816	G/A	DOM	124	405	355	270	269	265
925	rs12669267	7	73304636	0.000816	A/G	REC	13	213	657	250	268	267
926	rs17458475	2	207831954	0.000816	G/A	ADD	86	393	404	271	268	265
927	rs4369534	13	67091273	0.000818	A/C	ADD	11	199	663	275	270	266
928	rs696520	3	136056861	0.000819	G/A	DOM	172	425	287	266	266	270
929	rs2316667	17	45151549	0.000819	G/A	ADD	17	220	647	277	270	266
930	rs5771086	22	50595842	0.00082	A/G	REC	38	318	527	277	268	266
931	rs962223	7	98343077	0.00082	G/A	REC	57	330	497	260	269	267
932	rs7036781	9	90159903	0.000821	A/G	DOM	172	428	284	267	269	264
933	rs4789979	17	77262956	0.000821	G/A	REC	75	416	392	261	268	268
934	rs1479312	11	79982173	0.000826	A/G	REC	9	182	693	246	268	267
935	rs174675	22	19934051	0.000826	A/G	DOM	69	342	470	268	269	265
936	rs10777783	12	96698637	0.000826	A/G	REC	64	359	461	260	269	267
937	rs12539805	7	3610915	0.000827	G/A	REC	41	261	572	258	267	268
938	rs1387154	11	92653178	0.000827	G/A	ADD	39	290	555	272	269	266
939	rs7110596	11	92657189	0.000827	G/A	ADD	39	290	555	272	269	266
940	rs17341169	1	30226532	0.000828	A/G	REC	44	299	538	258	268	267
941	rs11003565	10	55076723	0.000829	A/G	REC	57	317	504	260	268	267
942	rs13259433	8	73164823	0.00083	G/A	ADD	178	448	254	265	266	270
943	rs10519198	15	78742754	0.000831	A/C	ADD	170	464	250	270	268	264
944	rs12041623	1	182561633	0.000831	G/A	REC	109	400	375	262	269	267
945	rs9948162	18	6553040	0.000836	A/G	DOM	71	370	432	268	269	265
946	rs10090707	8	103373304	0.000836	G/A	ADD	48	325	511	260	266	269
947	rs2410284	8	15657119	0.000838	G/A	ADD	46	291	545	262	265	269
948	rs7114377	11	20867480	0.000839	A/C	ADD	45	304	531	273	269	266
949	rs12105526	2	30029875	0.00084	A/G	REC	13	181	690	250	268	267
950	rs1343530	13	54504571	0.000841	G/A	DOM	53	366	458	268	269	265
951	rs1294935	7	45218366	0.000841	G/A	DOM	224	437	223	267	269	264
952	rs2026326	9	12463411	0.000842	G/A	ADD	10	166	708	276	271	266
953	rs908841	8	139403283	0.000842	A/G	ADD	170	426	288	270	268	265
954	rs10503833	8	28719284	0.000844	C/A	REC	10	194	679	247	267	268
955	rs1453213	8	107572320	0.000844	A/G	REC	59	354	470	260	267	268
956	rs2526839	1	17717312	0.000845	C/A	ADD	62	358	464	263	266	269
957	rs10881072	12	47585115	0.000848	G/A	DOM	123	447	313	268	269	265
958	rs737883	22	29746253	0.000848	G/A	DOM	121	421	342	268	269	265
959	rs9302723	16	60361045	0.000848	A/G	DOM	112	390	382	265	266	270
960	rs6559987	9	90045801	0.000849	C/A	ADD	2	142	730	240	263	268
961	rs819909	1	99762785	0.00085	G/A	DOM	155	437	292	265	266	270
962	rs10771730	12	30616593	0.000852	A/G	ADD	107	390	387	263	266	269
963	rs2002176	15	44456647	0.000853	A/G	DOM	15	217	652	270	264	268
964	rs7966188	12	131775039	0.000853	A/G	DOM	175	431	274	267	266	270
965	rs1569683	20	12068758	0.000857	A/G	REC	20	209	654	254	268	267
966	rs11895069	2	165864012	0.000858	A/G	DOM	7	108	768	272	272	266
967	rs206991	6	167699378	0.000859	A/G	DOM	118	381	379	269	269	265
968	rs819923	1	99776724	0.000859	A/G	DOM	129	423	331	266	266	270
969	rs4819649	22	18396329	0.000862	A/C	DOM	70	353	461	268	265	269
970	rs9805651	13	114158078	0.000862	A/C	DOM	14	178	692	265	263	268
971	rs1124686	2	86376474	0.000864	A/G	ADD	218	439	226	264	268	269
972	rs17646890	15	26929276	0.000866	G/A	REC	46	294	542	259	268	268
973	rs17819384	15	56437774	0.000866	A/G	DOM	53	327	502	267	265	269
974	rs1015226	14	99264716	0.000867	G/A	ADD	54	340	490	274	268	266
975	rs364974	10	17346266	0.000868	G/A	ADD	3	101	762	228	264	268
976	rs3828486	4	178261855	0.000869	C/A	REC	30	245	609	257	268	268
977	rs12486202	3	171537110	0.00087	A/G	REC	23	239	622	255	267	268
978	rs2279154	15	74023017	0.000872	G/A	REC	12	191	681	249	267	268
979	rs2279155	15	74023137	0.000872	G/A	REC	12	190	681	249	268	268
980	rs2879560	3	182314029	0.000874	A/G	ADD	43	283	558	260	266	268
981	rs724051	16	64068732	0.000874	A/G	REC	4	89	791	233	267	268
982	rs1022633	14	99172380	0.000875	G/A	REC	91	383	410	273	267	266
983	rs4965176	15	97864563	0.000875	A/G	ADD	10	173	701	262	264	268
984	rs12446149	16	83109259	0.000876	A/G	DOM	22	278	580	265	265	269
985	rs12951468	17	15099941	0.000876	A/G	DOM	8	202	670	270	264	268
986	rs3111446	7	112198998	0.000876	A/G	ADD	29	248	605	262	265	268
987	rs12052226	2	66102554	0.000877	G/A	REC	72	338	473	261	268	268
988	rs10038823	5	123933446	0.000878	A/G	ADD	104	383	397	264	266	269
989	rs17413155	10	33532755	0.000878	C/A	ADD	22	261	598	273	270	266
990	rs6058845	20	31323919	0.000878	A/C	ADD	52	311	520	273	269	266
991	rs1027346	9	28778418	0.000879	A/G	REC	172	439	272	263	269	268
992	rs3807495	7	16821216	0.000879	A/G	ADD	104	381	396	272	268	265
993	rs6491198	13	27840817	0.000879	G/A	ADD	44	332	508	273	269	266
994	rs2810011	1	242690382	0.00088	A/C	DOM	153	460	271	266	266	270
995	rs10949222	6	14062176	0.000883	A/G	REC	79	375	414	273	267	266
996	rs11773403	7	98366565	0.000883	A/G	REC	57	327	499	260	269	267
997	rs11734029	4	188498590	0.000885	A/G	REC	67	362	448	260	268	267
998	rs4147101	10	112538762	0.000885	G/A	DOM	177	417	290	269	268	264
999	rs4386269	2	192543149	0.000885	A/G	DOM	107	363	414	266	265	269
1000	rs12585700	13	46465893	0.000886	G/A	ADD	13	217	654	275	270	266
1001	rs951494	6	70562615	0.000886	A/G	REC	150	443	291	263	268	269
1002	rs10486962	7	82102872	0.000886	G/A	DOM	1	93	790	279	262	268
1003	rs220381	16	3344618	0.00089	G/A	ADD	89	375	420	272	268	266
1004	rs33063	16	69640217	0.00089	A/G	REC	16	263	605	252	268	267
1005	rs7937049	11	18117558	0.00089	A/G	ADD	13	179	692	275	270	266
1006	rs7937884	11	18117516	0.00089	A/G	ADD	13	179	692	275	270	266
1007	rs995011	2	180292467	0.00089	A/C	DOM	10	186	684	264	264	268
1008	rs10161277	12	51762614	0.00089	A/G	REC	110	376	398	272	266	267
1009	rs1351063	8	103020391	0.000891	G/A	ADD	204	450	227	270	268	264
1010	rs11165823	1	97725679	0.000893	G/A	REC	10	194	678	248	267	268
1011	rs7633390	3	75861696	0.000896	A/G	DOM	52	308	524	266	270	266
1012	rs7323386	13	114974695	0.000897	A/C	REC	24	213	647	255	267	268
1013	rs1351215	12	78256235	0.000899	G/A	DOM	68	377	439	268	270	265
1014	rs3779034	7	148468617	0.0009	G/A	ADD	205	439	240	270	267	265
1015	rs17026843	3	86282294	0.000901	A/G	REC	190	475	212	271	265	268
1016	rs4756190	11	35124040	0.000902	G/A	ADD	142	447	295	264	267	270
1017	rs13039601	20	52841034	0.000906	G/A	DOM	37	259	588	263	265	269
1018	rs7112442	11	71041704	0.000907	A/G	ADD	0	32	847	NA	257	268
1019	rs2539992	2	75705619	0.000908	G/A	DOM	107	399	375	267	265	270
1020	rs41009	2	8095158	0.000908	A/G	REC	13	210	661	250	267	268
1021	rs12680392	8	57214496	0.000909	A/G	REC	13	190	681	250	269	267
1022	rs12483298	21	22518097	0.000912	A/G	DOM	48	309	523	264	265	269
1023	rs2110565	2	59749401	0.000912	G/A	REC	221	429	233	271	266	266
1024	rs4669167	2	5393330	0.000912	A/G	DOM	143	414	327	268	265	270
1025	rs13001400	2	87048702	0.000913	A/C	REC	4	107	772	233	266	268
1026	rs351321	6	94019563	0.000913	A/G	ADD	75	323	485	262	266	269
1027	rs1558253	17	49210820	0.000914	C/A	DOM	2	120	762	266	262	268
1028	rs1921735	2	209557324	0.000914	C/A	DOM	179	422	280	268	269	264
1029	rs8099993	19	1699146	0.000914	A/G	ADD	13	236	635	262	264	268
1030	rs2776240	21	30310639	0.000914	A/G	DOM	208	425	251	268	269	264
1031	rs2723279	12	118272871	0.000915	A/C	DOM	97	400	381	268	269	265
1032	rs7723526	5	19066292	0.000915	A/G	REC	57	347	480	275	267	267
1033	rs1556700	14	38751966	0.000916	A/G	DOM	205	439	239	269	268	264
1034	rs4654598	1	4804342	0.000916	A/G	ADD	50	285	549	263	265	269
1035	rs4865284	4	52720761	0.000919	A/G	REC	15	224	645	252	269	267
1036	rs4686339	3	9340435	0.00092	A/G	ADD	69	343	472	264	266	269
1037	rs4841261	8	9817299	0.00092	G/A	REC	100	369	414	262	268	268
1038	rs11147317	13	114939396	0.000921	G/A	REC	2	145	737	212	267	267
1039	rs11147321	13	114966440	0.000921	G/A	REC	2	132	750	212	267	267
1040	rs7324158	13	114977698	0.000921	G/A	REC	2	134	748	212	267	267
1041	rs9309664	2	28939626	0.000921	G/A	DOM	129	426	329	268	269	265
1042	rs9590480	13	114985875	0.000921	A/G	REC	2	133	749	212	267	267
1043	rs6439205	3	129738910	0.000923	A/G	ADD	52	306	526	261	266	269
1044	rs4912350	1	59054931	0.000924	G/A	REC	63	308	513	274	266	267
1045	rs16999076	22	48829649	0.000925	A/G	REC	11	188	685	248	268	267
1046	rs2091004	23	40265751	0.000926	G/A	ADD	55	99	730	259	267	268
1047	rs11991741	8	17111633	0.000927	G/A	REC	2	71	811	213	267	267
1048	rs4470720	5	67022879	0.000927	A/C	REC	8	120	756	245	266	268
1049	rs273461	9	81827548	0.000928	A/C	DOM	4	98	773	273	261	268
1050	rs421251	23	39056926	0.000928	G/A	ADD	37	81	766	259	265	268
1051	rs7586272	2	23684208	0.000928	G/A	ADD	118	410	355	263	267	269
1052	rs13389504	2	40369688	0.000933	C/A	DOM	29	288	562	265	265	269
1053	rs384974	6	167688418	0.000933	G/A	DOM	100	402	382	269	269	265
1054	rs12548368	8	40973567	0.000934	G/A	ADD	49	293	542	263	265	269
1055	rs9885632	6	131311909	0.000934	G/A	DOM	60	338	484	268	270	266
1056	rs17699193	9	28208071	0.000934	A/G	DOM	4	92	787	274	261	268
1057	rs4244932	10	94547332	0.000934	G/A	ADD	203	433	248	270	268	264
1058	rs7583342	2	180176296	0.000935	A/G	ADD	102	407	375	271	268	265
1059	rs794788	6	15357299	0.000936	A/G	ADD	22	283	579	259	265	268
1060	rs10494129	1	111787072	0.000936	A/G	DOM	19	223	642	263	264	268
1061	rs2282930	7	50754679	0.000936	A/G	ADD	53	297	533	271	269	266
1062	rs893209	13	112784507	0.000938	G/A	DOM	1	75	808	279	261	268
1063	rs541912	16	1088773	0.00094	A/G	REC	3	149	730	225	269	267
1064	rs824257	9	28775262	0.000942	A/G	REC	86	405	393	261	268	268
1065	rs17114751	14	44633697	0.000943	G/A	ADD	2	125	756	248	263	268
1066	rs7769173	6	11224748	0.000943	A/C	DOM	149	451	284	267	269	264
1067	rs1914498	2	180324063	0.000945	G/A	DOM	144	411	328	269	268	265
1068	rs2319724	16	64139132	0.000945	G/A	REC	4	84	796	233	266	268
1069	rs2720611	8	15743626	0.000946	G/A	REC	124	430	330	262	269	267
1070	rs2867138	2	706428	0.000946	G/A	REC	63	314	507	274	267	266
1071	rs7010489	8	103490914	0.000946	A/G	ADD	179	441	260	270	268	265
1072	rs9310685	3	22207033	0.000947	A/G	REC	32	252	599	257	267	268
1073	rs10510682	3	36298225	0.00095	C/A	DOM	3	97	784	260	262	268
1074	rs12960805	18	7919707	0.000951	A/G	DOM	145	426	311	266	266	270
1075	rs4957237	5	40055257	0.000951	G/A	REC	51	347	486	259	268	268
1076	rs6779254	3	108072298	0.000952	A/G	REC	102	391	390	273	266	267
1077	rs1978339	16	52987104	0.000954	A/G	ADD	195	455	234	270	268	264
1078	rs2675146	2	164873061	0.000954	A/G	REC	245	461	178	270	266	266
1079	rs6470494	8	128087904	0.000954	A/G	DOM	80	374	429	265	265	269
1080	rs1690450	16	3521051	0.000955	A/G	REC	113	398	373	262	268	268
1081	rs250629	16	3525431	0.000955	A/C	REC	113	397	374	262	268	268
1082	rs11155111	6	140743116	0.000957	C/A	REC	86	405	391	273	266	267
1083	rs7199997	16	78331559	0.000957	A/G	DOM	170	444	270	268	268	264
1084	rs1269683	7	107923131	0.00096	G/A	REC	16	212	656	252	270	267
1085	rs13740	16	3534892	0.00096	G/A	ADD	83	329	471	262	266	269
1086	rs2245127	21	43338948	0.00096	C/A	ADD	76	374	432	263	266	269
1087	rs470114	22	46791126	0.000961	A/G	REC	7	161	716	243	265	268
1088	rs10277969	7	148035192	0.000962	G/A	DOM	53	331	499	268	270	266
1089	rs10973794	9	38409356	0.000962	A/G	DOM	29	256	599	269	270	266
1090	rs11843111	13	54504125	0.000962	G/A	DOM	54	370	460	268	269	265
1091	rs7314138	12	131765687	0.000964	A/G	DOM	174	431	276	267	266	270
1092	rs10843760	12	30616723	0.000965	A/C	ADD	106	390	388	263	266	269
1093	rs1908537	12	58838826	0.000965	A/G	DOM	215	434	235	266	266	270
1094	rs4687824	3	118360318	0.000965	G/A	REC	37	261	586	258	267	268
1095	rs1061546	16	57771126	0.000966	A/C	DOM	25	232	627	266	271	266
1096	rs4815683	20	4260649	0.000968	C/A	DOM	42	298	544	268	270	266
1097	rs9481064	6	110734064	0.000969	A/G	ADD	3	119	759	248	263	268
1098	rs7077608	10	119347241	0.000971	A/C	REC	14	249	619	251	268	267
1099	rs730936	22	50665860	0.000971	G/A	DOM	21	226	637	269	270	266
1100	rs1556152	9	79667495	0.000972	G/A	REC	94	377	413	262	268	268
1101	rs2832191	21	30489300	0.000972	C/A	REC	199	429	254	264	268	268
1102	rs926453	6	23442229	0.000972	G/A	DOM	61	332	490	267	265	269
1103	rs4671212	2	54630902	0.000973	A/C	DOM	220	440	224	269	268	264
1104	rs10838223	11	44055493	0.000974	A/G	REC	29	277	577	257	269	267
1105	rs1704745	1	162693795	0.000975	A/G	ADD	139	422	323	271	268	265
[truncated: 30 more rows]

## Sheet: PROM_children
Rank in GWAS	SNP	Chr	Position	GWAS results			N of individuals in genotypic groups			mean GestAge in genotypic groups
[truncated: 1,106 more rows]
