# Supplementary material for: Literature-Informed Analysis of a Genome-Wide Association Study of Gestational Age in Norwegian Women and Children Suggests Involvement of Inflammatory Pathways
Source: PLoS One. 2016 Aug 4;11(8):e0160335. doi: 10.1371/journal.pone.0160335 (PMC4973994; doi:10.1371/journal.pone.0160335)
Supplement: S2 File — (ZIP) [file pone.0160335.s004.zip]

Archive with 3 entries (2 files):
- S1_File_genes_in_gene-sets.xlsx
- __MACOSX/
- __MACOSX/._S1_File_genes_in_gene-sets.xlsx
