# Supplementary material for: Literature-Informed Analysis of a Genome-Wide Association Study of Gestational Age in Norwegian Women and Children Suggests Involvement of Inflammatory Pathways
Source: PLoS One. 2016 Aug 4;11(8):e0160335. doi: 10.1371/journal.pone.0160335 (PMC4973994; doi:10.1371/journal.pone.0160335)
Supplement: S2 File — (ZIP) [file pone.0160335.s004.zip › S1_File_genes_in_gene-sets.xlsx]

## Sheet: genes in gene-sets
pregnancy	placenta	gestation	preterm	endometrium	uterus	cervix	amnion	chorion	myometrium	parturition	fetus-embryo
ABCA1	ABCA1	ABCA3	ABCA3	ABO	ACE	ACVR1	ABCG2	ABCD1	AR	CREM	AFP
ABCB1	ABCB1	ABCB1	ABCB11	ALDH1A3	AMH	APOE	ACTA2	AFP	ATF2	CRH	AR
ABCB11	ABCC2	ABCD1	ABCB4	ANGPT2	AMHR2	BMP2	AFP	ALPL	CCL2	DNMT1	CCS
ABCB4	ABCG2	ABO	ACE	AR	AR	BMP4	AQP8	AMH	CREM	EGF	CD34
ABCC2	ABO	ACE	ADAM33	BAX	CCL2	CAT	BCL2	AR	CRH	ESR1	EGF
ABCD1	ACE	ACTB	ADRB2	BCL2	CCL4	CCR5	BMP2	BCL2	CXCL6	ESR2	FGF2
ABCG2	ACTB	AFP	AFP	BMP2	CD14	CD4	BMP4	CGA	ESR1	GC	FGFR1
ABO	ADAM12	AGTR1	AGT	CCNB1	CD209	COL1A1	BMP7	CGB	ESR2	IL1B	FGFR2
ACE	ADM	AGTR2	AKAP10	CCNE2	CD46	COL3A1	CD34	CS	IL1B	IL6	HLA-G
ACTA1	AFP	AHR	APOE	CD34	CD55	COL5A1	CD44	CSH1	IL6	IL8	IGF1
ACTB	AGT	AKAP10	AR	CD4	CD59	COL5A2	CP	CYP19A1	IL8	MMP1	INSR
ACVR1	ALPP	ANGPT2	BCL2	CD82	CGB	COL6A1	EBP	DHCR7	MMP9	MMP9	MTHFR
ACVR1C	AMT	AR	CAT	CDKN1C	COL3A1	CS	EGF	DMD	NFKB1	NFKB1	PIP
ACVR2A	ANGPTL4	BAX	CCL2	CGA	CYP19A1	CXCR4	FGF2	EGF	NOD1	NPY	TGFB1
ADAM12	ANXA5	BCL2	CD14	CGB	CYP21A2	EYA1	GAPDH	ESR1	NOD2	OXTR	.
ADAMTS13	APC	BDNF	CD163	CRH	DCN	FBN1	GATA4	FGF2	NOS1	PGR	.
ADAMTS2	AQP9	CAT	CD34	CXCL10	EBP	FGFR2	GFAP	FMR1	OXTR	PTGS2	.
ADCY5	AR	CCNB1	CD55	CXCL12	EGF	GAL	HGF	FSHB	PGR	SIRT1	.
ADH1B	ARF5	CCR5	CD68	CXCR3	EMX2	GAPDH	HLA-G	FSHR	PTGS2	TLR8	.
ADH1C	ARMS2	CD14	CFH	CXCR4	ENG	GDF3	IFNA1	GC	TLR2	TNF	.
ADIPOQ	ATF1	CD2	COL1A1	CYP19A1	ESR1	GDF6	IFNG	GCDH	TLR4	.	.
ADM	BCL2	CD33	COL4A1	CYP1A1	ESR2	GFAP	IGF1	GH1	TLR5	.	.
ADRB2	BMP4	CD34	COL5A1	DCN	FAS	GP5	IGF2	GNRH1	TNF	.	.
AFP	BMP7	CD36	COL5A2	DKK1	GC	HR	IL10	HSD17B3	.	.	.
AGT	CAPS	CD38	COMT	DNMT1	GNRH1	IGF1	IL1A	IGF1	.	.	.
AGTR1	CAT	CD4	CP	EBP	HIF1A	IGFBP3	IL1B	IGHD	.	.	.
AGTR2	CBS	CD44	CRH	EGF	HLA-A	IL10	IL6	IL6	.	.	.
AHR	CCR5	CD9	CRHBP	EGFR	HLA-B	IL1B	IL8	INHA	.	.	.
AHRR	CD14	CETP	CRHR1	ESR1	HLA-C	IL6	KLF4	INHBA	.	.	.
AIP	CD34	CGA	CSF2	ESR2	HLA-E	IL8	MAP2	LHB	.	.	.
AKAP10	CD4	CGB	CYP1A1	FBLN1	HLA-G	ISG15	MMP2	LHCGR	.	.	.
ALDH1A3	CD44	COL6A1	CYP2D6	FGF9	HOXA13	LMNA	MMP8	MOCS1	.	.	.
ALPP	CD9	COL6A2	CYP2E1	FOXO1	IGF1	MB	MMP9	PRL	.	.	.
AMELX	CDH1	COL6A3	DEPTOR	GAPDH	IGF2	MMP9	NANOG	PTGS2	.	.	.
AMH	CDH11	COL7A1	DHCR7	GATA2	IGFBP1	NFKB1	NFKB1	SRD5A2	.	.	.
ANGPT2	CDKN1C	COMT	EGF	GDF15	IL1B	NGF	PCNA	.	.	.	.
ANXA5	CDX1	CP	ESR1	GNRH1	IL6	NPY	PDX1	.	.	.	.
APC	CEBPB	CPM	ESR2	HAND2	IL8	PIP	PIP	.	.	.	.
AQP1	COL5A1	CREM	FADD	HBEGF	INSL4	PTGER2	PTGS2	.	.	.	.
AQP3	CP	CRH	FAS	HLA-G	INSR	PTGS2	RPE	.	.	.	.
AQP9	CPM	CS	FASLG	HOXA10	KCNQ1OT1	SCN9A	RPE65	.	.	.	.
AR	CRH	CSK	FLT1	HOXA11	KIR2DL1	SDHD	SNRPN	.	.	.	.
ARNT	CRHBP	CTSD	GAPDH	HSD17B1	KIR2DL4	SERPINE1	SOX2	.	.	.	.
ATF2	CS	CYP11A1	GC	HSD17B2	KIR2DS1	SLPI	TGFB1	.	.	.	.
ATP7A	CTGF	CYP19A1	GSTM1	IFNG	MED12	SMAD3	TNF	.	.	.	.
ATP7B	CTNNA3	CYP1A1	GSTT1	IGF1	MMP1	TF	.	.	.	.	.
ATP8B1	CXCL12	CYP2E1	HLA-G	IGF1R	MMP2	TFAP2A	.	.	.	.	.
ATP9A	CXCL9	CYP3A4	HR	IGF2	MMP9	TGFB1	.	.	.	.	.
ATXN2	CXCR4	CYP3A7	IFNG	IGFBP1	MTHFR	TGFB2	.	.	.	.	.
AXL	CYP11A1	DBH	IGF1	IGFBP3	MUC1	TGFBR1	.	.	.	.	.
BAX	CYP11B1	DBP	IGF2	IGFBP5	NFKB1	TGFBR2	.	.	.	.	.
BCKDHA	CYP11B2	DCX	IGFBP1	IL10	OXTR	TLR1	.	.	.	.	.
BCL2	CYP19A1	DLX3	IGFBP3	IL11	PGF	TLR2	.	.	.	.	.
BCL2L11	CYP1A1	DMD	IHH	IL15	PGR	TLR3	.	.	.	.	.
BDNF	CYP1A2	DNMT1	IL10	IL1A	PIP	TLR4	.	.	.	.	.
BHMT	CYP24A1	DNMT3A	IL13	IL1B	PRL	TLR6	.	.	.	.	.
BMP4	CYP27B1	EBP	IL18	IL1R1	PTGS2	TLR9	.	.	.	.	.
BRCA1	CYP2A6	EGF	IL1A	IL4	SERPINE1	TNF	.	.	.	.	.
CALCA	CYP2D6	EGFR	IL1B	IL6	SOX9	VIP	.	.	.	.	.
CAT	CYP2E1	ENG	IL1R1	IL6ST	SP1	.	.	.	.	.	.
CBS	CYP2F1	EPO	IL1R2	IL8	STS	.	.	.	.	.	.
CCL2	CYP3A4	ESR1	IL1RN	INHBA	TF	.	.	.	.	.	.
CCL4	CYP3A5	ESR2	IL2	INSR	TGFB1	.	.	.	.	.	.
CCNL1	CYP4B1	FADS1	IL3	ITGB3	TIMP1	.	.	.	.	.	.
CCR1	DAP	FADS2	IL4	JAK1	TIMP2	.	.	.	.	.	.
CCR2	DHCR24	FAS	IL6	KDR	TLR1	.	.	.	.	.	.
CCR5	DKK1	FBN1	IL8	KLF12	TLR10	.	.	.	.	.	.
CCS	DLK1	FGF2	INHA	LAMA1	TLR2	.	.	.	.	.	.
CD14	DLL4	FGFR2	JAG1	LIF	TLR3	.	.	.	.	.	.
CD163	DLX3	FLT1	KCNN3	MCAM	TLR4	.	.	.	.	.	.
CD177	DMD	FMR1	KCNQ3	MIF	TLR7	.	.	.	.	.	.
CD209	DNMT1	FN1	KDR	MMP1	TNF	.	.	.	.	.	.
CD24	DNMT3A	FOXP3	LEP	MMP10	VHL	.	.	.	.	.	.
CD28	DNMT3B	FSHR	LGALS13	MMP11	WT1	.	.	.	.	.	.
CD34	EBP	GAA	LOX	MMP2	.	.	.	.	.	.	.
CD38	EGF	GAPDH	LOXL1	MMP26	.	.	.	.	.	.	.
CD4	EGFR	GATA4	MBL2	MMP3	.	.	.	.	.	.	.
CD40	ENG	GBE1	MEST	MMP7	.	.	.	.	.	.	.
CD44	EPHB4	GC	MMP1	MMP9	.	.	.	.	.	.	.
CD46	ERVWE1	GFAP	MMP16	MTHFR	.	.	.	.	.	.	.
CD55	ESR1	GJA1	MMP8	MUC1	.	.	.	.	.	.	.
CD59	ESR2	GJB2	MMP9	MUC2	.	.	.	.	.	.	.
CD63	FABP4	GNRH1	MTHFR	MUC4	.	.	.	.	.	.	.
CD68	FAM50B	GRP	NFKB1	NFKB1	.	.	.	.	.	.	.
CD9	FAS	GSTM1	NFKBIA	NNMT	.	.	.	.	.	.	.
CDA	FGF2	GSTP1	NOD1	NOS1	.	.	.	.	.	.	.
CDC42	FHL1	GSTT1	NOD2	OXTR	.	.	.	.	.	.	.
CDKN1C	FLT1	HIF1A	NOS1	PAEP	.	.	.	.	.	.	.
CEBPB	FN1	HLA-A	NOS3	PECAM1	.	.	.	.	.	.	.
CETP	FOSL1	HLA-B	NR3C1	PGF	.	.	.	.	.	.	.
CGA	FOXO1	HLA-C	OPRM1	PGR	.	.	.	.	.	.	.
CGB	GAPDH	HLA-DQA1	OXTR	PRF1	.	.	.	.	.	.	.
CGB1	GATA3	HLA-DQB1	PAM	PRL	.	.	.	.	.	.	.
CGB2	GC	HLA-E	PAPPA2	PROK1	.	.	.	.	.	.	.
CGB5	GCM1	HLA-G	PGF	PROKR1	.	.	.	.	.	.	.
CGB7	GH1	HR	PGR	PTEN	.	.	.	.	.	.	.
CGB8	GH2	HSD11B2	PGRMC1	PTGFR	.	.	.	.	.	.	.
CLN5	GHR	HSD17B3	PHOX2B	PTGS2	.	.	.	.	.	.	.
CNTNAP2	GNRH1	IFNG	PLAC4	SERPINE1	.	.	.	.	.	.	.
COL1A1	GPI	IGF1	PLAGL1	SP1	.	.	.	.	.	.	.
COL3A1	GSK3B	IGF2	PON1	SP3	.	.	.	.	.	.	.
COL4A1	GSTM1	IGFBP1	PON2	SPP1	.	.	.	.	.	.	.
COL4A2	GSTP1	IGFBP3	PTGER2	STAT1	.	.	.	.	.	.	.
COL4A5	GSTT1	IL10	PTGES	SULT1E1	.	.	.	.	.	.	.
COL5A1	HEY1	IL13	PTGS2	TF	.	.	.	.	.	.	.
COL6A1	HGF	IL15	PTH	TFF3	.	.	.	.	.	.	.
COL6A2	HIF1A	IL1B	RLN1	TGFB1	.	.	.	.	.	.	.
COL6A3	HLA-A	IL1RN	RLN2	TIMP1	.	.	.	.	.	.	.
COL7A1	HLA-E	IL2	SERPINB2	TIMP2	.	.	.	.	.	.	.
COMT	HLA-G	IL27	SERPINE1	TIMP3	.	.	.	.	.	.	.
CORIN	HP	IL4	SERPINH1	TLR2	.	.	.	.	.	.	.
CP	HPRT1	IL6	SFTPC	TLR3	.	.	.	.	.	.	.
CPM	HSD11B2	IL8	SFTPD	TLR4	.	.	.	.	.	.	.
CPO	HSD3B1	INHA	TG	TLR9	.	.	.	.	.	.	.
CPT2	HSD3B2	INHBA	TGFB1	TNF	.	.	.	.	.	.	.
CREBBP	HTRA1	INSL4	TLR2	WT1	.	.	.	.	.	.	.
CREM	HTRA4	INSR	TLR4	.	.	.	.	.	.	.	.
CRH	ICAM1	JAK2	TLR5	.	.	.	.	.	.	.	.
CRHBP	ICAM3	JAK3	TLR9	.	.	.	.	.	.	.	.
CRHR1	IFNA1	KCNE1	TNF	.	.	.	.	.	.	.	.
CRP	IFNG	KCNQ1	TPO	.	.	.	.	.	.	.	.
CS	IGF1	KCNQ3	UGT1A1	.	.	.	.	.	.	.	.
CSF2	IGF2	KLF4	VDR	.	.	.	.	.	.	.	.
CSH1	IGFBP1	KLF6	.	.	.	.	.	.	.	.	.
CTH	IGFBP3	LAMA3	.	.	.	.	.	.	.	.	.
CTRL	IL10	LAMB3	.	.	.	.	.	.	.	.	.
CX3CL1	IL13	LAMC2	.	.	.	.	.	.	.	.	.
CX3CR1	IL16	LPL	.	.	.	.	.	.	.	.	.
CXCL12	IL1B	MAG	.	.	.	.	.	.	.	.	.
CXCL2	IL1R1	MBP	.	.	.	.	.	.	.	.	.
CXCL6	IL1RN	MC2R	.	.	.	.	.	.	.	.	.
CXCL9	IL2	MCC	.	.	.	.	.	.	.	.	.
CXCR4	IL4	MMACHC	.	.	.	.	.	.	.	.	.
CYBB	IL6	MMP1	.	.	.	.	.	.	.	.	.
CYP11A1	IL8	MMP14	.	.	.	.	.	.	.	.	.
CYP11B1	INHA	MMP2	.	.	.	.	.	.	.	.	.
CYP11B2	INHBA	MMP7	.	.	.	.	.	.	.	.	.
CYP19A1	INS	MMP9	.	.	.	.	.	.	.	.	.
CYP1A1	INSL4	MTHFR	.	.	.	.	.	.	.	.	.
CYP1A2	INSR	MTOR	.	.	.	.	.	.	.	.	.
CYP1B1	IRF1	MTRR	.	.	.	.	.	.	.	.	.
CYP24A1	JAG1	MUC1	.	.	.	.	.	.	.	.	.
CYP27B1	KCNQ1	MUC2	.	.	.	.	.	.	.	.	.
CYP2A6	KCNQ3	MUC4	.	.	.	.	.	.	.	.	.
CYP2D6	KDR	MUC5AC	.	.	.	.	.	.	.	.	.
CYP2E1	KISS1	MUC5B	.	.	.	.	.	.	.	.	.
CYP3A4	KLF15	MUC6	.	.	.	.	.	.	.	.	.
CYP3A5	KLF4	MUC7	.	.	.	.	.	.	.	.	.
CYP3A7	KLF6	NANOG	.	.	.	.	.	.	.	.	.
CYP4B1	LCAT	NDP	.	.	.	.	.	.	.	.	.
DAP	LDHA	NDRG1	.	.	.	.	.	.	.	.	.
DBP	LDLR	NFKB1	.	.	.	.	.	.	.	.	.
DCN	LEP	NHS	.	.	.	.	.	.	.	.	.
DEFA4	LGALS13	NOS1	.	.	.	.	.	.	.	.	.
DEFB1	LHB	NPY	.	.	.	.	.	.	.	.	.
DEPTOR	LOX	NR3C1	.	.	.	.	.	.	.	.	.
DES	LOXL2	NRF1	.	.	.	.	.	.	.	.	.
DHCR7	MBL2	OPRM1	.	.	.	.	.	.	.	.	.
DHFR	MEG3	OTC	.	.	.	.	.	.	.	.	.
DKK1	MMP1	OXTR	.	.	.	.	.	.	.	.	.
DLL1	MMP14	PAX6	.	.	.	.	.	.	.	.	.
DLL3	MMP2	PCNA	.	.	.	.	.	.	.	.	.
DLL4	MMP9	PEG3	.	.	.	.	.	.	.	.	.
DMD	MTHFD1	PGF	.	.	.	.	.	.	.	.	.
DNMT1	MTHFR	PGR	.	.	.	.	.	.	.	.	.
DNMT3A	MTRR	PIP	.	.	.	.	.	.	.	.	.
DPY19L2	NAT2	PKD1	.	.	.	.	.	.	.	.	.
DR1	NDRG1	PKHD1	.	.	.	.	.	.	.	.	.
DRD4	NF1	PLAC1	.	.	.	.	.	.	.	.	.
EBP	NFKB1	PLP1	.	.	.	.	.	.	.	.	.
EFNB2	NOS1	POMC	.	.	.	.	.	.	.	.	.
EGF	NOS3	PON2	.	.	.	.	.	.	.	.	.
EGFR	NOTCH2	PRL	.	.	.	.	.	.	.	.	.
ENG	NOTCH3	PROK1	.	.	.	.	.	.	.	.	.
EP300	NOX4	PTGER2	.	.	.	.	.	.	.	.	.
EPHX1	NQO1	PTGES	.	.	.	.	.	.	.	.	.
EPO	NR1H3	PTGS2	.	.	.	.	.	.	.	.	.
ERAP1	NR3C1	PTH	.	.	.	.	.	.	.	.	.
ERAP2	NR5A1	RARA	.	.	.	.	.	.	.	.	.
ESR1	NRF1	RB1	.	.	.	.	.	.	.	.	.
ESR2	OXTR	RHD	.	.	.	.	.	.	.	.	.
FADD	PAM	RXRA	.	.	.	.	.	.	.	.	.
FADS1	PAPPA2	SCN1A	.	.	.	.	.	.	.	.	.
FADS2	PAX3	SCN5A	.	.	.	.	.	.	.	.	.
FAH	PC	SERPINB2	.	.	.	.	.	.	.	.	.
FAS	PCNA	SERPINE1	.	.	.	.	.	.	.	.	.
FASLG	PECAM1	SFRP4	.	.	.	.	.	.	.	.	.
FBLN1	PEG10	SFTPB	.	.	.	.	.	.	.	.	.
FER	PEG3	SFTPC	.	.	.	.	.	.	.	.	.
FGFR2	PGF	SLC26A4	.	.	.	.	.	.	.	.	.
FGFR3	PGM1	SMN1	.	.	.	.	.	.	.	.	.
FH	PGM3	SOX9	.	.	.	.	.	.	.	.	.
FKBP5	PGR	SP1	.	.	.	.	.	.	.	.	.
FKRP	PHLDA2	STS	.	.	.	.	.	.	.	.	.
FLT1	PIGF	TBX5	.	.	.	.	.	.	.	.	.
FMR1	PLAC1	TF	.	.	.	.	.	.	.	.	.
FOXL2	PLAC4	TG	.	.	.	.	.	.	.	.	.
FOXO1	PLAGL1	TGFA	.	.	.	.	.	.	.	.	.
FOXP3	POMC	TGFB1	.	.	.	.	.	.	.	.	.
FRMD4A	PPARG	TH	.	.	.	.	.	.	.	.	.
FSHR	PRL	TIMP1	.	.	.	.	.	.	.	.	.
GAA	PSG1	TIMP2	.	.	.	.	.	.	.	.	.
GABRA2	PSG11	TIMP3	.	.	.	.	.	.	.	.	.
GAPDH	PSG3	TLR2	.	.	.	.	.	.	.	.	.
GATA2	PSG5	TLR4	.	.	.	.	.	.	.	.	.
GATA4	PTGS2	TNF	.	.	.	.	.	.	.	.	.
GC	PTH	UCP1	.	.	.	.	.	.	.	.	.
GCA	RARA	UGT1A1	.	.	.	.	.	.	.	.	.
GCM1	RLN1	VDR	.	.	.	.	.	.	.	.	.
GEM	RTL1	VEGFA	.	.	.	.	.	.	.	.	.
GFI1	RXRA	VHL	.	.	.	.	.	.	.	.	.
GHR	SDHA	VIP	.	.	.	.	.	.	.	.	.
GJA1	SERPINA3	WT1	.	.	.	.	.	.	.	.	.
GJB2	SERPINB2	YWHAZ	.	.	.	.	.	.	.	.	.
GLI2	SERPINE1	.	.	.	.	.	.	.	.	.	.
GNB3	SF1	.	.	.	.	.	.	.	.	.	.
GNE	SH3PXD2A	.	.	.	.	.	.	.	.	.	.
GNRH1	SHBG	.	.	.	.	.	.	.	.	.	.
GREM1	SIGLEC6	.	.	.	.	.	.	.	.	.	.
GRP	SIRT1	.	.	.	.	.	.	.	.	.	.
GSTM1	SLC26A4	.	.	.	.	.	.	.	.	.	.
GSTM3	SLC41A1	.	.	.	.	.	.	.	.	.	.
GSTM5	SNRPN	.	.	.	.	.	.	.	.	.	.
GSTO1	SOD1	.	.	.	.	.	.	.	.	.	.
GSTP1	SP1	.	.	.	.	.	.	.	.	.	.
GSTT1	STOX1	.	.	.	.	.	.	.	.	.	.
GUSB	STS	.	.	.	.	.	.	.	.	.	.
HADHB	TBP	.	.	.	.	.	.	.	.	.	.
HAS2	TF	.	.	.	.	.	.	.	.	.	.
HBD	TFPI	.	.	.	.	.	.	.	.	.	.
HDAC1	TG	.	.	.	.	.	.	.	.	.	.
HES1	TGFB1	.	.	.	.	.	.	.	.	.	.
HFE	TH	.	.	.	.	.	.	.	.	.	.
HGF	THRB	.	.	.	.	.	.	.	.	.	.
HIF1A	TIMP1	.	.	.	.	.	.	.	.	.	.
HLA-A	TIMP2	.	.	.	.	.	.	.	.	.	.
HLA-B	TIMP3	.	.	.	.	.	.	.	.	.	.
HLA-C	TLR1	.	.	.	.	.	.	.	.	.	.
HLA-DQA1	TLR10	.	.	.	.	.	.	.	.	.	.
HLA-DQB1	TLR2	.	.	.	.	.	.	.	.	.	.
HLA-DRB1	TLR3	.	.	.	.	.	.	.	.	.	.
HLA-E	TLR4	.	.	.	.	.	.	.	.	.	.
HLA-F	TLR5	.	.	.	.	.	.	.	.	.	.
HLA-G	TLR7	.	.	.	.	.	.	.	.	.	.
HLX	TLR8	.	.	.	.	.	.	.	.	.	.
HOXA10	TLR9	.	.	.	.	.	.	.	.	.	.
HOXA11	TNF	.	.	.	.	.	.	.	.	.	.
HP	TNFRSF1A	.	.	.	.	.	.	.	.	.	.
HPGD	TRPV6	.	.	.	.	.	.	.	.	.	.
HPRT1	UNG	.	.	.	.	.	.	.	.	.	.
HR	USF1	.	.	.	.	.	.	.	.	.	.
HRG	VCAM1	.	.	.	.	.	.	.	.	.	.
HSD11B1	VDR	.	.	.	.	.	.	.	.	.	.
HSD11B2	VEGFA	.	.	.	.	.	.	.	.	.	.
HSD3B1	VEGFB	.	.	.	.	.	.	.	.	.	.
HTR2A	VEGFC	.	.	.	.	.	.	.	.	.	.
ICAM1	VHL	.	.	.	.	.	.	.	.	.	.
IFNG	WT1	.	.	.	.	.	.	.	.	.	.
IGF1	YWHAZ	.	.	.	.	.	.	.	.	.	.
IGF1R	.	.	.	.	.	.	.	.	.	.	.
IGF2	.	.	.	.	.	.	.	.	.	.	.
IGFBP1	.	.	.	.	.	.	.	.	.	.	.
IGFBP3	.	.	.	.	.	.	.	.	.	.	.
IGFBP5	.	.	.	.	.	.	.	.	.	.	.
IHH	.	.	.	.	.	.	.	.	.	.	.
IKBKB	.	.	.	.	.	.	.	.	.	.	.
IL10	.	.	.	.	.	.	.	.	.	.	.
IL10RA	.	.	.	.	.	.	.	.	.	.	.
IL11	.	.	.	.	.	.	.	.	.	.	.
IL13	.	.	.	.	.	.	.	.	.	.	.
IL15	.	.	.	.	.	.	.	.	.	.	.
IL15RA	.	.	.	.	.	.	.	.	.	.	.
IL18	.	.	.	.	.	.	.	.	.	.	.
IL1A	.	.	.	.	.	.	.	.	.	.	.
IL1B	.	.	.	.	.	.	.	.	.	.	.
IL1R1	.	.	.	.	.	.	.	.	.	.	.
IL1RN	.	.	.	.	.	.	.	.	.	.	.
IL2	.	.	.	.	.	.	.	.	.	.	.
IL20	.	.	.	.	.	.	.	.	.	.	.
IL27	.	.	.	.	.	.	.	.	.	.	.
IL2RG	.	.	.	.	.	.	.	.	.	.	.
IL4	.	.	.	.	.	.	.	.	.	.	.
IL5	.	.	.	.	.	.	.	.	.	.	.
IL6	.	.	.	.	.	.	.	.	.	.	.
IL7	.	.	.	.	.	.	.	.	.	.	.
IL8	.	.	.	.	.	.	.	.	.	.	.
INHA	.	.	.	.	.	.	.	.	.	.	.
INHBA	.	.	.	.	.	.	.	.	.	.	.
INHBB	.	.	.	.	.	.	.	.	.	.	.
INS	.	.	.	.	.	.	.	.	.	.	.
INSL4	.	.	.	.	.	.	.	.	.	.	.
INSR	.	.	.	.	.	.	.	.	.	.	.
ITGA6	.	.	.	.	.	.	.	.	.	.	.
ITGB3	.	.	.	.	.	.	.	.	.	.	.
ITGB4	.	.	.	.	.	.	.	.	.	.	.
ITPKA	.	.	.	.	.	.	.	.	.	.	.
JAK2	.	.	.	.	.	.	.	.	.	.	.
JAZF1	.	.	.	.	.	.	.	.	.	.	.
JUN	.	.	.	.	.	.	.	.	.	.	.
KCNE1	.	.	.	.	.	.	.	.	.	.	.
KCNH2	.	.	.	.	.	.	.	.	.	.	.
KCNJ1	.	.	.	.	.	.	.	.	.	.	.
KCNQ1	.	.	.	.	.	.	.	.	.	.	.
KCNQ1OT1	.	.	.	.	.	.	.	.	.	.	.
KCNQ3	.	.	.	.	.	.	.	.	.	.	.
KDR	.	.	.	.	.	.	.	.	.	.	.
KHDC3L	.	.	.	.	.	.	.	.	.	.	.
KIR2DL1	.	.	.	.	.	.	.	.	.	.	.
KIR2DL4	.	.	.	.	.	.	.	.	.	.	.
KIR2DS1	.	.	.	.	.	.	.	.	.	.	.
KIR2DS5	.	.	.	.	.	.	.	.	.	.	.
KIR3DL1	.	.	.	.	.	.	.	.	.	.	.
KIR3DL2	.	.	.	.	.	.	.	.	.	.	.
KISS1	.	.	.	.	.	.	.	.	.	.	.
KLF4	.	.	.	.	.	.	.	.	.	.	.
KLF6	.	.	.	.	.	.	.	.	.	.	.
LAMA2	.	.	.	.	.	.	.	.	.	.	.
LAMA3	.	.	.	.	.	.	.	.	.	.	.
LAMB3	.	.	.	.	.	.	.	.	.	.	.
LAMC2	.	.	.	.	.	.	.	.	.	.	.
LBR	.	.	.	.	.	.	.	.	.	.	.
LCT	.	.	.	.	.	.	.	.	.	.	.
LEP	.	.	.	.	.	.	.	.	.	.	.
LEPR	.	.	.	.	.	.	.	.	.	.	.
LGALS13	.	.	.	.	.	.	.	.	.	.	.
LIF	.	.	.	.	.	.	.	.	.	.	.
LIPC	.	.	.	.	.	.	.	.	.	.	.
LNPEP	.	.	.	.	.	.	.	.	.	.	.
LOX	.	.	.	.	.	.	.	.	.	.	.
LPL	.	.	.	.	.	.	.	.	.	.	.
LRP1B	.	.	.	.	.	.	.	.	.	.	.
LRP5	.	.	.	.	.	.	.	.	.	.	.
LTA	.	.	.	.	.	.	.	.	.	.	.
MADD	.	.	.	.	.	.	.	.	.	.	.
MAF	.	.	.	.	.	.	.	.	.	.	.
MAOA	.	.	.	.	.	.	.	.	.	.	.
MB	.	.	.	.	.	.	.	.	.	.	.
MBL2	.	.	.	.	.	.	.	.	.	.	.
MCC	.	.	.	.	.	.	.	.	.	.	.
MDM2	.	.	.	.	.	.	.	.	.	.	.
MECP2	.	.	.	.	.	.	.	.	.	.	.
MEFV	.	.	.	.	.	.	.	.	.	.	.
MEG3	.	.	.	.	.	.	.	.	.	.	.
MEST	.	.	.	.	.	.	.	.	.	.	.
MID1	.	.	.	.	.	.	.	.	.	.	.
MMACHC	.	.	.	.	.	.	.	.	.	.	.
MMP1	.	.	.	.	.	.	.	.	.	.	.
MMP2	.	.	.	.	.	.	.	.	.	.	.
MMP3	.	.	.	.	.	.	.	.	.	.	.
MMP7	.	.	.	.	.	.	.	.	.	.	.
MMP8	.	.	.	.	.	.	.	.	.	.	.
MMP9	.	.	.	.	.	.	.	.	.	.	.
MPO	.	.	.	.	.	.	.	.	.	.	.
MSX1	.	.	.	.	.	.	.	.	.	.	.
MTHFD1	.	.	.	.	.	.	.	.	.	.	.
MTHFR	.	.	.	.	.	.	.	.	.	.	.
MTR	.	.	.	.	.	.	.	.	.	.	.
MTRR	.	.	.	.	.	.	.	.	.	.	.
MUC1	.	.	.	.	.	.	.	.	.	.	.
MUC16	.	.	.	.	.	.	.	.	.	.	.
MYO1G	.	.	.	.	.	.	.	.	.	.	.
NANOG	.	.	.	.	.	.	.	.	.	.	.
NAT1	.	.	.	.	.	.	.	.	.	.	.
NAT2	.	.	.	.	.	.	.	.	.	.	.
NCL	.	.	.	.	.	.	.	.	.	.	.
NDRG1	.	.	.	.	.	.	.	.	.	.	.
NEB	.	.	.	.	.	.	.	.	.	.	.
NFIB	.	.	.	.	.	.	.	.	.	.	.
NFKB1	.	.	.	.	.	.	.	.	.	.	.
NHS	.	.	.	.	.	.	.	.	.	.	.
NIPBL	.	.	.	.	.	.	.	.	.	.	.
NLRP1	.	.	.	.	.	.	.	.	.	.	.
NLRP3	.	.	.	.	.	.	.	.	.	.	.
NLRP7	.	.	.	.	.	.	.	.	.	.	.
NOD2	.	.	.	.	.	.	.	.	.	.	.
NOS1	.	.	.	.	.	.	.	.	.	.	.
NOS3	.	.	.	.	.	.	.	.	.	.	.
NOX4	.	.	.	.	.	.	.	.	.	.	.
NPHS1	.	.	.	.	.	.	.	.	.	.	.
NPL	.	.	.	.	.	.	.	.	.	.	.
NPY	.	.	.	.	.	.	.	.	.	.	.
NQO1	.	.	.	.	.	.	.	.	.	.	.
NR1H2	.	.	.	.	.	.	.	.	.	.	.
NR1H3	.	.	.	.	.	.	.	.	.	.	.
NR1I2	.	.	.	.	.	.	.	.	.	.	.
NR3C1	.	.	.	.	.	.	.	.	.	.	.
NR3C2	.	.	.	.	.	.	.	.	.	.	.
NRF1	.	.	.	.	.	.	.	.	.	.	.
OAT	.	.	.	.	.	.	.	.	.	.	.
OFD1	.	.	.	.	.	.	.	.	.	.	.
OGG1	.	.	.	.	.	.	.	.	.	.	.
OTC	.	.	.	.	.	.	.	.	.	.	.
OXTR	.	.	.	.	.	.	.	.	.	.	.
PAH	.	.	.	.	.	.	.	.	.	.	.
PAPPA	.	.	.	.	.	.	.	.	.	.	.
PC	.	.	.	.	.	.	.	.	.	.	.
PCK1	.	.	.	.	.	.	.	.	.	.	.
PCNA	.	.	.	.	.	.	.	.	.	.	.
PDC	.	.	.	.	.	.	.	.	.	.	.
PEG10	.	.	.	.	.	.	.	.	.	.	.
PEG3	.	.	.	.	.	.	.	.	.	.	.
PEMT	.	.	.	.	.	.	.	.	.	.	.
PGF	.	.	.	.	.	.	.	.	.	.	.
PGK1	.	.	.	.	.	.	.	.	.	.	.
PGR	.	.	.	.	.	.	.	.	.	.	.
PGRMC1	.	.	.	.	.	.	.	.	.	.	.
PHLDA2	.	.	.	.	.	.	.	.	.	.	.
PIP	.	.	.	.	.	.	.	.	.	.	.
PKD1	.	.	.	.	.	.	.	.	.	.	.
PKD2	.	.	.	.	.	.	.	.	.	.	.
PLAC1	.	.	.	.	.	.	.	.	.	.	.
PLAC4	.	.	.	.	.	.	.	.	.	.	.
PLAGL1	.	.	.	.	.	.	.	.	.	.	.
PLAT	.	.	.	.	.	.	.	.	.	.	.
PLP1	.	.	.	.	.	.	.	.	.	.	.
POLG	.	.	.	.	.	.	.	.	.	.	.
POMC	.	.	.	.	.	.	.	.	.	.	.
POMGNT1	.	.	.	.	.	.	.	.	.	.	.
PON1	.	.	.	.	.	.	.	.	.	.	.
PPARG	.	.	.	.	.	.	.	.	.	.	.
PRF1	.	.	.	.	.	.	.	.	.	.	.
PRL	.	.	.	.	.	.	.	.	.	.	.
PROK1	.	.	.	.	.	.	.	.	.	.	.
PROKR1	.	.	.	.	.	.	.	.	.	.	.
PROKR2	.	.	.	.	.	.	.	.	.	.	.
PROS1	.	.	.	.	.	.	.	.	.	.	.
PSG1	.	.	.	.	.	.	.	.	.	.	.
PSG11	.	.	.	.	.	.	.	.	.	.	.
PSG2	.	.	.	.	.	.	.	.	.	.	.
PSG3	.	.	.	.	.	.	.	.	.	.	.
PSG4	.	.	.	.	.	.	.	.	.	.	.
PSG5	.	.	.	.	.	.	.	.	.	.	.
PSG6	.	.	.	.	.	.	.	.	.	.	.
PSG7	.	.	.	.	.	.	.	.	.	.	.
PSG8	.	.	.	.	.	.	.	.	.	.	.
PTGS2	.	.	.	.	.	.	.	.	.	.	.
PTH	.	.	.	.	.	.	.	.	.	.	.
PTX3	.	.	.	.	.	.	.	.	.	.	.
RAMP1	.	.	.	.	.	.	.	.	.	.	.
RARA	.	.	.	.	.	.	.	.	.	.	.
RASA1	.	.	.	.	.	.	.	.	.	.	.
RB1	.	.	.	.	.	.	.	.	.	.	.
REN	.	.	.	.	.	.	.	.	.	.	.
RFC1	.	.	.	.	.	.	.	.	.	.	.
RGS2	.	.	.	.	.	.	.	.	.	.	.
RHCE	.	.	.	.	.	.	.	.	.	.	.
RHD	.	.	.	.	.	.	.	.	.	.	.
RLN1	.	.	.	.	.	.	.	.	.	.	.
RND3	.	.	.	.	.	.	.	.	.	.	.
RXRA	.	.	.	.	.	.	.	.	.	.	.
RYR1	.	.	.	.	.	.	.	.	.	.	.
SCD	.	.	.	.	.	.	.	.	.	.	.
SCN5A	.	.	.	.	.	.	.	.	.	.	.
SCT	.	.	.	.	.	.	.	.	.	.	.
SDHA	.	.	.	.	.	.	.	.	.	.	.
SERPINA6	.	.	.	.	.	.	.	.	.	.	.
SERPINB5	.	.	.	.	.	.	.	.	.	.	.
SERPINC1	.	.	.	.	.	.	.	.	.	.	.
SERPINE1	.	.	.	.	.	.	.	.	.	.	.
SET	.	.	.	.	.	.	.	.	.	.	.
SGCE	.	.	.	.	.	.	.	.	.	.	.
SGK1	.	.	.	.	.	.	.	.	.	.	.
SHBG	.	.	.	.	.	.	.	.	.	.	.
SHE	.	.	.	.	.	.	.	.	.	.	.
SHH	.	.	.	.	.	.	.	.	.	.	.
SHOX	.	.	.	.	.	.	.	.	.	.	.
SIRT1	.	.	.	.	.	.	.	.	.	.	.
SIX3	.	.	.	.	.	.	.	.	.	.	.
SLC19A1	.	.	.	.	.	.	.	.	.	.	.
SLC22A5	.	.	.	.	.	.	.	.	.	.	.
SLC26A4	.	.	.	.	.	.	.	.	.	.	.
SLC41A1	.	.	.	.	.	.	.	.	.	.	.
SLC6A4	.	.	.	.	.	.	.	.	.	.	.
SMC1A	.	.	.	.	.	.	.	.	.	.	.
SMN1	.	.	.	.	.	.	.	.	.	.	.
SNRPN	.	.	.	.	.	.	.	.	.	.	.
SOD2	.	.	.	.	.	.	.	.	.	.	.
SOX2	.	.	.	.	.	.	.	.	.	.	.
SP1	.	.	.	.	.	.	.	.	.	.	.
SPATA16	.	.	.	.	.	.	.	.	.	.	.
SPP1	.	.	.	.	.	.	.	.	.	.	.
SRI	.	.	.	.	.	.	.	.	.	.	.
SST	.	.	.	.	.	.	.	.	.	.	.
STAT1	.	.	.	.	.	.	.	.	.	.	.
STAT3	.	.	.	.	.	.	.	.	.	.	.
STAT4	.	.	.	.	.	.	.	.	.	.	.
STC2	.	.	.	.	.	.	.	.	.	.	.
STOX1	.	.	.	.	.	.	.	.	.	.	.
STS	.	.	.	.	.	.	.	.	.	.	.
SULT1A1	.	.	.	.	.	.	.	.	.	.	.
SUOX	.	.	.	.	.	.	.	.	.	.	.
TAT	.	.	.	.	.	.	.	.	.	.	.
TBP	.	.	.	.	.	.	.	.	.	.	.
TBX1	.	.	.	.	.	.	.	.	.	.	.
TBX5	.	.	.	.	.	.	.	.	.	.	.
TCN2	.	.	.	.	.	.	.	.	.	.	.
TCOF1	.	.	.	.	.	.	.	.	.	.	.
TERT	.	.	.	.	.	.	.	.	.	.	.
TF	.	.	.	.	.	.	.	.	.	.	.
TFAP2A	.	.	.	.	.	.	.	.	.	.	.
TFPI	.	.	.	.	.	.	.	.	.	.	.
TG	.	.	.	.	.	.	.	.	.	.	.
TGFA	.	.	.	.	.	.	.	.	.	.	.
TGFB1	.	.	.	.	.	.	.	.	.	.	.
TGFB3	.	.	.	.	.	.	.	.	.	.	.
TGFBR1	.	.	.	.	.	.	.	.	.	.	.
TGFBR2	.	.	.	.	.	.	.	.	.	.	.
TH	.	.	.	.	.	.	.	.	.	.	.
THBD	.	.	.	.	.	.	.	.	.	.	.
TIMP1	.	.	.	.	.	.	.	.	.	.	.
TIMP2	.	.	.	.	.	.	.	.	.	.	.
TIMP3	.	.	.	.	.	.	.	.	.	.	.
TIMP4	.	.	.	.	.	.	.	.	.	.	.
TLR1	.	.	.	.	.	.	.	.	.	.	.
TLR2	.	.	.	.	.	.	.	.	.	.	.
TLR4	.	.	.	.	.	.	.	.	.	.	.
TLR5	.	.	.	.	.	.	.	.	.	.	.
TLR6	.	.	.	.	.	.	.	.	.	.	.
TLR9	.	.	.	.	.	.	.	.	.	.	.
TNF	.	.	.	.	.	.	.	.	.	.	.
TP53	.	.	.	.	.	.	.	.	.	.	.
TP63	.	.	.	.	.	.	.	.	.	.	.
TPH2	.	.	.	.	.	.	.	.	.	.	.
TPO	.	.	.	.	.	.	.	.	.	.	.
TRH	.	.	.	.	.	.	.	.	.	.	.
TRPM6	.	.	.	.	.	.	.	.	.	.	.
TRPM7	.	.	.	.	.	.	.	.	.	.	.
TYMS	.	.	.	.	.	.	.	.	.	.	.
UCP2	.	.	.	.	.	.	.	.	.	.	.
VCAM1	.	.	.	.	.	.	.	.	.	.	.
VCAN	.	.	.	.	.	.	.	.	.	.	.
VDR	.	.	.	.	.	.	.	.	.	.	.
VEGFA	.	.	.	.	.	.	.	.	.	.	.
VHL	.	.	.	.	.	.	.	.	.	.	.
VIP	.	.	.	.	.	.	.	.	.	.	.
VSIG4	.	.	.	.	.	.	.	.	.	.	.
VWF	.	.	.	.	.	.	.	.	.	.	.
XRCC1	.	.	.	.	.	.	.	.	.	.	.
YWHAZ	.	.	.	.	.	.	.	.	.	.	.
ZIC2	.	.	.	.	.	.	.	.	.	.	.
