# Supplementary material for: Literature-Informed Analysis of a Genome-Wide Association Study of Gestational Age in Norwegian Women and Children Suggests Involvement of Inflammatory Pathways
Source: PLoS One. 2016 Aug 4;11(8):e0160335. doi: 10.1371/journal.pone.0160335 (PMC4973994; doi:10.1371/journal.pone.0160335)
Supplement: S1 Table — The table shows keywords and their queries used to search PubMed database. Numbers of keyword-related genes are shown before and after filtering. (XLSX) [file pone.0160335.s005.xlsx]

## Sheet: gene-set sizes
Gene-set	Number of genes			PubMed Query
	PubMed	freq>1	INRICH
gestation	650	214	212	( gestation ) + ( genetics* )
parturition	76	20	20	( parturition ) + ( genetics* )
pregnancy	1307	540	536	( pregnancy ) + ( genetics* )
preterm	400	123	123	( preterm ) + ( genetics* )
addiction	261	85	84	( addiction ) + ( genetics* )
ageing	283	76	76	( ageing ) + ( genetics* )
anxiety	364	110	110	( anxiety ) + ( genetics* )
digestion	752	300	294	( digestion ) + ( genetics* )
endocrine	538	180	180	( endocrine ) + ( genetics* )
hearing	583	215	215	( hearing ) + ( genetics* )
mental	1211	421	419	( mental ) + ( genetics* )
vision	354	100	99	( vision ) + ( genetics* )
cervix	211	59	59	( cervix / cervical / cervices ) + ( genetics* )
endometrium	386	116	116	( endometrium / endometrial / endometria ) + ( genetics* )
myometrium	76	23	23	( myometrium / myometrial / myometria ) + ( genetics* )
uterus	268	74	73	( uterus / uterine / uteral / uteri ) + ( genetics* )
amnion	152	45	45	( amnion / amniotic ) + ( genetics* )
chorion	147	35	35	( chorion / chorionic ) + ( genetics* )
fetus-embryo	80	14	14	( fetus / foetus / foetal / fetal / embryo ) + ( genetics* )
placenta	1034	259	258	( placenta / placental / placentae / placentas ) + ( genetics* )
bladder	61	2	2	( bladder ) + ( genetics* )
bone	129	38	38	( osseous / osteo / osteal / osteoid ) + ( genetics* )
intestine	11	2	2	( intestine / intestinal / intestines ) + ( genetics* )
liver	87	15	15	( liver / hepato / hepatic ) + ( genetics* )
lungs	248	43	43	( lung / lungs / pulmonary ) + ( genetics* )
muscle	226	48	48	( muscle / muscles / musculus ) + ( genetics* )
penile	76	12	12	( penile / penis ) + ( genetics* )
skin	46	13	13	( skin / dermis / epidermis / cutis / epidermal / dermal ) + ( genetics* )
